# Supplementary material for: A sequential recommendation method using contrastive learning and Wasserstein self-attention mechanism
Source: PeerJ Comput Sci. 2025 Mar 26;11:e2749. doi: 10.7717/peerj-cs.2749 (PMC12190389; doi:10.7717/peerj-cs.2749)
Supplement: Supplemental Information 1 [file peerj-cs-11-2749-s001.zip › ratings_Beauty.csv]

A39HTATAQ9V7YF	0205616461	5.0	1369699200
A3JM6GV9MNOF9X	0558925278	3.0	1355443200
A1Z513UWSAAO0F	0558925278	5.0	1404691200
A1WMRR494NWEWV	0733001998	4.0	1382572800
A3IAAVS479H7M7	0737104473	1.0	1274227200
AKJHHD5VEH7VG	0762451459	5.0	1404518400
A1BG8QW55XHN6U	1304139212	5.0	1371945600
A22VW0P4VZHDE3	1304139220	5.0	1373068800
A3V3RE4132GKRO	130414089X	5.0	1401840000
A327B0I7CYTEJC	130414643X	4.0	1389052800
A1BG8QW55XHN6U	130414643X	5.0	1372032000
AIFAAVTUYHEHB	130414643X	4.0	1378252800
AVOGV98AYOFG2	1304146537	5.0	1372118400
A22VW0P4VZHDE3	130414674X	5.0	1371686400
AVOGV98AYOFG2	1304168522	5.0	1372118400
A6R426V4J7AOM	1304168522	5.0	1373414400
A22VW0P4VZHDE3	1304174778	5.0	1372896000
AKGB62WGF35J8	1304174778	5.0	1372896000
A22VW0P4VZHDE3	1304174867	5.0	1373068800
A1BG8QW55XHN6U	1304174867	5.0	1372291200
A1BG8QW55XHN6U	1304174905	5.0	1372291200
A22VW0P4VZHDE3	1304196046	5.0	1372896000
A22VW0P4VZHDE3	1304196062	5.0	1372896000
A3A4C2K3TWDAO5	1304196070	1.0	1378425600
A3FV2Q7WPZMQPV	1304196135	5.0	1375488000
A22VW0P4VZHDE3	1304196135	5.0	1372896000
A1RXI3A1E99112	1304351475	5.0	1405296000
A26QL1FBQO9C0E	1304351475	5.0	1392076800
A19KEEVZYO1KO6	1304351475	4.0	1388707200
A1F6HRR58TQ2R0	1304351475	5.0	1394928000
AVQP6PO1NK0IJ	1304351475	1.0	1389657600
A32IWHU4TUEQZR	1304351475	4.0	1383523200
ASPJCWRXUOYYY	1304351475	5.0	1392681600
A1LAW520BT5AM0	1304351475	1.0	1392422400
A3SWQ2QQ7JBPFA	1304351475	5.0	1402790400
A2D7CPCZH5VFVZ	1304351475	1.0	1396742400
A274NIJWOQWE30	1304351475	5.0	1385251200
A2OMU0R0VM5O9I	1304351475	1.0	1397606400
A2YFDS6DYGFLVQ	1304351475	5.0	1405036800
AKA7T9TPISJ26	1304351475	1.0	1399680000
AN33X95J5460X	1304351475	4.0	1395187200
A2UEOW698J0SSR	1304351475	5.0	1397779200
A22ZFXQE8AWPEP	1304482596	1.0	1383177600
A6R426V4J7AOM	1304482596	5.0	1384992000
A9ZNJ2AXPO652	1304482634	2.0	1386028800
A169NC0ZW6XKRD	1304482685	3.0	1391558400
AZWRTJPN7NXT	1304482685	5.0	1383004800
A22ZFXQE8AWPEP	1304482685	1.0	1383177600
AH344ZAN5GNOM	1304482685	5.0	1391558400
A1YQUT1H2ENJ8U	1304482685	4.0	1383004800
A22VW0P4VZHDE3	1304482685	5.0	1384128000
A6R426V4J7AOM	1304488608	5.0	1384732800
A22ZFXQE8AWPEP	1304495396	1.0	1384992000
A6R426V4J7AOM	1304495396	5.0	1384992000
A3C744AK5A6MMI	1304495396	5.0	1385856000
A2H6SFTV2892Z8	1304511073	5.0	1384992000
A225CH9TTQPC4B	1304511073	1.0	1393891200
A2F6NPTGDMFXN9	1304511073	1.0	1385596800
A2H6SFTV2892Z8	1304511081	5.0	1384992000
A1DC0DSF3H3BCW	1304511081	3.0	1391817600
A3TR91FJ4MNFY9	1304511081	5.0	1391558400
A22ZFXQE8AWPEP	1304511111	1.0	1384992000
A3IANSH41YHFP1	1304511111	5.0	1389830400
A2NRG4NQMLHDJQ	1304511111	1.0	1385769600
A6R426V4J7AOM	130451112X	5.0	1383868800
A2H6SFTV2892Z8	1304511138	5.0	1384992000
A22ZFXQE8AWPEP	1304511138	1.0	1384992000
A32G79IU2NJ2HS	1304511138	1.0	1388188800
A2H6SFTV2892Z8	1304511146	5.0	1384992000
A3L2VTHD6W1E2Z	1304511146	2.0	1386201600
A3L2VTHD6W1E2Z	1304511154	1.0	1386201600
A1BG8QW55XHN6U	1304511154	5.0	1384732800
A2H6SFTV2892Z8	1304622193	5.0	1384992000
A22VW0P4VZHDE3	1304622193	5.0	1385856000
A2H6SFTV2892Z8	1304622223	5.0	1384992000
A6R426V4J7AOM	1304622428	5.0	1384992000
A15THVWZS6GQZY	1304622428	5.0	1388102400
A1BG8QW55XHN6U	1304622452	5.0	1385424000
A2H6SFTV2892Z8	1304622460	5.0	1384992000
A1VCW66KPTNUV8	1304622622	1.0	1385424000
AO5JB67V93FBL	1304622622	5.0	1388620800
A1GWD6BDCLGC82	1304622622	1.0	1388016000
AJ85OD05LNNUY	1304622657	2.0	1404172800
A1E5CS6UI1LWQF	1304622657	5.0	1390608000
A1SWCNGOR3GMOQ	1304622657	5.0	1393286400
A1BG8QW55XHN6U	1304622657	5.0	1385596800
A22ZFXQE8AWPEP	1304622665	1.0	1386028800
A22ZFXQE8AWPEP	1304624498	1.0	1385683200
A2IOZRH02O4C9S	1304624498	1.0	1392076800
A2H6SFTV2892Z8	1304624544	5.0	1384992000
A1RGXKJ4RFIOCX	1304624544	1.0	1394755200
A11OEJ4R1PDTLN	1304624544	1.0	1391385600
A22ZFXQE8AWPEP	1304651029	1.0	1386028800
A1BG8QW55XHN6U	1304651029	5.0	1385424000
A1BG8QW55XHN6U	1304651088	5.0	1385424000
A1BG8QW55XHN6U	130465110X	5.0	1385424000
A1BG8QW55XHN6U	1304651118	5.0	1385424000
A6R426V4J7AOM	1304651347	5.0	1385856000
A1BG8QW55XHN6U	1304665704	5.0	1385596800
AZ4FR14IPKML7	1304665720	5.0	1388966400
A251DS38L87XWF	1304665720	1.0	1391299200
A1BG8QW55XHN6U	1304665720	5.0	1385596800
A22ZFXQE8AWPEP	130466578X	1.0	1386028800
A1Z03R982SX8V2	1403790965	4.0	1389916800
A1ZY0K46FYOTB6	1403790965	5.0	1357603200
A3MAATZ091QZGE	1403790965	5.0	1372550400
A35XCJ5P6ZKRE9	1403790965	5.0	1340755200
A2B3YKKXVN28TW	1403790965	5.0	1385856000
A2RDR51FRB58LD	1403790965	5.0	1328918400
A2MSCG0YX85RL4	1403790965	5.0	1375833600
A2P8AUMTM6O605	1403790965	5.0	1403913600
A3SN6TKIXQI7RP	1403790965	5.0	1375488000
A1MLJHYS35C4X6	1403790965	5.0	1373414400
A2FTLN4PYZE7S6	1403790965	5.0	1403827200
ATPHIBSTV1NY5	1412759676	5.0	1356739200
A1QWS6V26JZ5OX	1412759676	5.0	1371340800
A1VK4ALI1QOF5U	1412759676	4.0	1356912000
A1GIXQUBPA0DPT	1412759676	5.0	1298246400
A22L53OZ7IDQX3	1412759676	5.0	1310774400
AAOU507M8SF9E	1412759676	5.0	1320019200
A2DIOCFQZQFD9O	1451646526	4.0	1331510400
A17Z7DO3IFHZOE	1457982633	5.0	1399593600
A120LZ9VNR3YI0	1572671203	3.0	1294617600
A39QH03VD9U048	1572671203	3.0	1373155200
A95YCV8FK2LCM	1572671203	4.0	1295395200
AP57TEKK91CIM	1572671203	5.0	1375833600
A3OQ3FVYBU7SBD	1879187396	5.0	1382400000
A2GDJP70RVLDKY	1906987238	5.0	1373068800
A2BQ8DVGEGWAFY	1929099886	4.0	1355011200
A2A0EW34FZH9Z7	1987958179	5.0	1394755200
A1D6UAVLQUS41B	3222000565	5.0	1381449600
A2VRUBSVHDDOU9	3222000565	5.0	1382486400
A276N142RFK6EF	3222000565	5.0	1404345600
A2HNQ3JHXDSVMW	322700075X	3.0	1361491200
ADURH4ZDRMZV6	3227001055	4.0	1369440000
AXVLSEEYTC4Z9	3227001055	1.0	1372809600
AGGXC77INUISD	3227001055	5.0	1405296000
A10REFE1TW3ZVT	3227001381	5.0	1350691200
A3M7ROZKQW6F69	3227001381	4.0	1351814400
A271KYL82709TY	3227001381	5.0	1382400000
A1OON4OPP58E26	3227001381	5.0	1372204800
A3COLQK8Y9V9A5	3227001381	5.0	1345680000
A28H0PAQPYKN94	3227001381	5.0	1371859200
AYI1LDJYGG0ZK	3227001381	4.0	1357257600
A3T5EYVSBN3QQX	3227001381	2.0	1363219200
A3E4N6O6WC8LEX	3227001381	5.0	1323216000
A30IURTQM5NNA4	3227001381	5.0	1376524800
A100GYE1W4OXZ8	3227001381	5.0	1372032000
A1ZWS1H6H06Y2J	3227001381	5.0	1342915200
A3BMQUL5QATQIW	3227001381	5.0	1368057600
AI5JNFT6YBQQY	3227001381	5.0	1362873600
A2H79ANDK766S1	3227001381	4.0	1404432000
A3LO1A9N0F0TXE	3227001381	5.0	1345507200
A2JYNUBR7H2W41	3227001381	5.0	1339027200
A2O9UKJ2FR0GZ4	3227001381	5.0	1389225600
A1O5Z4ZKPMHORQ	3227001381	5.0	1326499200
A366PG2T9L9VSW	3227001381	2.0	1373068800
A11AT6B3912DCU	3227001381	5.0	1356652800
A2RCLQ2PS3PN8H	3227001381	5.0	1384300800
A445U3NN5XBYK	3227001381	3.0	1374451200
A3GAMJUEB4A4J9	3227001381	5.0	1381363200
A7BCFTL2PU1NZ	3227001381	5.0	1359676800
A87X19PQJFYFA	3292000971	5.0	1371859200
A2F5SHIP4HF9	3292000971	5.0	1371254400
A305WEYT5UZKCZ	3292000971	5.0	1365724800
A2E8U0H25VGG3O	3423470476	1.0	1322438400
A2S1HDSZ0OGW1M	360211600X	5.0	1332028800
AFRE5F3MKUKME	360211600X	1.0	1392595200
A11Q1HQ84F8POH	4057362797	1.0	1327017600
A2CCV112TWLK7A	4057362843	5.0	1357084800
A2099WPFJKJKZC	4057362886	4.0	1377043200
A1T8YQ4FFMWQPC	4057362894	5.0	1387065600
AZLE2XFH3JUNG	4057362894	5.0	1367193600
A99JEK1Z8S1T0	4057362967	5.0	1404864000
A2OCBW6UQ8GS7L	4057363823	5.0	1252281600
AI6IXAB24N30W	4057363823	1.0	1264118400
AZLE2XFH3JUNG	4057368825	5.0	1367193600
A2GPHFP5QKF0CO	4057368825	2.0	1374192000
A2ZZ26N7K9BSFB	4057368825	5.0	1376956800
A1MID7V80H36FX	4057553908	2.0	1365724800
A10ZKDOZOSH219	4057553908	5.0	1347235200
A1CNSLLYW5A8YB	5297000963	5.0	1397433600
ARUSOE3CJ7TNF	5297000963	1.0	1395619200
A2Z9QP4MZ2HXCZ	5357954771	3.0	1376352000
ACZ94JB8BFMJ9	5357954771	5.0	1385251200
A36ZKFLSDE8WX5	5357954771	5.0	1270252800
AVCSVH9L0BPIF	5357954771	5.0	1341532800
A2VF4TALLW8G9	535795531X	5.0	1396915200
A3UFMKLD77O21S	535795531X	5.0	1302652800
A1QPQIJVS0JC5Y	535795531X	5.0	1235606400
A2UQZD76FKVQ6D	535795531X	5.0	1335225600
A1LNS0V7YBBJJE	535795531X	5.0	1359158400
A3B0M39TDARC6X	535795531X	5.0	1397347200
A1ZNOA9OHWIVMH	535795531X	5.0	1347321600
A15ELVI3I6G1SQ	535795531X	5.0	1329782400
A35ELDPD0N7T0U	535795531X	5.0	1354924800
A1B07LXV78TWZ	535795531X	5.0	1311724800
A29LZJWIY7KJZR	535795531X	5.0	1341532800
A13IIHXY0QX4Y4	535795531X	3.0	1356566400
A1AM400PUH70WO	535795545X	5.0	1371513600
A18X2IP46I5JB8	535795545X	5.0	1370476800
A2DT0SAXS5DIL8	535795545X	5.0	1294444800
A29AQSCFQ1OZ9R	535795545X	5.0	1360022400
A225BCNNIG03JT	535795545X	3.0	1316995200
A3590W7FEAGQY4	535795545X	5.0	1396051200
A1U6E8IJEATCYM	535795545X	5.0	1356998400
A1X1X91COEBHVI	5357955743	5.0	1395014400
A2RNK4TW1FPXEF	5357955751	5.0	1404259200
AYHZNXRPOHMO2	5357955786	5.0	1385078400
A3NIHH9X6L3RRM	5357955786	5.0	1396915200
A1UDWB8WFFGN55	5357955786	5.0	1361923200
A20LFHVP5CMQ1	5357955786	5.0	1394409600
A16495HOSCEV0N	5357955832	5.0	1403913600
A22ET3HEUN5JNP	5357955867	2.0	1342656000
A1NNJ0MNFIF3Z8	5357955867	5.0	1147046400
A2C55XULIQ3F8I	5357955867	4.0	1141948800
AOJRTF5PJMIR6	5357955867	5.0	1354147200
ACUB5EB5F72B9	5357955867	5.0	1360454400
A1XD9BN1CBR8U4	5357955905	5.0	1195948800
A2K18LH5HC6K9B	5357955905	5.0	1295654400
A38JQUXZTKKHQP	5357955905	4.0	1313884800
A1QMSSMUBUXX5S	5357955905	5.0	1368057600
A3VUS3HC1CCVOQ	5357955948	4.0	1358726400
A19VNE2EF1QYNE	5357955948	1.0	1361923200
A1L8MP88Q3DXXJ	5357955948	2.0	1363737600
AEPAHTOT8YT04	5357955948	5.0	1326067200
AM0RSD59GI2IK	5357955948	5.0	1325116800
A2XYBHUJ7E1QDR	5357955948	5.0	1376956800
A39GFZUNMWJ44J	5357955948	5.0	1303257600
AEWKMTITVR260	5357955948	5.0	1268697600
A1C4OJZCDI8LN3	5357955948	5.0	1373328000
ACZBT8YQ2TYOY	5357955948	5.0	1271721600
A24662VRPFY4YK	5357955948	4.0	1361404800
A3S87ZOPB3UM9N	5357955972	5.0	1289865600
A18CAHNYYC8AA3	5357956014	5.0	1397260800
AGXDI4U7PAUGZ	5357956111	5.0	1346803200
ADZZCC6UUMA0N	5357956111	5.0	1351296000
A1F4CQTUN5WTEA	5357956111	3.0	1343260800
AQFATFCB1HBG3	5357956111	5.0	1400716800
ASPRENFTOYHO0	5357956111	5.0	1371081600
A2DOQ89OLXNHNL	5357956111	5.0	1398038400
A1IFYKTMBOTBP7	5357956227	5.0	1357257600
A364UC5PLUM8M3	5357956227	5.0	1370217600
AC4343QXC1BCQ	6022600685	5.0	1359331200
A7SVI5Q1WC3UP	6022600685	5.0	1399939200
A28UWG41MHTXGC	6022600685	3.0	1369267200
A2EH8T3LQS6EET	6022600685	5.0	1377129600
A1HBQHOWMXOLBM	6022600685	3.0	1375315200
A1MOOCFYF4BW9F	6022600685	5.0	1356480000
A31J5P90FNANXZ	602260074X	4.0	1397606400
A34LP4FWKYTHB5	602260074X	4.0	1356480000
A328DC9RTOA5WS	602260074X	4.0	1403913600
A8R89360S6RZ3	602260074X	1.0	1399852800
A1B9XPHEGQ986Y	602260074X	5.0	1402012800
ABKY0V59DOJ5Y	602260074X	5.0	1392422400
A3DHGDJ779MMSD	602260074X	5.0	1377216000
AH9GYBKL6KJOF	602260074X	4.0	1402358400
A2Z1MC0VM2SCZ7	602260074X	5.0	1387065600
AWL41OE56O3O3	602260074X	4.0	1373414400
A3AOPVHGVIEHFK	602260074X	5.0	1390435200
A1G8D0R2YLCJPR	602260074X	5.0	1396310400
A1E5TTW0XXZIE7	602260074X	4.0	1363478400
AV434O5MUBGN5	602260074X	5.0	1390521600
A1CT0SH9XKNIDY	602260074X	4.0	1361491200
A1FGEAEGWVYJ2I	6022600790	4.0	1389312000
A2WDW3VRWKRRWV	6022600790	4.0	1386028800
A86RECWKC0IKS	6022600790	5.0	1358035200
A2GMXV65XFTCR6	6022600790	2.0	1370044800
A2TSBFY4ZZIMXW	6022600790	1.0	1399766400
AGQ844D0UXGBF	6022600790	5.0	1377907200
A3E13GVY40E6T5	6022600790	4.0	1383004800
A1E09RWAID7HCH	6022600790	4.0	1372636800
A2ME4DLS0Q488W	6022600790	5.0	1374796800
A2HZV40RNSZ381	6022600804	2.0	1362182400
AS498SIPUF2PU	6022600812	5.0	1368489600
AL4XKV2S6IXQS	6022600812	5.0	1369440000
A138ATFNJU102C	6022600812	2.0	1383955200
A1B0Q1X54GILZP	6022600812	3.0	1395446400
A22HDI6Y0ERZLN	6022600812	1.0	1389916800
A3SK4E6TWXE367	6022600812	4.0	1395532800
A3CHPIP8HRFNC8	6022600812	5.0	1403222400
A1GIGGY4X47QMA	6040652705	3.0	1392508800
A3V6ZQWSMLRXEJ	6041134473	5.0	1405296000
A38L32Q21P5T95	6041134473	5.0	1390521600
A3BWP3PY4IUMTH	6041134473	5.0	1391472000
A1NRLEB0KOB65O	604113449X	5.0	1391644800
A3UQXZCB1CXFNL	604113449X	1.0	1403654400
A3T58OUIBEL24K	604113449X	4.0	1401580800
A3AAAZ446W2B3B	604113449X	5.0	1393459200
A38L32Q21P5T95	604113449X	5.0	1391644800
A3ILSW0GC00YY	604113449X	5.0	1396915200
A1NRLEB0KOB65O	6041134511	5.0	1391644800
A38L32Q21P5T95	6041134511	5.0	1391644800
AJ8114KFKVCHX	6053640972	1.0	1376265600
ANLSZ40VRRB21	6117036094	5.0	1400457600
A2U1PYP2Q7BUB2	6117043058	1.0	1371945600
A024581134CV80ZBLIZTZ	6152000416	5.0	1356739200
ABLW2M2R7VQIA	6152000416	2.0	1362787200
A294IJJRMVOBSE	6162071103	2.0	1371945600
A3FPJWX0GHJCCG	6162071103	4.0	1392336000
A5UQ98GXX7T47	6162071103	5.0	1391385600
A13G2YWZQ3522K	6162751473	5.0	1378684800
A1Q3W2FX8LKH19	6162751473	5.0	1392681600
A13UXDADSBZ0NV	6162751473	5.0	1368144000
AY25UTTDNJ5SX	6165151329	2.0	1405036800
A2W470AYOQCZZ9	6165290582	3.0	1403049600
A95LEWENLGMHH	6165290582	5.0	1391040000
A30HUW0YSPL6N	6165290582	4.0	1399680000
A9E7CTWB6KFTK	6165290582	1.0	1380844800
A3MNCA0VED4SQD	6167061580	4.0	1405123200
A1GLIRME0V0J4Z	6167061580	5.0	1405209600
A20BE32WVZFXAF	6169040335	5.0	1400976000
AYFZQPNEVSFMD	6175005570	5.0	1369094400
A3FNVF412991A6	6175005589	5.0	1364256000
A37KZTDCHTQMU0	711901871X	5.0	1373328000
A3TDS7PK6K3TY1	711901871X	5.0	1395100800
A3UX3UDVQ9OHLI	711901871X	5.0	1381363200
ABVND860D55AJ	7535842801	5.0	1375574400
A26TLFFBFPEOKJ	7535842801	4.0	1399507200
A2Q8QWVIZM213M	7535842801	3.0	1378252800
A3C5DYTUXUCL0S	7535842801	5.0	1305158400
A3DNSZT2HIB30J	7535842801	5.0	1378684800
AA0ACUPEPT1RN	7535842801	5.0	1356134400
A16UTJN8DODY6N	7535842801	1.0	1394841600
ACB9GSMY2GY0O	7535842801	5.0	1379721600
ANNS6DSY390Z2	7535842801	5.0	1370822400
A39SBRLJ1EQX1R	7535842801	5.0	1370044800
A3A2HRW0GR4EWU	7535842801	5.0	1395446400
A2H3NOCLLEPOKQ	7535842801	3.0	1277164800
A1JM3NL9GSQ17N	7535842801	5.0	1341273600
A2P0254ZZ42ZOJ	7535842801	5.0	1388620800
A2686J58T322ZS	7535842801	5.0	1396569600
A7DS7JE3D53XW	7535842801	5.0	1361836800
A267CAHUU3HOPQ	7535842801	5.0	1373068800
A30CAUEGZO0DO6	753865058X	4.0	1340755200
A249F9ZBJ3ZDIA	7539914718	1.0	1403136000
A9AZG7UY7VT89	7800558258	1.0	1400371200
A05492663T95KW63BR75K	7800558258	1.0	1387411200
A2LRQ8GV6PZMHX	7806397051	4.0	1405987200
A2B3FQVNDDT4PF	7806397051	3.0	1401062400
A1YJEY40YUW4SE	7806397051	1.0	1391040000
AS5RB0XRDQZCS	7806397051	5.0	1346544000
A6SS3B6BFQ5KX	7806397051	3.0	1404950400
A293VWKAL1RWBG	7806397051	5.0	1403395200
ABPIQZ23IBOJ	7806397051	4.0	1376697600
A2DQ8W8ON2QZD3	7806397051	5.0	1395446400
A18S7SDS6HJ4LA	7806397051	2.0	1400544000
A60XNB876KYML	7806397051	3.0	1397779200
A2U7D909NH8L0U	7806397051	2.0	1399852800
A3G6XNM240RMWA	7806397051	4.0	1378425600
A00205921JHJK5X9LNP42	7806397051	5.0	1395619200
A1SXKLV75ZL6DM	7806397051	1.0	1401926400
A3CI83124O6ZP1	7806397051	1.0	1399593600
AYM7E80UCJX7I	7806397051	5.0	1369785600
AIPOM0VDQ2SN3	7806397051	5.0	1372204800
A1QY7B8PEZDTDZ	7806397051	5.0	1399248000
A187IEMZIHO4UU	7806397051	2.0	1377216000
A4R3YZHWJSWHU	7806397051	3.0	1370908800
AO4WIKXQZJDQE	7806397051	2.0	1401926400
A1R3PGXKL7EZSJ	7806397051	5.0	1361836800
A1PQFP6SAJ6D80	7806397051	2.0	1386460800
A38FVHZTNQ271F	7806397051	3.0	1382140800
A11PBM6FRXUJ5Q	7806397051	1.0	1369699200
A1GX3Y7VXYG6TH	7806397051	1.0	1368921600
A3S0E0QE8XYMAK	7806397051	5.0	1384041600
A2FHYMW4OA53N1	7806397051	4.0	1404345600
AFY6ZIQXMLGR3	7806397051	2.0	1362614400
A3BTN14HIZET6Z	7806397051	5.0	1365984000
A2T0H00MMGU7LZ	7806397051	4.0	1360800000
A1Z59RFKN0M5QL	7806397051	1.0	1376611200
AWUO9P6PL1SY8	7806397051	2.0	1378252800
A6P7VX90EVIKI	7806397051	5.0	1395273600
A1CWY4G16721R2	7806397051	5.0	1363910400
A1X2OY7Y2J6LO1	7842953384	5.0	1401840000
A2KF5WHTOADF85	7842953384	2.0	1311897600
A1SNMU6VFTJKQI	7883527428	4.0	1386201600
A25K4CSIYN1OLB	7883633309	4.0	1369440000
A2EUU17DUVWII9	788522323X	5.0	1386374400
A2D0IC8KRJHG3F	7885223639	4.0	1367193600
A1S8PWBOOL44SM	7899120217	5.0	1366502400
A27M7DNCKQ6D5Y	7899123011	3.0	1368835200
A3MUOZ4MPR1EA6	7899123011	5.0	1354924800
AAYYLJOCG88F4	7899123011	2.0	1393632000
A37JSWUOEQC89O	7899123011	2.0	1385337600
A3GVNPYMG6ON95	7899123011	5.0	1383177600
AW4GGNNHDM937	7899123011	5.0	1383004800
AR9GA6ULUK1AC	7899123011	2.0	1362787200
A2JB80MHMU6O3I	7899123011	2.0	1404000000
A2NOM3LJVRKWTJ	7899123011	5.0	1344556800
A1L7J1U5Y2RECB	7899123011	4.0	1360886400
AN0CUE13AJLEW	7899123011	1.0	1371686400
A1PZ2ORQU247JZ	8072222120	5.0	1270857600
A1BXLQFDJII0ZE	8096398741	5.0	1351296000
AAIGQYAH5WNSU	8096398768	3.0	1353974400
A57JZDRIKHEMC	8096399322	5.0	1356825600
A22PDHKTMOUKKS	8096399322	5.0	1391558400
A33A728PP859Y5	8096399322	2.0	1286755200
A1JBLH8S6DLCL1	8096399322	1.0	1369872000
AK7O6VOOXQBYQ	8096399322	5.0	1391904000
A3I6P2NU6726XG	8096399322	5.0	1362355200
A25GW5G5GQVKB0	8096399322	5.0	1379808000
A1LL4WRN7OBRW8	8096399322	5.0	1381104000
AOJ5TYNLD4G68	8096399322	5.0	1394323200
A17U6P3YQISHYH	8096399322	5.0	1402963200
A4GKGUD4TIFL	8096399322	2.0	1364169600
A7O67Z6ZAYN8B	8096399322	3.0	1318204800
A2VHK6MXXTR6FD	8096399322	3.0	1311206400
AXG1D956QCMHI	8096399322	5.0	1403913600
ATWTNXM6WNV5N	8096399322	5.0	1397433600
A32O109KR1IFX7	8279995404	1.0	1304553600
A1BW4LQY9U32PC	8329000710	5.0	1400716800
A8FPPXG1OEZ77	8329000710	5.0	1404604800
A37E33Y5A3RFYG	8329000710	4.0	1402099200
A3KJ9MA7I7S4IC	832900094X	5.0	1369094400
A4ZAYGW831ZGI	8329001008	3.0	1393804800
A2AYT9K7UK7R68	8430539387	5.0	1344038400
A1OXSFS5ZDY7NP	8430539387	5.0	1360713600
A3AI3DJQ8NI1UX	8805002860	3.0	1362614400
A22P8CW9NVJ49H	8901110814	1.0	1396137600
A3SP22BU1008GV	8901110814	3.0	1394841600
AFQO7NSU6OSGH	8901110814	5.0	1402876800
AX43HESIL985S	8901110814	3.0	1401926400
APULYOSZS226A	8901110814	5.0	1395187200
A2X0OUA7W3HNZI	8901110814	1.0	1396915200
A2WE4LU82W1U1L	8901134322	2.0	1394668800
A1WSGOA6S3U9OC	8901134322	5.0	1351900800
A1UUX9VH9XXX0B	8934903716	4.0	1395619200
AHVY2JTMYHWYA	897677244X	3.0	1396051200
A2BXY2QG6XXZQR	8982641262	5.0	1385596800
A37860PZPUUY1V	8982641262	5.0	1394150400
AY3F1CVHTNVBU	8997092219	2.0	1368316800
A4J7EDWN32459	9029300388	5.0	1391126400
AZGGH4GS18RUN	9502737628	4.0	1392076800
A3HGJM50RTYPGQ	9509369934	5.0	1367798400
A1GYOSEAJ5EEK1	9510213861	5.0	1376524800
AGP8NQ1MCH0A	9511181564	5.0	1395187200
A12K9YFOYOXHAJ	9511181564	5.0	1369958400
A3NR9WJZCAKB40	9511181564	5.0	1364601600
A1ZOGA1A495OHV	9511181564	4.0	1392249600
A264BXIV14DIWA	9511181564	4.0	1401494400
A2YWHJXGR6R00D	9511181564	5.0	1398211200
A2ETF4N62SFLOJ	9511181564	4.0	1370822400
AQXX46012LVOT	9511181564	5.0	1402185600
A2WZYYQDFVZDZ7	9511181572	5.0	1388016000
A2C1VR841W5BHI	951311290X	5.0	1395878400
ATZVCICY66PXZ	9571044822	5.0	1405900800
AGR6NXP9R8D66	9571044822	5.0	1391385600
A18DY88WBTDFIF	9573086514	5.0	1397520000
A1AUDV6O35S9DS	9573215926	3.0	1370476800
A2RGINT43SUQ49	9575295714	2.0	1389657600
A3Q1XK4NGQJGHF	957696718X	1.0	1372896000
AASZF2ULVECTD	9601403787	5.0	1360972800
A1SGXQTDZ6BJNH	9601403787	5.0	1356048000
A12377XOL83LBK	9601403825	5.0	1398902400
A1V3QKA6RZE4Z9	9601403825	1.0	1350604800
A35QQ9Z0YSBPUR	9601420347	5.0	1282262400
A25IZEM9CGLBB	9601420347	5.0	1384300800
A22ZS7VGA34SM4	9602344954	5.0	1299456000
A3RZB4IQ17Y7VX	9602617918	5.0	1272931200
A2FSA9BJC7O7X7	9602617918	5.0	1337385600
A173D8H9C18PCI	9602617918	4.0	1358035200
A2SBLI6XGBI1GK	9605406446	5.0	1268524800
A7LEHTDY7Z1PD	9605406446	3.0	1298246400
A8WHCF3SY0L15	9623541902	1.0	1345939200
AXH81K09PSKLL	9628982370	4.0	1318204800
A2PZ830VJ2GZEZ	9628982370	1.0	1317340800
A1OVF6WMXX9CBS	9740200133	3.0	1392076800
A3E60CSK5WW8BQ	9740200133	3.0	1376611200
A319PGL9XMNT6A	9742126046	4.0	1369094400
A2JPOCC17QIOUI	9742189889	5.0	1403568000
A1DPSUISPJG4K6	9742189889	2.0	1405036800
APKFDTZU2MX0K	9742496811	5.0	1387324800
A1H549TTDWKPCK	9742496811	5.0	1357171200
AF7UW6L8OIKS7	9742496811	5.0	1390867200
A11J7PLZJ99M7O	9742496811	5.0	1370908800
AWQNOD7X9273P	9742496811	5.0	1362787200
A3RCCDL4Y1XZDJ	9742496811	5.0	1392336000
A10205RFE66H1R	974383785X	3.0	1375833600
A36NPWR62GGB90	9744287233	3.0	1401235200
AU5Z287G31579	9744434139	1.0	1352246400
A3QKZZ3Y3FM21N	9745340936	2.0	1393459200
A1JLP1MLTJZPJ7	9745343412	5.0	1356825600
A123AJQJYJY5Z5	974619187X	4.0	1398384000
A1J3YHEET4SV5G	974619187X	5.0	1398902400
A185Q4S3NFOUOZ	974619187X	5.0	1375315200
A2B4MXLEP42IQH	974619187X	5.0	1361923200
A189H8NPEQN58F	974619187X	5.0	1365897600
A1R2MKM2YT5ND0	974619187X	5.0	1389225600
A23UV2QRYP8PX4	974619187X	5.0	1397952000
A1N9AIQ75P3J5W	974619187X	5.0	1390608000
A18U3OPGXGQSMO	974619187X	5.0	1361836800
A147FGQTHCMO6R	974619187X	4.0	1396483200
AWM0V317JA4X5	974619187X	5.0	1365465600
A1B2BDWB519WIW	974619187X	5.0	1402185600
AVIFRWR2YKO73	9746427962	2.0	1348617600
A11V6R6WZ5ZQV2	9746427962	5.0	1380672000
A14IT4G4FZFEP6	9746427962	5.0	1348012800
A2E2FYUPAO2M0R	9746427962	5.0	1392595200
A2WTWKGP9WES1Q	9746427962	1.0	1349654400
A3D0SBB68TTET	9746427962	5.0	1350086400
AL74FP10LMX8Y	9746427962	5.0	1397779200
AYTK85H56WQ5F	9746427962	5.0	1376611200
A18M9192WX98HP	9746427962	5.0	1397433600
A13W8KHF7Y1S51	9746427962	5.0	1390435200
A2OP35XWVTJYDK	9746427962	5.0	1382486400
A2P5RDTIGF6XRO	9746427962	5.0	1398902400
A2KG1LYT548UFB	9746427962	5.0	1364601600
A1JKZAOB9S4DF2	9746427962	5.0	1401840000
A2ZMU9L93JSFSR	9746427962	5.0	1364947200
A3GDBKK2C9PXFS	9746427962	3.0	1349913600
AMQDTJZRXBPCR	9746427962	5.0	1338076800
AWYRXPZS8TRGJ	9746427962	5.0	1356912000
A2T4Y9EBPRLWB0	9746427962	5.0	1344297600
A27TQSFIAZX3ET	9746427962	5.0	1363996800
A2W26TXNIF6OFH	9746427962	5.0	1296691200
A1TKC6GRRBJA4T	9746427962	4.0	1391212800
A1TNQ0QMWCUBCL	9746427962	4.0	1402617600
ALKCBFG5L6FCJ	9746427962	1.0	1355875200
A31A7SV73QLTZS	9746427962	5.0	1354147200
AL4QPSP65J7IE	9746427962	5.0	1327190400
A3VJPW9T8D6P4Q	9746427962	5.0	1351555200
A1KEESMVTONAGJ	9746427962	5.0	1338595200
AKYM22HHJ4576	9746427962	5.0	1316390400
A2UW1YLL8TKAVZ	9746427962	5.0	1327881600
A3QJSZDRC4DXB9	9746427962	5.0	1357948800
AVISXECDOZRGQ	9746427962	5.0	1348790400
A1BFS260JO9TZJ	9746427962	5.0	1389571200
A2T63MAMWZQ46C	9746427962	5.0	1398297600
A16JWRFT5IHYRA	9746427962	5.0	1404259200
A2FBYXWTRB3TN3	9746427962	5.0	1359504000
A2ML3OG7R68XFP	9746427962	5.0	1336780800
A1EGRLCSMRGOOX	9746427962	4.0	1369958400
A22FYS1K1E18ET	9746427962	5.0	1400284800
AF508G9N8T5OY	9746427962	5.0	1325635200
A2VB5TIINLFO7B	9746427962	5.0	1404000000
A1HB4DFQC6ZGHW	9747842297	1.0	1373500800
A104D62WJII6KP	9747842297	5.0	1388448000
A1OVF6WMXX9CBS	9747842297	4.0	1394755200
A5ZBX8PFDNIKE	9747842297	2.0	1398816000
A2Z53Z2IXPFE4A	9748668525	5.0	1379980800
A1BT4VX5UXV2P9	9748776093	5.0	1358899200
A23I9CZ4MCWD7G	9748776093	1.0	1361577600
AUL78LW1ZS9EW	9748776093	1.0	1364860800
AA51P4U4RMPQE	9748776093	3.0	1361923200
A3UW44EC9K7SP2	9748776093	1.0	1368662400
A3GPN4M7QLFT2L	9748776093	2.0	1359590400
A15HBNI7E4H4I2	9748776093	1.0	1373068800
AFD1XMFDOUYW8	9748776093	4.0	1384387200
A3CGZE3WU9FFML	9748776093	3.0	1376006400
A2LR2XYBPSDPS	9748776093	4.0	1352937600
A72QEHDVRNTBC	9748776093	4.0	1366934400
ABODWS6KT9V1W	9748776093	3.0	1355270400
AL7CQDK6QOGNF	9748776093	5.0	1360108800
A26SAG6L9SBH08	9748776093	5.0	1350345600
A31TGG4GXEBG0Q	9748776093	4.0	1399852800
A13RB9IGV06SRF	9748776093	1.0	1401926400
A31H6EDAGQ4N52	9748776093	5.0	1366416000
A6CGFXIVJNRG0	9748776093	4.0	1358035200
A3UZ13EXH4MO9D	9748776093	5.0	1374624000
A1IJO0HZ1ONCWH	974935706X	2.0	1397088000
A1UXVUM6G2H7D6	9749377397	5.0	1396224000
AEU1BMGTLIUNO	9749377397	5.0	1372809600
A328HZ1HAUPEY9	9749377397	5.0	1387497600
A3G5CK0SAWTMK6	9749377397	1.0	1366156800
A25PEHBZLLHTTF	9749377397	5.0	1385683200
A3A36DP9IJPRPF	9749377397	5.0	1368057600
A108HJD2ESJXUY	9749377397	4.0	1361836800
A2Z3DE1JHTWYQX	9749377397	4.0	1399507200
A32ZF8TRWMR1B9	9749513444	1.0	1368057600
A224SVFBOORJRM	9756518006	1.0	1385596800
A2T7A5AIJI9CCF	9756518006	1.0	1388188800
A1296LFHAMDOYP	9756518081	5.0	1381795200
A77EO8HXDT3II	9756518081	5.0	1395446400
A36M0NAGBV38SU	9758086243	4.0	1379808000
A3LMILRM9OC3SA	9759091062	2.0	1405209600
A1ZEFDGH5VS0EQ	9759091062	2.0	1405209600
AQZ2MQC5NXN9	9759091062	2.0	1388448000
A2K8K9WVD7FNMG	9759091062	5.0	1378166400
A1E6KFB5MUA6JD	9759091062	1.0	1399420800
A3AVQBR7HHOE1X	9759091062	1.0	1389657600
A30IP88QK3YUIO	9759091062	3.0	1388102400
A23JG9NJNQ3WXO	9759091062	1.0	1383523200
A3437C79W6IORP	9759091062	5.0	1393545600
A2RDQX62GRK6SU	9759091062	4.0	1380672000
APBQH4BS48CQO	9759091062	3.0	1400544000
A2T5IANBMPPQQ7	9759091062	1.0	1402617600
A3FE8W8UV95U6B	9759091062	1.0	1392681600
A3DG2I5KGLK73K	9759091062	1.0	1392940800
A4QK28MB0Y8R8	9759091062	5.0	1377820800
A2550BO5C6CC4O	9759091062	5.0	1370563200
A126J8DRHTQBT0	9759091062	3.0	1395360000
A30NKV5H3TPHIT	9759091062	3.0	1392163200
A1EVGDOTGFZOSS	9759091062	5.0	1390435200
AJAT0Z7G78AKG	9759091062	5.0	1373241600
AP5WTCMP6DTRV	9759091062	1.0	1389398400
A21IM16PQWKVO5	9759091062	5.0	1392681600
A1TLDR1V4O48PK	9759091062	2.0	1396742400
A2PHMQ53HYJX5E	9759091062	5.0	1381622400
A2W5CUXW018S4X	9759091062	4.0	1388188800
A3VCJ1D1Z4J8W	9759091062	5.0	1379894400
A29WF3KXZ6C1OD	9759091062	1.0	1395014400
AY4CBEDCI5Y2V	9759091062	1.0	1393977600
A21E3CB2A1B149	9759091062	5.0	1400025600
A3ON6E699JT6CE	9759091062	3.0	1402531200
A2ONROQ0ITT7HX	9759091062	4.0	1394841600
A1O2WUVJ9OKUTO	9759091062	5.0	1346716800
A6F8KH0J1AVYA	9759091062	5.0	1379116800
A2MMRRW7920RM	9759091062	5.0	1380585600
AXPKZA7UZXKTT	9759091062	4.0	1382054400
A25PW8VQJ611EA	9759091062	5.0	1377734400
A1ZLDDN5J9CFIO	9759091062	1.0	1396569600
A3VJUKZWK13TRI	9759091062	2.0	1399852800
AB4OYPWGHYAPO	9759091062	1.0	1387497600
A2SIAYDK7GG7QA	9759091062	3.0	1383264000
A1JCFYU0BE7XTI	9788071074	5.0	1386633600
A3G5OBREQKB7FR	9788071074	5.0	1378166400
A2K8SAFPHOJSG9	9788071074	5.0	1369612800
A3GJFDRP3Q8GV5	9788071074	1.0	1372291200
A1B9QR40IL84M4	9788071074	5.0	1385510400
A1ONB0P2P4V81E	9788071139	1.0	1370131200
A34EQAIKKUWYYW	9788071139	5.0	1315785600
A1B93VD33V6JGK	9788071139	1.0	1370044800
A1HGNPI5XWPA5C	9788071139	5.0	1360108800
AABAFCMZHEO1U	9788071163	4.0	1369353600
A3KK59I1TY3MRB	9788071171	5.0	1403222400
A3UQXHI88S7XAX	978807118X	5.0	1341273600
ATLDUADWJMTT0	9788071198	5.0	1383177600
AUM9K0KZGK653	9788071198	5.0	1391472000
A3I1F82WEKU6PG	9788071198	5.0	1352851200
A2Y4DGV80FJKWD	9788071198	5.0	1387411200
A9ZWBJK55DLZ9	9788071198	5.0	1355875200
A3BKEDXQG5HLRR	9788071198	5.0	1383350400
A3HMLMXJ5YQURK	9788071198	5.0	1388707200
A3UTG1EE19J916	9788071198	2.0	1386201600
ADWMDQ9CFNTA1	9788071198	4.0	1370563200
A39J2GNAMPZF2W	9788071198	3.0	1391558400
AAGYIGVSH2MIX	9788071198	1.0	1355097600
A36F3MHL9JD8ET	9788071198	5.0	1391472000
AWHWO1LUI8J1X	9788071198	5.0	1359158400
A2XTD715SMBVX3	9788071198	5.0	1355875200
A1RON1NZIGQNBO	9788071198	1.0	1389830400
A2LWZYTCZ9IDRV	9788071198	5.0	1357862400
A2MD9XAN2I6SE5	9788071198	1.0	1361577600
AA394CGT3GNYH	9788071198	2.0	1400716800
A9MYCYZT8EMMX	9788071198	5.0	1374537600
A33WIH2J5U3UXL	9788071198	5.0	1370649600
ATX9OC5P7XBM0	9788071198	3.0	1379721600
A1XQFWZJBKLEER	9788071198	5.0	1354492800
A2ORHBGD20H0OH	9788071198	3.0	1405036800
AQ3DINQH0WH46	9788071198	3.0	1363651200
A1AULGMNH7SO2V	9788071198	5.0	1340582400
A45MRF677Z7PX	9788071198	1.0	1364256000
A1G56R3VVU6VRE	9788071198	3.0	1383523200
A2M7AR6AFHZ62R	9788071198	5.0	1387324800
A1NIA6OW0N4LOO	9788071198	1.0	1375488000
A3ARZHCCRQRHRA	9788071198	5.0	1395619200
A12R85X0ED2JUQ	9788071198	3.0	1358380800
A1KEIWYH8085EZ	9788071198	2.0	1354233600
A14D2QHC2B1NQN	9788071198	5.0	1382832000
A1ZB60L19B5YZT	9788071198	5.0	1385078400
ALLPYLE7WAY1L	9788071198	5.0	1403481600
A2I8WY04NM1FR	9788071198	5.0	1381968000
A1U94C08ZTAYE	978807121X	5.0	1352678400
A3827WHBKQQF8T	978807121X	5.0	1379030400
ABH3MVCY6IGA9	978807121X	1.0	1386979200
A34FMN6PYDDU6V	978807121X	5.0	1402963200
AP238VB80KHTC	978807121X	5.0	1396396800
A1GNZ4F1S6VTSH	978807121X	5.0	1389139200
ATRSMN161M9GU	978807121X	5.0	1333584000
AVOF2TL7T400U	9788071260	4.0	1369094400
A3DPSWDPSG2LTE	9788071260	1.0	1364860800
A3HH9WA1LOMK9P	9788071260	5.0	1358553600
A2FYGUHALQQYK8	9788071260	5.0	1400112000
AXBDO994983U6	9788071260	2.0	1357084800
A2E9OLOQRK7M8T	9788071260	4.0	1401840000
A2J7HM7CIZ3CTD	9788071260	3.0	1395273600
A17O4CBSO0SKB7	9788071260	5.0	1346025600
A3LURPBMK4ZDIR	9788071260	2.0	1339632000
A3L7YV2UCQ7ZX	9788071260	5.0	1366934400
A2T2Y8FW0NLILV	9788071260	5.0	1379894400
A2PZOIS5NOHEA	9788071260	5.0	1362009600
A3GFGEY12ATN4G	9788071465	5.0	1389139200
AYYB9EFFG2GVA	9788071511	5.0	1381190400
A2IW10BPHCYQG2	9788071538	2.0	1349913600
A2D3A9A58X5RMZ	9788071538	5.0	1366675200
A3GA66GJ70SG7A	9788071554	5.0	1373241600
A35PF7XADVB60C	9788071570	4.0	1363219200
A2CVC21HIZ1PO7	9788071570	5.0	1352678400
AG0MJ41NXPM35	9788071570	5.0	1366156800
A2OHAJBHJK2Y3E	9788071570	5.0	1386460800
A3SR4T76JKA0QR	9788071597	5.0	1348444800
A2FB1KU4IY812V	9788071597	4.0	1387929600
A2285KGCYXO71H	9788071597	5.0	1402617600
A16D9H9KJCRV1Y	9788071597	5.0	1327795200
A2P19WZ6WD2OZK	9788071597	5.0	1357084800
AKRUFGYZHI8P1	9788071597	3.0	1368057600
A28H72UFHPN9QN	9788071597	4.0	1360368000
A2DMIEUMKD3VYD	9788071597	5.0	1401667200
A2Z89FDEA8TLZ2	9788071597	3.0	1370995200
A1KHY2OJNT409Z	9788071597	5.0	1397952000
A33MKXDOOI6T0R	9788071597	4.0	1395014400
A2SZCH2I05ZETG	9788071597	4.0	1364688000
AK4E5J6IVE11R	9788071597	5.0	1397606400
A1KQ79CU1EA754	9788071813	5.0	1371600000
AGBK2UBSBV0OR	9788071813	5.0	1359590400
A3K5ZI737LDUOG	9788071813	5.0	1377993600
APKI65S1D3AHW	9788071813	5.0	1361318400
A1XMC5AMIQKVJV	9788071813	5.0	1401753600
AXJAR4KM54KVW	9788071813	4.0	1354752000
A1FOI078VYL0BP	9788071813	5.0	1382918400
A19VPNGSJK19PE	9788071813	5.0	1362960000
A396ZSFP8XV4O1	9788071813	4.0	1353801600
A1ZKE84PVHR3N9	9788071813	5.0	1356480000
AIQMY3PN8ZF9	9788071813	5.0	1362355200
A28PWHLR92QPQS	9788071813	5.0	1361232000
A27XYPIP5FQUZT	9788071813	5.0	1369612800
A2TV0VZJI1ZD33	9788071813	5.0	1363651200
A3374Z6CYWF8YK	9788071813	5.0	1359417600
A1O8JBGRANCVEO	9788071848	2.0	1355443200
AA75INOMAHULX	9788071856	5.0	1398470400
A1RFITZDNVIA0T	9788072097	5.0	1388707200
A5GI8R9A9IFV3	9788072097	5.0	1358640000
A3LEGZWFK44DJ8	9788072097	5.0	1352073600
A1VW4D5B59VZQW	9788072097	5.0	1399852800
A3VMD3B59TAB85	9788072097	5.0	1360540800
AM6TZU9POUAL	9788072097	5.0	1369094400
AVYRG8E15WAK7	9788072097	5.0	1361923200
A1D6EV5BKMM8OU	9788072097	5.0	1356393600
A4BTNUSVHTE0I	9788072097	5.0	1388016000
A1EVAE0Q2E2V0K	9788072097	5.0	1334880000
A2DO226S09AIEG	9788072100	5.0	1324425600
A32AIFEBI1X4MR	9788072100	4.0	1329782400
A248P6F309UXRF	9788072100	5.0	1373068800
A2F1CMMQ2M7IIQ	9788072100	5.0	1359504000
A2575DBNU90OA6	9788072100	5.0	1353628800
A10GKM76NOQLGE	9788072100	2.0	1334966400
AH7S8WUFHIBIC	9788072100	3.0	1325894400
A3HDFRFKJAGS97	9788072100	5.0	1358294400
A258GDNRBC6BC1	9788072119	4.0	1357084800
A2PV4WPV010BDP	9788072119	5.0	1355788800
AWXLQX6FSEZA1	9788072119	4.0	1350259200
AHH534KJMCNRF	9788072119	3.0	1357516800
AXBF3OLBP9QP6	9788072119	5.0	1359504000
A2A6TB2DZ99DB	9788072119	5.0	1384473600
A3GDFAUEOR245Y	9788072119	5.0	1358121600
A3RUXBGZOQLC1G	9788072119	5.0	1404777600
A15UJADUAS68JI	9788072119	5.0	1338163200
A29UK7GM2HXMIE	9788072119	5.0	1356393600
A2FE974F8E51WC	9788072119	5.0	1356480000
A2BYP56Q0QBU1Z	9788072119	5.0	1356048000
A2QD105KDRZ46J	9788072119	4.0	1353888000
A1XZVQED7H3403	9788072119	2.0	1359849600
A3E1969PZ33LO9	9788072208	5.0	1403049600
A1LJ2H84ERZ9SA	9788072208	5.0	1368835200
A1AM1BP28NQXLF	9788072208	5.0	1393200000
AV03O68PRMGJE	9788072208	3.0	1379894400
A7FPJ94ABSYM9	9788072208	5.0	1361836800
A2V37AQ1VOMBH0	9788072208	4.0	1348963200
A3UN53B7B5WV5X	9788072208	1.0	1358553600
A27D7TJZTU8B15	9788072208	3.0	1387843200
AVWOHZE2VTGVJ	9788072208	5.0	1348358400
AQVFWCBC5AXZS	9788072208	2.0	1367971200
A3NDJI4IP8ICI9	9788072208	4.0	1359849600
A1SJ5LNTEM67RO	9788072208	5.0	1351468800
AZYQEFB9Y5N22	9788072208	4.0	1357516800
A8QGU7RYBF5VY	9788072208	5.0	1357862400
ASWVTM2VOKKLO	9788072208	5.0	1365465600
A1QDJA5DFFAL6C	9788072208	5.0	1355011200
A1T4QM0WQZ23L9	9788072208	5.0	1369094400
A36UQ20T9VVUAW	9788072216	2.0	1336780800
A16OJ5ISFFKC34	9788072216	5.0	1355788800
ATO4SYWWBB1QX	9788072216	5.0	1369958400
A1QV5IH6HDRN0L	9788072216	5.0	1316390400
A1RFBE2LHNLHPI	9788072216	5.0	1355184000
A2LXAR7KEDFTJ9	9788072216	5.0	1389484800
A34YKNAF8ZQF57	9788072216	3.0	1384819200
A2EP4HWJ0L6D5H	9788072216	5.0	1350432000
A1JZTT5WQU8O26	9788072216	5.0	1373500800
AV7TWUEV79X52	9788072216	5.0	1357776000
A22V34L77QYLGD	9788072216	5.0	1396137600
A3DWLT4X15P9PZ	9788072216	5.0	1324425600
A3UQXHI88S7XAX	9788072216	5.0	1376092800
APYRY5W5KPXN7	9788072216	5.0	1363564800
A11SDECT20DPAB	9788072216	5.0	1367366400
A31OFOZ9GET8AN	9788072216	5.0	1361836800
A29FXZIZ598FDM	9788072216	5.0	1374019200
A3E2GP3Z1EGVQ8	9788072216	2.0	1335744000
A2AGYTSVLRSV5X	9788072216	5.0	1377302400
A3N2I59UQT85AI	9788072216	5.0	1373155200
A1E0IC983BZ9T5	9788072216	5.0	1327968000
A3GRZEZMPL515U	9788072216	3.0	1336780800
A3LEA0HZFBAFVS	9788072216	5.0	1380758400
A2CPYXQY7MN36Q	9788072216	5.0	1340064000
A2EK2CJNJUF7OQ	9788072216	5.0	1322438400
AOKIUG9H8I8KU	9788072216	2.0	1355011200
A2GWNGQF9SHRE4	9788072216	5.0	1338076800
A2ENHE4BV0AMQ1	9788072216	5.0	1331424000
A3I0LI9N8KSNHG	9788072216	5.0	1358553600
ABV67T136UXFQ	9788072216	5.0	1359763200
A2EPPFVDAIDQSI	9788072216	3.0	1365638400
A1XJSB99WXLB11	9788072216	4.0	1366243200
AC1FTP0718XJ2	9788072216	5.0	1362700800
A2FGRVS5G82DF3	9788072216	5.0	1401667200
A2QYQGE34MQ2KX	9788072283	5.0	1332460800
A1RJZQBN9DC492	9788072305	5.0	1379289600
A2KI79THZD6NL1	9788072305	5.0	1357689600
A3OIXDNDD9AGD4	9788072305	5.0	1360195200
A1OCP4Y8GQUQRK	9788072305	5.0	1352851200
A10R4813UIW6GH	9788072305	5.0	1377475200
A3N8V0AOIXAP6N	9788072305	5.0	1378166400
A13UY6KF3KLR48	9788072348	1.0	1357776000
AKW9T9A31BEGB	9788072348	5.0	1362614400
A1HU9QLNJV9ZED	9788072348	1.0	1356048000
A2IAHS4CJDTUVO	9788072372	5.0	1363910400
A1KI7I8NRV3SIQ	9788072453	5.0	1376006400
AKSKAH1FHICQZ	9788072453	5.0	1394668800
A3I1T0KEU8YDBY	978807247X	5.0	1371340800
A3VEAEI9YT0GN6	978807247X	4.0	1388361600
A1R4UG6BNDBBOL	978807247X	5.0	1360368000
A2JIQP1H0N7NO5	978807247X	1.0	1364169600
AKWRO5WFQ4I85	978807247X	2.0	1383004800
A1ALXIEJWSM3WX	978807247X	5.0	1369526400
A10SBRHY5Z8FT3	978807247X	5.0	1375401600
A3K0Q7BLOD5P0X	978807247X	5.0	1386979200
A3C5QQXTWQQARI	978807247X	5.0	1374796800
A1E2DD77GZJWS0	978807247X	5.0	1352937600
A35DSJ5BVS8H2A	978807247X	5.0	1367798400
A3LSRSY3F7CWPA	978807247X	5.0	1357344000
A1EQMKGBI0NK71	9788072488	3.0	1397520000
A1DGD9AGZNF6O9	978807250X	5.0	1349568000
A29NE7F0K4WO86	978807250X	5.0	1382054400
A2MQ9OGYO9PFGM	978807250X	4.0	1381190400
AAKT6MS1SVJDT	978807250X	5.0	1394928000
A3995A1MLGMSZK	978807250X	5.0	1374105600
A2NU51KZVY9J9Z	978807250X	5.0	1369180800
A5VR137GUB7JQ	978807250X	5.0	1383004800
A33ZO6NTU56R7F	978807250X	5.0	1359072000
A1CZJUWPTGMYU1	978807250X	5.0	1341532800
A1X5WU8A9F3CGU	978807250X	5.0	1397433600
AV7UMGQ691DK1	978807250X	3.0	1371254400
A2QOSIWDC04CQE	9788072569	5.0	1366156800
AFGSFCRCRTDZW	9788072569	5.0	1362960000
A5I24CK8LXFGK	9788072569	5.0	1355788800
A1OUIKYDQEFYLD	9788072569	1.0	1373328000
A15X79PP60MX8I	9788072569	1.0	1361491200
A26VOR2AJIQACH	9788072569	5.0	1325548800
A22O1W9O7GZ4HQ	9788072569	5.0	1357776000
AHLGH2F0U2J1P	9788072569	5.0	1358208000
A3BZHI48MZWE7D	978807278X	3.0	1382918400
A2ZOBO61LUU9MX	9788072828	5.0	1344816000
AJB6NXJLATQLT	9788072895	5.0	1353974400
A2Y03TL0BHT9GP	9788072895	5.0	1357171200
A2K3J2X8KDY47N	9788072895	5.0	1336608000
A1RZ3K1WJGL4NQ	9788072895	5.0	1341273600
A2E3A2RVDKR771	9788072895	5.0	1351728000
AFBKNXXLDHAB1	9788072976	5.0	1399507200
A3SRKLG52BYLUK	9788072992	5.0	1334707200
A3PM6JNMDEVM7E	978807314X	5.0	1356825600
A4VK8BMGESPI5	9788073239	5.0	1359504000
A1O0DIGKJ86BHF	9788073247	5.0	1389398400
A2BLA13SDC5T4	9788073263	5.0	1404950400
AMT0DCOCA21RP	9788073263	1.0	1404864000
A1JM12YT8HJPIY	9788073263	4.0	1391904000
A3JQ6K6HMGJ1UJ	978807328X	5.0	1333238400
A1T6PQ4F5BMKLU	9788073328	5.0	1330732800
A2M465PCYH4GO	9788073409	5.0	1390867200
A285JA5679NN5R	9788073409	2.0	1369353600
AI0OVCUJR9OJ7	9788073409	4.0	1373760000
A1HOHCNICEHXMS	9788073409	2.0	1393718400
AFERMR9RNPIWQ	9788073409	5.0	1388793600
A1QWXTY2E1CL1M	9788073409	4.0	1376352000
A1W9QAR7P545IC	9788073409	5.0	1377734400
A2OABXN4XL95EZ	9788073409	1.0	1353542400
A19SYHAYNJ9JVK	9788073409	5.0	1386633600
A3UMZJNP10AYSY	9788073409	4.0	1393286400
A12VP1FB3XFE3X	9788073409	4.0	1384041600
A13H09FTCEJ3DT	9788073409	5.0	1365811200
A1DIFU982SVOWN	9788073409	5.0	1366934400
A2S5RNR6COYAET	9788073409	5.0	1391472000
AY807FN55W64H	9788073409	4.0	1391472000
A3FZMX1TWGZBN2	9788073409	5.0	1394582400
AV8B99IXQ8Y5P	9788073409	5.0	1390780800
AEW1MYAVRF9AV	9788073409	5.0	1389657600
A3HLTS6OQ0FSEU	9788073409	5.0	1370563200
A1Q9CAJYEXJVI5	9788073409	5.0	1373068800
A3CUXT1VPITD3Z	9788073417	5.0	1401926400
A3N0MV3L54UYYM	9788073417	5.0	1333152000
A197BFZ8BSVSO2	9788073417	5.0	1342051200
A32HJYC8GF242S	9788073417	5.0	1362787200
A18LPZUN80X919	9788073417	5.0	1389571200
A3HRQCE6UXGU6V	9788073476	5.0	1375660800
A1IMIQYOBRBG34	9788073476	4.0	1376092800
A1VZ46Z02VRPY0	9788073476	5.0	1382659200
A3T5G7XZPODEXS	9788073476	4.0	1340409600
A2IZAUI0ISLA85	9788073476	5.0	1398124800
A2W4RS26XT2O1S	9788073476	5.0	1383696000
A3KEZLJ59C1JVH	9788073476	5.0	1335916800
AFCD4K00EGXOB	9788073476	4.0	1381449600
ALZWGAK15U76X	9788073476	5.0	1359590400
A31EM66K6Z68KC	9788073476	5.0	1392422400
A3IACAOXMJ4AWJ	9788073476	4.0	1369008000
AZLYAJ8XE443K	9788073476	5.0	1395187200
A17P9WVPU4V6PN	9788073476	5.0	1382400000
AENZH8I66SN2H	9788073476	5.0	1391126400
A2JY2G1Y276N9X	9788073484	1.0	1341705600
A3L5UVIK1WPW9	9788073484	5.0	1362528000
A2KKKT4H1IWSI1	9788073492	4.0	1363305600
ABRMU6JBX6RBG	9788073514	5.0	1347321600
A3EM0Y7C1USH9C	9788073514	5.0	1376092800
A1LI7U7O30ZTS0	9788073514	5.0	1361404800
A1R5SZCC41T6BS	9788073514	4.0	1356652800
A1OJR3QWWI3SIP	9788073514	5.0	1390003200
A1E2DD77GZJWS0	9788073514	5.0	1378080000
A27C38RA5ODEPM	9788073565	5.0	1382400000
A38ZCQ9QE0M7VJ	9788073565	4.0	1353196800
A1CEEKM1DJNJLC	9788073840	1.0	1365984000
AQA1M1H49DVEN	9788073840	5.0	1341878400
A24N4FKHGD7DWT	9788073840	2.0	1341187200
A2EKFM9X9O00QZ	9788073840	1.0	1390348800
A25FKNAQ44EIT9	9788073840	5.0	1361059200
A18IG4QUWXM3EK	9788073840	5.0	1404950400
AEX8R21PA0SIT	9788073840	5.0	1381449600
AIF5FN49UOUI2	9788073840	4.0	1393027200
A1NUF0VO9F4DA5	9788073840	5.0	1360800000
A11KQ5BUQJQQXQ	9788073840	5.0	1359676800
A29UKEGELP56OH	9788073840	5.0	1355356800
A1DPZHFRQ0QO0L	9788073840	5.0	1380499200
A2TBR7OFH9LCJH	9788073840	5.0	1386633600
A17922269PBKN0	9788073840	4.0	1396396800
A1CX180P3XV2LK	9788073840	5.0	1404777600
A2TQ5X2N533FUV	9788073840	5.0	1357516800
A36FXHSXME1KHM	9788073840	5.0	1359244800
A1PI3FNO5WDWT8	9788073840	4.0	1359504000
A30IJLUCHAUVXP	9788073840	5.0	1359417600
A1A8S7LLTESNYX	9788073840	5.0	1389225600
A3O3J3ZTTBFFZL	9788073859	5.0	1359676800
A3D6VUXMZD4MFJ	9788073859	5.0	1357516800
A25M5BYKVESDFV	9788073859	5.0	1367798400
A2OM0YG07EG46K	9788073859	4.0	1378857600
A2FD3OSAUO10KC	9788073859	5.0	1354060800
A12712009FURQ7	9788073883	5.0	1383177600
A3A36DP9IJPRPF	9788074049	5.0	1383782400
A20K1KY98O39AJ	9788074286	5.0	1370044800
A1WC62CBNGZ0JO	9788074286	5.0	1359072000
AV8NAHORFJ89L	9788074286	5.0	1349654400
AHO0EM3FIG4JN	9788074286	5.0	1350691200
A3UDBOJWNL60SI	9788074286	5.0	1346457600
A35TXO343KBBA3	9788074286	5.0	1351641600
A2VLDZ8XJYETY6	9788074286	4.0	1360195200
A3DLT0BMEE365A	9788074359	5.0	1372291200
A1OCZ3L1AYALDL	9788074359	5.0	1355011200
A1YPM4GCO8I1W1	9788074359	4.0	1349481600
AOGJ43H5ZZPLM	9788074359	5.0	1356825600
A1RD20XYLN12SH	9788074359	3.0	1388361600
A35X23L1HE949R	9788074359	4.0	1387324800
A3BNGLUQXZ1KKA	9788074359	1.0	1355529600
A1KGBY16OOW8B9	9788074359	5.0	1400803200
A1FEU7BZ9KIN0G	9788074359	5.0	1380672000
A1MFI4ANYE70CO	9788074359	5.0	1352505600
A2X84CP4G541QE	9788074359	5.0	1357171200
A365JZ3HRICWVD	9788074359	5.0	1372636800
A25RLARPMG0V4Q	9788074367	4.0	1365552000
A3RQ6QXF6VQ6S6	9788074405	5.0	1355184000
ADI3IAXO8EH2E	9788074421	3.0	1363478400
A3A1U6WSSNW70X	9788074421	5.0	1401926400
A3UMVASITREVNQ	9788074421	1.0	1348963200
A3KEZLJ59C1JVH	9788074421	5.0	1351296000
A1MNSSE2ITIIGA	9788074421	5.0	1349136000
AXNY2ZN9PZ6WT	9788074553	3.0	1357776000
A1X8IHGTV6UAUA	9788074995	3.0	1381104000
AP8RB98O4BHCI	9788075363	4.0	1392422400
A1ZOSGXEP5AB8N	9788075509	2.0	1355097600
AR1K8G3CGD1QI	9788075584	5.0	1373328000
A1I0KD965AM5Z6	9788075622	5.0	1356480000
A39LUXG3UUL7ER	9788075622	4.0	1358121600
A1I0UF9XDVW6LS	9788075622	1.0	1356134400
A29CP88NRDGHP9	9788075622	5.0	1384300800
A2XTKRTDPMCSJH	9788075630	5.0	1391731200
A13ZNKJNVW0ZWZ	9788075630	5.0	1365552000
A85T1DDMF4OMD	9788075649	5.0	1355529600
A37J8XKLNOX2RO	9788075681	5.0	1386374400
A1QSOTG7XORCGN	978807572X	5.0	1372723200
A15VUTJ9QOJEEI	9788076025	5.0	1372464000
A3G7GGKJY868TX	9788076203	5.0	1389139200
A2DETKKJK1ZO8F	9788077021	5.0	1361923200
A1AAJGGLN1YG5Q	9788077315	5.0	1396051200
AUYIPQDAHNOBK	9788077382	2.0	1358035200
A3EN8SX1B1Z3IZ	9788077625	5.0	1379894400
ADXA5B6FX59W8	9788077927	2.0	1392163200
AKJRFNIHPE3EI	978807801X	5.0	1383091200
A2SKNJGP1X7IE1	9788078389	5.0	1391212800
A1UMLOFY7DN2Z6	9788078885	5.0	1398729600
AGZSDV2ZYC7YW	9788078885	2.0	1394928000
A3S5CEM6TF7I8S	9788078893	1.0	1396656000
A20LSQZJPJHB0H	9788078907	5.0	1399075200
A3317L1113QN7O	978807894X	5.0	1387843200
A3ABTLXPQP73TB	978807894X	3.0	1273276800
A2P2FTA24RAFBA	978807894X	5.0	1395014400
A2CB2CNAOCG97W	978807894X	5.0	1395014400
A29WP9HRKLQS0D	978807894X	5.0	1295740800
A3DXBLP5Q1KRQA	9788079067	3.0	1391731200
A3JRZEM49Z26XF	9788079970	5.0	1389744000
A2S0G8DCA96BXJ	9788079970	5.0	1388707200
A1BIVBZ6OV1SU0	9788079989	5.0	1400284800
A3LGXU7YL8RPF0	9788079989	5.0	1372723200
AH1Q6CFL3C8TR	9788079989	5.0	1378425600
A34Z2ZB23YJ452	9788079989	5.0	1373414400
A5IYFBQ25IVN6	9788079989	3.0	1374537600
A1T7O0U15G2OXX	9788080227	5.0	1398211200
A1VIKBGCPW22YC	9788080278	1.0	1373587200
A2U71ZBMQCJ7TC	978808043X	4.0	1390176000
A2EDV2NPKN69YM	9788080626	4.0	1394496000
A3KOU7EJZX3Z3O	9788080626	5.0	1393200000
A3E3ZSEKGWFUGZ	9788080634	1.0	1359936000
A2A118C3EOJLL6	9788080669	5.0	1397520000
A29DZ36SLTMZOI	9788080685	5.0	1404777600
A3Q3PRW1YR3Q3Q	9788080855	4.0	1404172800
A36A5S1NI653AQ	9788080855	1.0	1373155200
A3EB7LZY4SO8S4	9788080901	5.0	1382745600
A2IS0IGSQ79ECX	9788080928	4.0	1358726400
A2H8Z04RWXZQ85	9788080928	5.0	1347926400
A96GJTT3M3WYU	9788080928	5.0	1374624000
A1JB41F8U79KIE	9788080928	5.0	1386720000
A1PQ6KU1TUNNGL	9788080928	3.0	1336176000
A2UIJN42ZLCW8S	9788080928	5.0	1355616000
A9EPRATZ1GW1F	9788081053	5.0	1389484800
A32ZIX6JXPJX3O	9788081053	4.0	1362009600
A394ODETD69NJP	9788081053	4.0	1370908800
A2S6E2EQ2CM7FG	9788081053	5.0	1394668800
A1HX1D929O8PJD	9788081053	5.0	1317772800
AB24Z8PTNQ33I	9789820615	4.0	1402704000
A3CMSS365AM46L	9789820615	5.0	1403827200
A1HSQHFM8V63BF	9789820615	4.0	1389916800
A2OBFNZFMB8R4F	978982064X	5.0	1396396800
A26CIZL1C18YQH	979077012X	5.0	1357516800
A1TFQ2STVBDBUT	9790770138	4.0	1328659200
AAXLAV096NKIL	9790770154	1.0	1361059200
A277CKSB8I4VZW	9790770154	5.0	1387756800
A3OMRT3JNDDHU8	9790770308	1.0	1382227200
A12229EA9OZZJM	9790770391	5.0	1372464000
A2EDAQWOCTY40G	9790770391	5.0	1368662400
A1TMM08V2ZX5ST	9790770391	5.0	1355788800
AED3WS57LEQ1B	9790770561	5.0	1360281600
A1YA6EYCAF3UCE	9790770561	5.0	1307491200
A1ESDW5VX6B73Q	9790770758	5.0	1340582400
ACC4II22TY40E	9790770758	5.0	1356307200
A5UQ7Y4PGN63T	9790770790	2.0	1388448000
A46TQBGKSLLY4	9790770790	5.0	1358812800
AVMNS3FP7YMU3	9790770839	5.0	1352851200
A1F3O7497UYRUV	9790770871	5.0	1388620800
A3ULP7B2QOVYRW	9790770871	4.0	1394668800
AV910Z21Q4DUR	9790770871	1.0	1393200000
A1S0YCERQMTLWX	9790770898	5.0	1315612800
A18GFWX5GYOU3F	9790770944	5.0	1397692800
A2RAI0BVLV19UH	9790770944	5.0	1392681600
AU5FVIIDW0VIF	9790770944	5.0	1397606400
ATVBB0P7JPJE7	9790770944	2.0	1404518400
A2VAHEBP5LECKG	9790770944	5.0	1367366400
A2CYGU98CZQNH5	9790770944	5.0	1398729600
A1WVWKP2NO09BZ	9790770995	5.0	1361577600
A17XYI0YG5UHW3	9790771002	5.0	1370044800
ASDYXS80RUUO0	9790771002	4.0	1351555200
A2X7QHR5ZQA0HR	9790771010	5.0	1388016000
A3OFKO6HR06L0V	9790771010	2.0	1358467200
A3KL8WSLJPSWMR	9790771339	5.0	1355011200
AHUQSDM26UH5C	9790771347	3.0	1348790400
ATJ6S9R0W10JS	9790771401	5.0	1389398400
A3KT64AAQTXIG0	9790771401	5.0	1386374400
AMWWXJA8PUX1U	9790771444	5.0	1399248000
A1Z6G0LOBCJQB4	9790771479	5.0	1391385600
A165V5XOD0LNSR	9790771517	4.0	1391558400
A116ITN8WDR1M4	9790771568	3.0	1338768000
A1WFDC6D0QXZYQ	9790771584	5.0	1356652800
A2SZVB853VZCAP	9790771614	4.0	1380326400
A3EA0MI9BVJXBE	9790771614	5.0	1372032000
A1LAIQIVHMO1K7	9790771614	3.0	1373414400
A19C4WE5N9WJLU	9790771762	5.0	1375833600
A3GWYPIMLSRQ7P	9790771762	1.0	1399075200
AUHNJA6JGCTBT	9790771762	5.0	1372118400
AJDANTTLD8MFD	9790771916	5.0	1325030400
A1HCGIOWZR6ANG	9790771916	5.0	1336694400
ANJZ5ZHBL3IW7	9790771983	5.0	1359849600
A1T6L23XRNG29L	9790772009	5.0	1334016000
AJOB6PJUVTRPV	9790772009	2.0	1389139200
A1NUFF9K8QS800	9790772238	5.0	1383177600
A1GK2INST7GB8R	9790772238	5.0	1362700800
A2L8AWOIWML9CH	9790772238	5.0	1363651200
ATIRQXBP4EI6A	9790772238	5.0	1368921600
A209TMH7LYEQ2E	9790772238	3.0	1368057600
A2K0LCQYPQUIJZ	9790772238	5.0	1363305600
A2ZJA6MEWOMOJ	9790772238	5.0	1390262400
AE1TYBYU5DEO9	9790772289	5.0	1323993600
A2OAQJNHIBCZNY	9790772564	5.0	1398729600
A3U80NITRNK3H8	9790772645	5.0	1323129600
A34I5YAH6R5S46	979077267X	5.0	1388707200
A2JIPZOSXOL8Z2	9790773145	5.0	1404518400
AQJGHMVO5X1BW	9790773161	3.0	1403827200
A37EU510VFU94X	9790773161	5.0	1359936000
AN3JGQI2TTRR	9790773161	5.0	1294963200
A3UL5IMEIU8LE2	9790773161	4.0	1335916800
A1ICCX3BW0LF2U	9790773161	4.0	1377561600
A1K0G3T86YMLCN	9790773161	5.0	1359331200
ACJFZTWV1JDX4	9790773161	5.0	1294444800
AU6KEYBL3TP0W	9790773412	5.0	1376956800
A3PYK302AW6T5G	9790773412	5.0	1355097600
A1Z2CRE6J1CJTK	9790773412	5.0	1389916800
A1FFN2X53EMZNW	9790773412	5.0	1404691200
A2WJ1QHYKQLOJH	9790773412	5.0	1342569600
A2N20UD9IPYRMT	9790773412	5.0	1386806400
A3O3EWC47LHLR0	9790773412	5.0	1369872000
A1GEPOLRTX9VK1	9790773412	3.0	1368057600
AGFK00WA60WTN	9790773412	5.0	1385596800
A34CQ14M1Y6WM0	9790773455	4.0	1369526400
A18GH4M4IZF5DG	9790773455	5.0	1381881600
A14G2D00311D5G	9790773463	5.0	1345852800
A332JM04UGCD99	9790773463	5.0	1388793600
A3IV9LLG3264F1	9790773463	5.0	1351641600
A5663WRAL9LZ7	9790773463	4.0	1373155200
AIGO7WT50WPS8	979077348X	5.0	1357430400
A1944K0ACKLRPO	9790773587	5.0	1395360000
AHQIFXFV3A8LZ	9790773609	5.0	1392940800
AMVOLO7IF3RHO	9790773609	4.0	1387324800
A8WDVBE6E7VGK	9790773609	5.0	1376870400
A2CD2WAOCV5950	979077365X	5.0	1366761600
A2OWDQDHAD8C67	9790773668	5.0	1331596800
A3ICTV26DK6IP9	9790773676	5.0	1401753600
AHM4FL8ZLPI2R	9790773730	4.0	1391817600
A1L484AD92GHD	9790773749	5.0	1388188800
A1FK1X14UEHRH2	9790773749	5.0	1378166400
A3O8WK0NRXHGOO	9790773749	5.0	1389052800
A3SEDTPDP0G66D	9790773749	5.0	1402617600
A1KRSGSTBEPW88	9790773870	5.0	1387843200
A1HQT5S6EYBZ9Y	9790774060	5.0	1384732800
ADWU2VMS20Q9O	9790774389	5.0	1357171200
A1CIGI2TSUCYUY	9790774397	5.0	1352764800
A2JVOKZG094NU8	9790774443	5.0	1385596800
A1J3MJER08S0RE	9790774443	5.0	1341705600
A24N38QSNPZFBG	9790774443	5.0	1357430400
A3SYPIB569VQ35	9790774516	5.0	1357084800
A1PX8KN00QK7NI	979077480X	5.0	1360540800
A1E7VFQXWR6PZL	979077480X	3.0	1370390400
AAV2LL1CHSS1Z	979077480X	4.0	1368835200
A1ANSEIOG2SKSG	979077480X	5.0	1357776000
A1TV04CUG2RYUM	979077480X	5.0	1356134400
A2MW7SK362PEQC	979077480X	5.0	1330387200
AQ9QSP7TSXWMO	979077480X	2.0	1364169600
A6Q333B17B8VN	9790774842	5.0	1387065600
A2OZ3C4OI1CWIF	9790774907	5.0	1365379200
A1S37V71PUP922	9790775024	5.0	1378771200
A3AW04VA6I847R	9790775024	5.0	1358294400
A3S7MD1Y2P5ZU	9790775156	2.0	1360022400
A2DISAAASL95JA	9790775253	5.0	1356912000
A3TWAD5ILUNR7M	9790775261	1.0	1392336000
A3FLN91OHH4WKM	9790775261	5.0	1390953600
A1SLXJ1RQF1BNQ	9790775261	5.0	1394928000
A14B8VX7Q3FL30	9790775261	5.0	1396656000
AEMXQDJ00L6NW	9790775261	5.0	1368144000
A1HCI057NYILM6	9790775261	5.0	1383696000
A23303YJ03VIXL	9790775261	5.0	1374537600
A1STMW7DCY3SB9	9790775261	5.0	1376956800
A2JK23TE1H4BPS	9790775288	4.0	1322179200
A334RW0AL6LXIC	9790775288	5.0	1388707200
A3KALGW63GCJ50	979077530X	1.0	1390608000
A354QYZ9IN2L4Z	9790775571	5.0	1374624000
A1W6BXL1DS9AC2	9790775741	5.0	1369353600
A1Z2217U6E72RW	9790775741	4.0	1370217600
A2LJNGUUHHG0T7	9790775741	5.0	1378598400
A5T58X73B299A	9790775989	5.0	1354492800
AHA3QV2JX0MS5	9790776098	5.0	1364774400
A31Q1BMH0AE52Q	9790776098	5.0	1368662400
A18MCI81UN5SA0	9790776144	3.0	1360972800
A3SXO9YG5TLTKI	9790776144	2.0	1388275200
A3F6DQDDBG280C	9790776144	2.0	1404086400
A3SYJB7D8UMZGL	9790776209	5.0	1384646400
A37FVYQ42TWAIP	9790776241	5.0	1398297600
AO3EOJXASL2KH	9790776241	4.0	1404259200
A3VELSUPKZW1OI	9790776241	5.0	1389571200
A3V6XH83NM7XCC	979077625X	1.0	1375747200
A4FOZ9QE2DHVT	979077625X	5.0	1366243200
A17NX3HYUUGR98	9790776292	5.0	1344556800
A3LR80PCE3JS0U	9790776349	5.0	1380672000
A1THPD9J4BV1ME	9790776349	5.0	1388361600
A26THXR69AC6VO	9790776381	1.0	1379635200
A6VIJAS6NNKDS	9790776381	5.0	1355702400
A7JUF6RQJH8JM	9790776381	4.0	1394928000
A1GL5EA1C5HV4I	9790776403	5.0	1405468800
A3HQ5QK9B5S2UA	9790776403	5.0	1355356800
A2SBS3UHLX3VTO	9790776403	4.0	1309737600
A2J9WFBCZ2BXG4	9790776403	3.0	1382054400
A5H0JGPPLKTRJ	9790776489	5.0	1333411200
AEXT8OH19RD9F	9790776489	5.0	1335571200
A6B5BH625L79M	9790776691	5.0	1355184000
A1DWO6LM6ZI9TT	9790776810	4.0	1362182400
A14ECXQPMH5IAO	9790776810	5.0	1357516800
A22ZWGXZBHYLJ5	9790776810	5.0	1378857600
A3AG3ZHG78N4M5	9790776810	5.0	1353801600
A2RVOYJID9VRWB	9790776942	4.0	1361923200
A3MAJQYU3YLDNZ	9790776942	3.0	1385856000
AG2M6FTRU871A	9790776942	4.0	1362787200
A2QVNVQDMN8475	9790776977	5.0	1378857600
A3PY5FBUJIEVN	9790777019	4.0	1403136000
AC6GHPEJPZVLL	9790777272	5.0	1374019200
A2GWY01R7H21UV	9790777272	4.0	1355097600
A1PVXDCN1T3JTE	9790777272	5.0	1358553600
A3IJ6N02VJSCHJ	9790777272	5.0	1345939200
ANMLUD0CWX6NR	9790777272	5.0	1346976000
A1AQ8JT2A3UWMY	9790777272	1.0	1336262400
AD3N805TN3RFS	9790777272	5.0	1368748800
A39O3YXBO2TX0A	9790777272	5.0	1365984000
A39BFQVNCXKIN5	9790777396	5.0	1389484800
A3HCAKEKSVETGW	9790777396	5.0	1389484800
A29CRATAEI66P5	9790777396	1.0	1388448000
AFOW9EGL4S0MA	9790777396	1.0	1380672000
AT4BNCVN2ML1D	9790777396	5.0	1379548800
ACUHBB2EEXH24	9790777450	4.0	1369180800
AMM2UALRN98E7	9790777450	5.0	1398297600
A3B7XHS2BE31IQ	9790777884	5.0	1388016000
AU52HBFWY5TPL	9790777884	5.0	1391299200
A2SZ6M2CCE4IOV	9790777884	5.0	1383523200
AFD6YTOPT1YLI	9790777884	5.0	1395014400
A1L0ECXCM1ANCV	9790777884	5.0	1381363200
A3UL9L5O3EQ4ML	9790777884	5.0	1388620800
AYK7P5SSM95DI	9790777884	5.0	1386460800
AJ8J3OJ20KCYX	9790777884	5.0	1400976000
A3BXTAY7I8K6GG	9790777884	5.0	1392768000
A3IZLKAQSMW8GR	9790777884	5.0	1389744000
A3T7P7163A1916	9790777884	3.0	1392163200
A3TLZJVX40WJOV	9790777949	5.0	1365465600
A173ZILP8O5JVU	9790777981	5.0	1380844800
A3HJED1VEBE7SR	9790778236	1.0	1369785600
A3STYZSWIZ8GN6	9790778260	5.0	1374969600
AWVDDTIFJ9D38	9790778260	1.0	1384041600
A3U5MEOOBYMK61	9790778260	5.0	1405641600
AB48BRXHZ7OVZ	9790778260	4.0	1372377600
A28GT8K15D0LIS	9790778309	5.0	1399680000
A6B5NN0APZXI6	9790778309	4.0	1404172800
A3IUNMPTSAQX5F	9790778309	5.0	1386115200
A2GUW72SQ0U2RH	9790778309	5.0	1389744000
AAZLLZY13JE0R	9790778309	5.0	1391990400
A3ESW3WPPVQTP3	9790778309	5.0	1369180800
A3MWXVCR95RPQY	9790778309	5.0	1389312000
A2H14Y58BZG4JH	9790778309	5.0	1366934400
A35GSMIE08R1S	9790778309	5.0	1400457600
A2D7PHQ6ZERRFC	9790778309	5.0	1388880000
A29E9RVLGZIUHQ	9790778309	5.0	1318550400
A2OQVECX74KQJQ	9790778309	5.0	1399420800
A1WWI34WGZTDPS	9790778309	5.0	1404172800
A1MVC61AM8T1L	9790778309	5.0	1394323200
A3M9JNKO6WG90M	9790778309	5.0	1295049600
A78J38NU18DDZ	9790778309	4.0	1372204800
A2DM21TBDSISRN	9790778309	4.0	1372896000
A3BXOJT66NE07E	9790778309	4.0	1404777600
ADZ05LITZYZQ8	9790778309	5.0	1404086400
A2GGYHGNWNRDTF	9790778309	5.0	1390003200
AGUAADU3HNGP9	9790778309	5.0	1363564800
A1D7S273FFUHYJ	9790778309	4.0	1393632000
A1E1GFR3WEBKV6	9790778309	5.0	1395532800
ANH6Y8UUWAKOW	9790778309	5.0	1404864000
A2S92B8TOGCIWF	9790778309	5.0	1405036800
A25Q5FLFYVT0K9	9790778309	5.0	1383782400
AL89HJRSN6P06	9790778309	5.0	1404777600
A2R950V3H7DF4U	9790778309	5.0	1389398400
AXPB9JK6DG9DF	9790778309	5.0	1404345600
A2AM1CV9L59LSN	9790778309	5.0	1404864000
A1RG6W0BXEBST4	9790778309	5.0	1399248000
A2FBSNHDOGYASX	9790778309	5.0	1356220800
A2XKJ1KX6XUHYP	9790778309	1.0	1403740800
A2Z4H7PQHDPUWF	9790778309	5.0	1398124800
A3D1X00Y1RDY77	9790778309	5.0	1402272000
A1JYB44V9JVXS7	9790778309	5.0	1400716800
A1S3LRUL32KQ6V	9790778309	5.0	1404345600
A3O2B4UX1R97IO	9790778309	5.0	1399075200
AG3JLV1XDL6N	9790778309	4.0	1378252800
AK8BMK2J2IOB5	9790778309	5.0	1309046400
A1XLKE04XU8BTR	9790778309	5.0	1389484800
A2LX8P8G09MYC7	9790778309	5.0	1404691200
A3H66JLWADN8IV	9790778554	5.0	1388707200
A3CL5FJ3UAUW8S	9790778619	4.0	1389052800
A25HPWWLJAMDEJ	9790778619	1.0	1350518400
A3U0K46TK0WT3M	9790778619	5.0	1358726400
A1IJBHE3MM8Q35	9790778619	5.0	1370908800
A3M4PZBDIGEKUB	9790778619	5.0	1404777600
A311KGXWZBPUIL	9790778740	5.0	1359590400
ABTT6H84FBNS9	9790778872	5.0	1389744000
A3CUASJLGFJZYB	9790778872	5.0	1388361600
A3TXOC42LK0PDM	9790778872	5.0	1368057600
A1IRID4AA6MTIV	9790778872	5.0	1393372800
A2DPE7NXS4OQJ9	9790778872	5.0	1351728000
A3L0FMG4YBBBIT	9790778872	4.0	1376438400
A3SKN8E1EJ84ZW	9790778872	4.0	1230508800
AJM9DERT9ZV4I	9790778872	5.0	1388534400
A3VR0CEH83GC99	9790778872	5.0	1385942400
A36BBDRW9QJOR1	9790778872	5.0	1266710400
A3G6USQ0S23TWR	9790778872	5.0	1261612800
AYB66VHHXKRQQ	9790778872	5.0	1268179200
A2ZR9FQQZXSQT4	9790779062	4.0	1356652800
A35X82IY1F5CHZ	9790779062	5.0	1355097600
AVVPALZJBKPEO	9790779070	5.0	1326585600
AIT4269KMWY4S	9790779097	5.0	1391212800
A3BJTQN6T7UYI8	9790779283	5.0	1347494400
A1O17U6T8JK0HA	9790779283	5.0	1395100800
A23Z3QYNW42QLN	9790779291	5.0	1356566400
A1IEPJK2JGVDUK	9790779399	5.0	1395532800
A1EX3JLD84STF5	9790779399	1.0	1399248000
ADIAFSRTLS7D2	9790779755	5.0	1383091200
AKJKOL1UCJNUV	9790779798	5.0	1405382400
A1PQINT6WJ78WV	9790779925	3.0	1358380800
A6XZM6S2T3CCK	979077995X	5.0	1356480000
AABTNLK9VAXXV	979077995X	5.0	1364947200
A26ZG5TVUDN5NP	979077995X	5.0	1353283200
A18XCWEDZFN7P2	979077995X	5.0	1368403200
A3MKZJYTMSIJHM	979077995X	5.0	1366416000
A3A5603KICHIFN	979077995X	5.0	1358294400
A1FWPNOGNJ8O9A	979077995X	5.0	1355356800
A21E9S7EG7YML2	9790779968	5.0	1391904000
AYHDKBFFAFEJU	9790779968	4.0	1389744000
A1XTSL9WZW301S	9790779968	5.0	1404691200
AFERMR9RNPIWQ	9790779968	4.0	1394582400
A1KEZ21R9HB37G	9790779968	5.0	1381276800
A1H2RD4UOB9FCZ	9790779968	4.0	1400284800
A522HDFW2AVWV	9790779968	4.0	1362873600
A1KTJVO2QF4O43	9790779968	5.0	1394323200
A8EPBIQG3PIC0	9790779968	5.0	1394668800
A492CS4B5Y84A	9790779968	5.0	1364947200
AK5WXW5K8EU47	9790779968	4.0	1400025600
A39ZWMCGVYMZRW	9790779968	5.0	1392508800
A3R14060VCWUAD	9790779968	3.0	1384300800
A1ZO4PLKAGD9NP	9790779968	5.0	1390176000
A1FX61QFERE8YU	9790779968	5.0	1392508800
A2VWBE585J5LRT	9790779976	5.0	1365465600
A1A03DX9JPURCS	9790779976	1.0	1393027200
A9CTWLVZ3QSK3	9790779976	5.0	1358467200
A35X42772AH2Z3	9790779976	5.0	1294099200
A2KKJXOD3PWGIA	9790780001	5.0	1360454400
ACTD54C8DSVIU	9790780001	5.0	1349654400
A19JSK4NHQHWY7	9790780117	5.0	1347408000
A198Z2C0LE7SP	9790780400	4.0	1389052800
A30P09EL7Z8ZGD	9790780516	4.0	1358553600
AAGYLJZDWGWVM	9790780516	5.0	1364428800
A39GDKGADFO40R	9790780532	5.0	1366675200
ANCW2IEN2G28D	9790780532	5.0	1396137600
A3LUELTFFICUKN	9790780567	5.0	1324857600
A2S9JPUPRFHFOM	9790780567	5.0	1323648000
A2J4O74MT63W6G	9790780567	5.0	1358812800
ANTE60OYWFE9Q	9790780567	5.0	1356912000
AP95DEZ9RWUKY	9790780567	5.0	1397433600
A19RLWRU5XOEY7	9790780567	5.0	1355788800
A1CPI87CQOASES	9790780567	5.0	1358899200
A1OT6N9Y7QPS9T	9790780567	4.0	1392249600
AFFPRBZZB89LR	9790780567	5.0	1387152000
A3CO07G8QZAFYK	9790780621	5.0	1388448000
A330QFH749JPP9	9790780753	5.0	1357257600
A3DV41BS0CMIW6	9790780788	5.0	1387584000
ACE5OZTM9ZN0O	9790780788	5.0	1369612800
A2DGZ80KV6SHJZ	9790781016	1.0	1391817600
A3U9L1B1WRUVAQ	9790781075	5.0	1404000000
A2D9TG73ZDPA01	9790781075	5.0	1370563200
A2Z92KUIQ26RSV	9790781105	5.0	1309478400
A2NLH4W7UZ3X0U	9790781105	5.0	1267315200
A20KZWGD9SLWBY	9790781105	4.0	1390262400
A2JLR04CC75HXY	9790781105	5.0	1395014400
A3KBR7D3OLAJQU	9790781105	5.0	1390262400
A2CGCATJ3T3VHY	9790781105	4.0	1354752000
A3BJ9D80XUSBRF	9790781105	5.0	1347062400
APXEDKXJRKDIC	9790781105	5.0	1353974400
A32QFJI6912FRB	9790781210	5.0	1404518400
AGV44L5H5PGY9	979078127X	5.0	1400457600
A3EWQ12TBRK862	979078127X	5.0	1401235200
A3G5EQY5XB4MVZ	979078127X	5.0	1385164800
A20DHG878IX2OE	979078127X	5.0	1394582400
ACRO15EXJ3BL8	979078127X	5.0	1392854400
A1C9285DNG9IYK	979078127X	5.0	1401321600
A1WJ3KCQF0UJ5O	979078127X	5.0	1379203200
A2U71ZBMQCJ7TC	979078127X	5.0	1390176000
A3BIF69UA30YH2	979078127X	2.0	1391472000
A3RDWQ81CZPW21	979078127X	5.0	1399939200
A2UVMZD9I4ZN5G	979078127X	5.0	1389830400
A1B6FPO9M39S5A	979078127X	5.0	1396310400
A17AYIX9AFQMSD	979078127X	5.0	1401494400
A31Y7H14RX21WK	979078127X	5.0	1368316800
A2DSLV44VUA973	979078127X	4.0	1388188800
A1NT43OVY252O6	979078127X	5.0	1403827200
A2CQEBRX5NFCU9	979078127X	5.0	1386288000
A1OMG5QVTWI6CI	979078127X	4.0	1392508800
A2UU4588O07ZF5	979078127X	5.0	1355529600
ATNBFKLILBLZT	979078127X	5.0	1386115200
AQ89MBN197X9A	979078127X	5.0	1389312000
ABH8QL1115PKH	9790781369	5.0	1391990400
A1BYEO1HOH1HGE	9790781369	5.0	1405728000
A3PDP421VH59IT	9790781369	5.0	1326758400
AHF5QM3W5MN3E	9790781512	5.0	1391558400
A2GIPXKZA8FVNZ	9790781512	5.0	1325808000
A33MPIK17YGMID	9790781687	5.0	1405209600
AE57DC3JY36WK	9790781687	5.0	1359590400
A1MFWDE9FWIFOB	9790781687	5.0	1377475200
A1JWE384I2QB2F	9790781687	5.0	1357689600
ARQMQK1O1WTXK	9790781687	5.0	1370217600
A31OCYBGZNSXLF	9790781687	2.0	1368748800
AQ2QN4CN7S212	9790781687	5.0	1361664000
AWIH8VM122KJF	9790781687	1.0	1350345600
ASP4GVFRM4QSH	9790781687	5.0	1390003200
A2CSC9IVQ7F8PL	9790781687	5.0	1366416000
A38XN2N5U7CNWJ	9790781687	5.0	1404259200
A10BZV61MNLBZD	9790781687	5.0	1396828800
A1NNUT8ZGGA68F	9790781687	5.0	1402185600
A1H3AGKVENVM0P	9790781687	5.0	1354406400
A3DMR9FL5H6SJN	9790781687	5.0	1365206400
A32ZIX6JXPJX3O	9790781687	4.0	1367798400
A3MM61RJR7JFHK	9790781687	5.0	1375228800
A3CF6RYTNXF2GD	9790781687	4.0	1304380800
A3HEMECQPP0PUL	9790781687	5.0	1312243200
AGPV0C0GGJ5GR	9790781687	5.0	1398124800
A15Y1AA9DOC9WU	9790781687	5.0	1369008000
A3EI8Z8D8S5U2A	9790781687	5.0	1376352000
A327WPV0RDLD1C	9790781687	5.0	1361923200
A2IO4D1MN67JMZ	9790781687	5.0	1374969600
A2ZJFE0SWXF3ZR	9790781687	1.0	1301702400
ANYQJGG6ASA04	9790781687	4.0	1397606400
A2I9Z332ZO1K74	9790781687	5.0	1365465600
A1ZW65OD5BB4S1	9790781687	5.0	1354924800
A2PYGYCYB02AHB	9790781687	5.0	1351814400
AFJO8C3V0IJ5I	9790781687	5.0	1358208000
A1RDCNS8KWWCS5	9790781687	4.0	1358640000
A4RYZXVQVA671	9790781687	5.0	1369699200
A218S8MS0MSAAE	9790781849	5.0	1331856000
AE2YO164FFGDO	9790781911	5.0	1387670400
A1RR12WQMUY17Y	9790781911	4.0	1399334400
A3VV07X7U50NRN	9790781911	1.0	1360713600
A28XK9YLIJHIHC	9790781911	3.0	1372723200
A1BF8RO0E3AQHT	9790781911	1.0	1373414400
A1M2IY6J0CY6QR	9790781911	3.0	1354233600
A1PZ2SGKQ4V0T9	9790781911	4.0	1332720000
A35KBPEA7KY3QA	9790781946	5.0	1391126400
A3086HK0J95EQ4	9790781946	5.0	1380672000
A2VGLCB9HQ9HRC	9790782047	1.0	1319760000
AY89CIA780UNY	9790782047	1.0	1347580800
ARPZRPIZ8GCM9	9790782055	1.0	1364688000
A2RIAWXL2SI60H	979078208X	3.0	1347494400
A3RHSOCR587XPO	9790782152	5.0	1390176000
A1ZPYAZLYSR1Z0	9790782152	5.0	1368057600
A34KPW0IBSL3ZQ	9790782306	5.0	1363219200
A13HKMFTCD8OW	9790782314	5.0	1389052800
A1J9428E5FP29C	9790782365	4.0	1329264000
A3MGHPFOC5P3EM	9790782365	5.0	1349740800
AKWBG9H3UN44Z	9790782381	4.0	1378425600
A3LZWJIARRIKCM	9790782381	5.0	1372464000
A1L4EGOAKVBBEQ	9790782381	5.0	1344556800
A2CY6TLJBC4PFS	9790782594	5.0	1369612800
A1AD4GFRIIBLTA	9790782594	2.0	1368489600
A20J7E4JY49N40	9790782667	5.0	1370131200
A68333QQF4G44	9790782667	5.0	1378771200
A2QAHT9FICLK0Q	9790782667	5.0	1355184000
A350OX58D064PA	9790782667	2.0	1370995200
A21YEB2EPF2YTL	9790782667	4.0	1357171200
A171U5UOJ3UOYP	9790782667	5.0	1365897600
AAFNXYUGM3FFP	9790782667	5.0	1378252800
AC656K7PC6P4W	9790782667	3.0	1373760000
A6RWTE55YX70O	9790782667	5.0	1378771200
A3JAQ2F892PH6I	9790782667	5.0	1390867200
A1LPIOFY9V3GD0	9790782667	5.0	1357948800
ACC8CUTMSPANM	9790782667	5.0	1378339200
A3FZ9Y2VVKKY1W	9790782667	5.0	1404691200
A1ZTRSC1OVH0Q5	9790782667	5.0	1353801600
A17HOC49U9EXDB	9790782667	5.0	1371254400
AJNQTW9HER7HR	9790782667	4.0	1369872000
A391OOGZ9TPB5	9790782667	5.0	1365206400
A3AH47MTBMTN6	9790782667	4.0	1378512000
A3I291BE0RNZCU	9790782667	5.0	1355443200
A2203XNPENAF0I	9790782667	5.0	1341792000
A270PUZD0N20HR	9790782667	5.0	1364428800
A2AWHOVRGF6850	9790782667	5.0	1389916800
AIOXPWZTJ733B	9790782667	5.0	1330473600
A143NFKHG9LHXI	9790782667	5.0	1373932800
A3PTZFRD34YJ2P	9790782780	3.0	1304035200
A22E3XFX9YKXDI	9790782918	5.0	1353283200
A2IEZVC6ZV2WC4	9790782942	5.0	1329955200
A2NQG0GW1HN28T	9790782950	5.0	1312502400
A22E3XFX9YKXDI	9790782969	5.0	1360713600
A39LXQRVYX1PUI	9790782977	5.0	1365120000
AKE25I1E504MF	9790782985	5.0	1375660800
A1YNHL97QBYWGA	9790782985	5.0	1375660800
A3T3Q3VDIP04AD	9790783167	5.0	1359417600
A22VDVIKVHT2W3	9790783167	5.0	1353283200
A1IOJZS62CNS5Q	9790783388	4.0	1359936000
A1NU1NP9NCY80A	9790783531	5.0	1390089600
A2A89JZXX5A411	9790783531	5.0	1391040000
A3ESTWDBNOUJQ7	979078354X	5.0	1395705600
A3AWLZEPWC0YVC	979078354X	5.0	1388275200
A31AJPV2XK30MG	979078354X	5.0	1318809600
A525O40Q3XE0L	979078354X	5.0	1304553600
ADV2HTNOVCUKT	979078354X	5.0	1386028800
AE8EFXZEANERO	979078354X	5.0	1358985600
A2TJHFOSMTEGXH	979078354X	5.0	1388793600
A2VQW2CU0XL9X1	9790783647	5.0	1393200000
A3L0BCY0HS4O81	979078368X	5.0	1358899200
A1UVENGUYMZ2M0	979078371X	5.0	1324771200
A2SX88CXTM7I9X	979078371X	5.0	1402617600
A2CYSK76Z9PS64	979078371X	5.0	1338768000
A6VS47YYTAVAZ	979078371X	4.0	1351209600
A79XZAX2BD9QP	979078371X	5.0	1360368000
A1JGY8MWZLZO9O	9790783728	5.0	1324944000
A27PT6AHZDIKW2	9790783760	1.0	1370563200
A3AOFSQ8YP9NZH	9790783779	5.0	1358208000
A308R2MYZA863G	9790783809	5.0	1317168000
A1OYSWV93ZIDKJ	9790783809	1.0	1314057600
A35MPGFV1789XV	9790783809	4.0	1376697600
A3LBA7I768HW9F	9790783825	5.0	1344038400
A1UKZIGR1PQIFB	9790784120	4.0	1389225600
ACKIUW9R1FUOH	9790784414	5.0	1368835200
A1CVYCKRFS6GZS	9790784414	5.0	1361145600
A1PSYKP9BVF2EP	9790784414	5.0	1383350400
A3H5QX4DOYOLEF	9790784570	4.0	1375142400
A3QKDORRJ9YFDF	9790784848	1.0	1389052800
A1RPLQDINY1THZ	9790784856	1.0	1386547200
A3V5KAJXUP8U18	9790785232	5.0	1403308800
A85G8E6WEI6P	9790785232	5.0	1405814400
A2A3X0SA0RI4AM	9790785240	5.0	1394582400
A1VUBGAMQ0BDYI	9790785356	5.0	1380067200
A1KNDKVKLKUWXX	9790785410	5.0	1388448000
A1JABKG8NN4CGA	9790785682	5.0	1361318400
A116PL4YWHVXST	9790785755	1.0	1364169600
A1RJWUDCZUAW3X	9790785755	4.0	1392249600
A2ONPDH1B32GZF	9790785755	5.0	1404345600
A1LQUFK4VHJ2OP	9790785755	2.0	1360108800
A3AAQOG0VJYDL	9790785828	5.0	1387238400
A1DZYFR9UENUT7	9790786069	5.0	1364947200
A37KVZ744J6QY3	9790786069	5.0	1354406400
A2S9AXNKRSMEA4	9790786069	2.0	1351036800
A2HSQUKFX2H6G1	9790786077	5.0	1312502400
A22N13TC0BT6XR	9790786328	5.0	1357603200
APW4ONSSUPZV2	9790786328	5.0	1369094400
ACOIJE2GFKGSE	9790786328	5.0	1360713600
A8I9PHTN4ZCIW	9790786328	5.0	1375228800
A31CC2H93482N5	9790786328	5.0	1363910400
A12BXW0ZBGJQCE	9790786522	5.0	1364256000
A3TACJYE15VKFL	9790786557	5.0	1372982400
A1913I7ZN2E5RO	9790786727	5.0	1362355200
A2Q515RNR0EJ2D	9790786794	5.0	1338595200
A27PTDVHM9HJS4	9790786875	5.0	1403913600
A374U8M2Q5AH03	9790786875	4.0	1391731200
A4QCXE5EZHACV	9790786875	5.0	1380412800
A21CRF1CS7EOAB	9790786875	5.0	1242086400
A22KF5KPBPD872	9790786875	1.0	1346198400
A2RZ6OIC1OGWKB	9790786875	5.0	1237507200
A12O5IJUK0EHIU	9790786875	5.0	1340150400
A2CNSI51HG6HP3	9790786875	5.0	1369612800
A7OVXAH1SSL34	9790786875	5.0	1352592000
A2HAW2UKEVXWFK	9790786875	5.0	1398729600
A29JE8NKKBBNVJ	9790786875	5.0	1214784000
A5AO6BASE4QGJ	9790786875	5.0	1358380800
A21S05L5U3WF8Q	9790786875	5.0	1360195200
A25X5L2IKZYXBP	9790786875	5.0	1395964800
A1645OHG1L9K34	9790786875	4.0	1238716800
AW6OQW5OQX3XS	9790786948	5.0	1405468800
A1BM7SFYKDAHPQ	9790786948	2.0	1305590400
A2831R2JXHLTVR	9790786948	2.0	1241136000
A3HG36N99RB5P0	9790786948	5.0	1239494400
AU2NSA70IYANM	9790786948	5.0	1370995200
A2IEF5DLB4L2K5	9790786948	5.0	1248998400
AT1Z8TCLB54UZ	9790786948	5.0	1261526400
A36M7Y0OSQLDF8	9790786948	5.0	1356825600
A2FNEF2WCVQUD	9790786948	5.0	1238112000
A1ED96TJ2ARU8C	9790786948	5.0	1307836800
A2MOEW84ZKIC3Q	9790786948	1.0	1241481600
A3OBX0VX5W6VFJ	9790786948	2.0	1245801600
A2KICC6CY8Z92J	9790786948	5.0	1273968000
A30E3IAHISA83K	9790786948	4.0	1268006400
A3DL0Z9N93QHO9	9790786948	5.0	1293926400
A27ZV913B2QDBC	9790786948	4.0	1295049600
A10YGO4UEFQQWK	9790786948	5.0	1316995200
A1CD0SL746VX9K	9790786948	5.0	1325030400
A2C58G8O40YC7T	9790786948	4.0	1313798400
A3VK1AVRGBJJGO	9790786948	5.0	1377734400
A8LLTMM3G6ARE	9790786948	5.0	1314576000
A20HG060M1DZCG	9790786948	3.0	1393804800
A20FFUBMDYP8BI	9790786948	5.0	1379808000
A3RYAYNQ7WM8I3	9790786948	5.0	1358380800
A32XTAB2LHX120	9790786948	5.0	1248480000
A3HPFJWZ2K29YQ	9790786948	5.0	1300320000
A3EO78N2M0GPHS	9790786948	5.0	1278374400
A1G5FIEA40QCT4	9790786948	5.0	1301788800
A22HVOBKJGIWN6	9790786964	5.0	1310947200
AEW5YLADIT98X	9790786964	5.0	1364688000
A32K7TR3K1I9YH	9790786964	5.0	1325721600
A3MAR1FLDY1AMT	9790786964	5.0	1404777600
A1TYR5GO9YE60D	9790787006	5.0	1334275200
A3OCOP75PMY097	9790787006	5.0	1358035200
AS02PGU8BFX2	9790787006	5.0	1347321600
A1E89L5LR30QH4	9790787049	4.0	1365033600
A2CPTDFIDAA536	9790787286	5.0	1316044800
A2SVPKZGB37JQ6	9790787294	5.0	1382745600
A1580OALDVB4KI	9790787308	5.0	1376352000
A1XXUE59TYZ40F	9790787383	5.0	1388361600
A1E9FH1LTN9EOK	9790787510	5.0	1380067200
A283R67Y0JHGIJ	9790787510	5.0	1368057600
A3N9DXHOBANE41	9790787626	5.0	1303257600
A202AV9LAYXS91	9790787707	5.0	1389052800
AUQEKYT8NPIP8	9790787707	5.0	1386806400
A2FBZWHQ0571HE	9790787707	5.0	1384300800
A1RCAVB38E41CR	9790787707	5.0	1366934400
A36TAS3LUCRREC	9790787839	5.0	1395360000
A22ZYWSVDZ4RSR	9790787839	5.0	1401062400
A3H27D3VD4FRG5	9790787839	3.0	1402012800
A2GF7ERSS01I4J	9790787863	5.0	1350432000
A1TYTVFPQ1RSI6	9790787928	2.0	1385596800
A3NDAJRAG0V4VC	9790787936	5.0	1404950400
A1MAWMZ51G6C31	9790787952	5.0	1366416000
A2VD75KJK21042	9790787952	3.0	1356134400
A176SJAGUOJPEW	9790788002	5.0	1404345600
A1JDLL3JOQ29FO	9790788185	3.0	1357257600
A2XDIOQCALIKSF	9790788207	5.0	1324944000
A3M95OVW5AV9HP	9790788207	2.0	1398816000
A18GL702BQUCUN	9790788495	5.0	1388966400
A2H4S0XUK6THTB	9790788495	5.0	1392681600
ATEXXJ0B204OG	9790788584	5.0	1357776000
A34FBQ1MC46SIB	9790788614	5.0	1387065600
A6U56GIW1E2BZ	9790788614	1.0	1333670400
A2ITC28RIRZO01	9790788711	5.0	1353801600
A2Q0NYCAXS3R3O	9790788770	5.0	1324080000
AI528WX86GBSO	9790788991	4.0	1387152000
A3E0B3FO0MQO8Y	9790789033	5.0	1397347200
A2TVP1665E3P50	9790789157	5.0	1363132800
AF7TH39NK9XW2	9790789157	5.0	1396483200
A3V872FKM0NGDF	9790789157	5.0	1392249600
A23MK9IBXNTGEZ	9790789157	5.0	1314662400
A1AX16ZO9OLDAL	9790789157	5.0	1395100800
AQ1VKINMLDC23	9790789157	5.0	1357430400
A1J46T03BPIIVW	9790789203	5.0	1390780800
A3Q3AJFOYWWKSM	9790789203	5.0	1391558400
AES1IUBFXYIYH	979078922X	2.0	1371513600
A15PX6TA9LPOXK	9790789270	5.0	1355616000
A1Q0T38B54IBDC	9790789270	5.0	1363046400
A34LP00HHX74VV	9790789270	5.0	1360800000
A2FXFKWBAS78GP	9790789270	5.0	1350345600
A1JX9ZQY0EYLB2	9790789297	5.0	1355184000
A1COEKPEWT9GPG	9790789343	2.0	1365120000
AO1TDWIE0HBH0	9790789351	5.0	1357344000
A3TAWEC1RS3MXE	9790789432	1.0	1330041600
A21936E2ZRY72J	9790789513	5.0	1369008000
A2Q5455Q06P7R1	9790789513	5.0	1381104000
A1MKHI0H1W72Y1	9790789513	5.0	1311465600
A3AWCLXKTSRH8E	9790789513	5.0	1317254400
A13GJE62PDFLKA	979078953X	5.0	1354233600
A1JJ3M2CIVALZ8	9790789556	5.0	1332028800
AXQDDGADNZNNG	9790789556	5.0	1386201600
AHXTPP7JWP9CP	9790789564	5.0	1364601600
A1P03ICT7RVVRV	9790789688	5.0	1301443200
AOGA7F2ZJ306H	9790789688	5.0	1334534400
A1EFZ4JPO69VXA	9790789696	5.0	1389225600
A3N3P4LZ3DJAGV	9790789696	5.0	1357948800
A2R0ZWBWWQ1E10	9790789696	1.0	1365379200
A3FOIXZ31KE40X	9790789696	5.0	1373241600
A91SVYF34Q9JW	9790789696	3.0	1366502400
A25VT2NCKQC6G5	9790789696	5.0	1394582400
A3J0I9RKKUDNQJ	9790789696	3.0	1341100800
AGTNZLB8Q1GY9	9790789726	3.0	1355529600
A1OT517JFOJ29P	9790789831	5.0	1356739200
A3DO98F82TGV8C	9790789831	4.0	1326931200
A3N15H18ZSZQM4	9790789858	5.0	1328745600
AX5G1RGCO7MYM	9790789890	2.0	1394755200
A18T42UKNLV0XK	9790789939	2.0	1398729600
AJVR4J4HJIW3X	9790789939	5.0	1360886400
A2XKC9SEUSGKQ3	9790789939	5.0	1373846400
A3DYVYNT0TBJZU	9790789939	5.0	1371168000
AIBXA658NM3J3	9790789939	4.0	1331942400
A24MP5QM2LKFM2	9790789939	4.0	1389312000
A1RE4JJZADRK5U	9790789939	5.0	1362268800
A1Y9I6NPL3UDEM	9790789939	1.0	1308700800
A2NJO9QRXY5YMC	9790789939	5.0	1392768000
A2VSZ5ZR43KDE8	9790789939	5.0	1362009600
A1478JQXLUGIM1	9790789939	5.0	1353801600
AGEQF74TX4FVA	9790789939	5.0	1355788800
A3RH2V6174H0GQ	9790789939	5.0	1354579200
A24J8ETNTV9I67	9790789939	4.0	1353110400
AKVJUC5J6A3XO	9790789939	4.0	1339718400
AFK98TPZU67RD	9790789939	5.0	1381190400
A29YQ3Y5UHRH3M	9790790074	5.0	1357948800
A180ZB4RM80E5N	979079021X	5.0	1389225600
A3PY3D7XN2BN80	9790790341	4.0	1402704000
A2N6ETR8GQUFG4	9790790341	5.0	1362787200
A3368QH8WEZLD7	979079035X	5.0	1367539200
A2O90ASBUFNO6X	979079035X	1.0	1404259200
A1HDXZ7HGOJTHL	979079035X	5.0	1374105600
A1B93VD33V6JGK	979079035X	1.0	1370044800
A2EYJUIKRQ0ZS4	979079035X	4.0	1327795200
A8KH2GTNAGHHC	979079035X	5.0	1363996800
A2637P59FJ47VT	979079035X	4.0	1335052800
A31WN43FAUCVXY	979079035X	5.0	1394064000
AF7UW6L8OIKS7	9790790392	5.0	1390867200
A2C2X61WMB0AED	9790790392	5.0	1355529600
A3O6CZ0IU4AJSP	979079052X	5.0	1360713600
A1B83QH6KBUB52	979079052X	4.0	1398643200
A8YSROCX4VFDE	979079052X	1.0	1396569600
AEGM8X6US6C0L	979079052X	5.0	1398470400
A3A34E5J3I3MJ4	979079052X	1.0	1368403200
A1GAMBKLVMBTAC	979079052X	5.0	1396224000
A3G639PF0Q8MY9	979079052X	5.0	1399766400
A2KABB9MDYJURM	979079052X	5.0	1399420800
A2U51Y3662A7JC	979079052X	1.0	1402272000
A3I5BLXCZ6QOS9	979079052X	5.0	1365033600
A2YN1KASY60IIE	9790790783	5.0	1383177600
A1UMVMRKLXJE3A	9790790813	5.0	1363219200
A1COBF34FM73LH	9790790880	5.0	1316908800
A337PV7JKUR5E6	9790790880	5.0	1252627200
A397XQ5IRA1P1C	9790790880	5.0	1271635200
A2SR9M2CWC2OCP	9790790961	4.0	1379894400
A3V1EVBYP0U77W	9790790961	2.0	1397606400
AVJKKAS4P52P9	9790790961	5.0	1404432000
A2NQQDBBGFW1OT	9790790961	5.0	1390694400
A1OFNEUHZ7BSCB	9790790961	5.0	1392336000
A23ZLI2WI8T4	9790790961	5.0	1386547200
A15FIB3XHNFU84	9790790961	5.0	1391385600
AYD8J958LU3V3	9790790961	5.0	1372291200
AN2XNETBIQI3F	9790790961	3.0	1397952000
AQWF3BBBDL4QJ	9790790961	5.0	1366934400
A3SGAP67HGCJ8K	9790790961	5.0	1389312000
A2VMXOLHVQXU33	9790790961	3.0	1366243200
A2FQZKL2KIZACO	9790790961	5.0	1394496000
A3PFXKSMA4Q9YN	9790790961	5.0	1380758400
A3UZZ8SWJG6ULJ	9790790961	5.0	1397088000
A30SKTFI7SQ0H7	9790790961	5.0	1404345600
A1DNFMJLPZD4WD	9790790961	5.0	1393286400
A1UDUG2V3LPMFJ	9790790961	4.0	1370649600
AF85PH6IW6IV2	9790790961	1.0	1363737600
AQSUNHWTQGRWD	9790790961	5.0	1400716800
AE45ZH06YKLI5	9790790961	1.0	1389225600
AY4VKPJK1Q68D	9790790961	1.0	1400284800
A388D9ORDWKQJZ	9790790961	5.0	1351036800
A196KXSYPHF6RL	9790790961	5.0	1404432000
A6CJE7TJ4YITG	9790790961	5.0	1393545600
A1K94ULTTBSITH	9790790961	4.0	1392076800
A1HR68S1Z9PAM1	9790790961	5.0	1405036800
A3K0NFYPBOULZZ	9790790961	5.0	1396137600
A3T666MUEEYCSS	9790790961	5.0	1379980800
A2945G0HLY9TQ3	9790790961	5.0	1286668800
A3NY3QBENKY8ZL	9790790961	5.0	1404691200
AWST3U1AK5IMY	9790790961	5.0	1394928000
A1041053SID37WN8GTT8	9790790961	5.0	1398124800
A24HQ0F09U1DTL	9790790961	1.0	1397433600
AW5XW2K83ED65	9790790961	5.0	1384560000
A11V08KWUI71QA	9790790961	5.0	1390780800
AXD5RL083ZVZN	9790790961	4.0	1327708800
A2J9469C2BM1P1	9790790961	1.0	1368230400
A312RDWQYLAG7S	9790790961	3.0	1324252800
A1EYJASK6UL955	9790790961	4.0	1398297600
A3TYR1ALBZ2EU9	9790790961	5.0	1378598400
A3EEY7PV8EYYB9	9790790961	5.0	1365897600
A6Z2FRHEOK0X4	9790790961	5.0	1395878400
A2AJH20E99635Z	9790790961	5.0	1395014400
A2HLLZS0416HL9	9790790961	5.0	1394496000
A2RRAT4W78ZTWU	9790790961	5.0	1393545600
AGXAEWGCA1ELN	9790790961	4.0	1397347200
A2H10PNRPA3FEA	9790790961	2.0	1395446400
A15ACHDXWFAFTX	9790790961	5.0	1404172800
A3S25AE2ATYISE	9790790961	2.0	1376438400
A2X6VQ6FFRGHUC	9790790961	5.0	1398211200
A25R3TZ9PQP2R0	9790790961	5.0	1405036800
A2QS079JVW5I9K	9790790961	5.0	1390780800
AJ1O3XEN58A6I	9790790961	4.0	1402704000
AIE2752ATRAXZ	9790790961	5.0	1373673600
A328DZFT07EOO0	9790790961	5.0	1386979200
AUYVMLI0CBMYS	9790790961	5.0	1391299200
A20LXBXD1S6AWP	9790790961	1.0	1366243200
A2H0VDRANZMGGX	9790790961	5.0	1392336000
AN6TKRFOXPHDX	9790790961	5.0	1360368000
A1QBASCTH01NH7	9790790961	4.0	1403395200
A1NZPAUI4UYKZ5	9790790961	5.0	1371686400
A10LVIRYVY3EOV	9790790961	5.0	1378339200
ACCN76JNB28WT	9790790961	5.0	1376524800
A3QNR732UXVH9X	9790790961	5.0	1354492800
A36XLW55CRL2C0	9790790961	5.0	1303344000
AKVGMSHV40HVL	9790790961	4.0	1393977600
A1S3IXNQ2CUGDK	9790790961	5.0	1390262400
A2MZDI3I5AEL74	9790790961	3.0	1392163200
A1STI3LKR1997Z	9790790961	4.0	1309046400
A3CDQTVTXZPKU7	9790790988	5.0	1388707200
A2O3PRUSPHXS6D	9790790988	3.0	1349654400
A2HY5ASU4LDUMO	9790790988	5.0	1402876800
A2R3E4KUE8TDPB	9790790988	5.0	1366761600
A36VBDV1HKMIIV	9790790988	5.0	1344297600
A3CDQTVTXZPKU7	9790790996	3.0	1368144000
A1DPRX8M3DB5YY	9790790996	5.0	1332288000
A3RRHJ1WV87V5M	9790791038	5.0	1361145600
ATDND5AKC5726	9790791038	5.0	1362268800
A13RAFXJ5C7S44	9790791054	5.0	1355270400
AQQ04CMDE8AT9	9790791054	5.0	1344816000
ACPMKRQ2J368E	9790791100	5.0	1355875200
A2XXD40GTPNG43	9790791100	5.0	1403136000
A2JZV9PKZSZ5P7	9790791224	5.0	1364774400
AXJWZZWCA5RUJ	9790791240	5.0	1396224000
A2MR9Q29TQA1CU	9790791240	5.0	1377993600
A3A0V8NLPSICL6	9790791240	5.0	1391731200
A4UESFWOFFWOQ	9790791240	5.0	1318896000
A1YT0OX0JMYRJM	9790791240	4.0	1357689600
A3E3UVWILRO8AH	9790791240	5.0	1380326400
AY4PXJ9PDETE4	9790791402	5.0	1359849600
A2MMOZN2A3PL3K	979079147X	1.0	1362009600
A3BMLD4VGMJGJ3	979079147X	5.0	1359244800
AWV5DY9OMWN7U	9790791526	5.0	1355097600
A3KGHP9D3XFI0U	979079178X	3.0	1389484800
A191033US7V9HZ	979079178X	5.0	1405036800
A88TYTTYEFM0D	9790791798	1.0	1383264000
A1XJX7W7HC35D8	9790791798	5.0	1386979200
A1T66OG2NQ835	9790791798	5.0	1385683200
A35HE2NIKKQZ4I	9790791798	5.0	1346976000
A12Z0KTHJDOEVF	9790791968	5.0	1364256000
A274P6R1LKSWEI	9790791984	5.0	1329523200
A2GCUM04Q1HRFJ	9790791984	5.0	1372204800
A27E67C4AICB0G	9790792115	5.0	1396915200
A3SUO3L9WJPD1P	9790792190	4.0	1392854400
A3LDW8YQT2SSVX	9790792204	5.0	1375920000
A2AAR84OWOG7VG	9790792204	5.0	1378598400
A1E214XCAFDGYK	9790792204	5.0	1356566400
AW5PSU4WVIRDH	9790792220	5.0	1393632000
A2SBSNRJNCS77Y	9790792220	5.0	1403827200
A1MPLMZ0LO4BPK	9790792220	3.0	1402444800
A14VN4BWV9TX82	9790792220	5.0	1389571200
A1278G8H5KUFXE	9790792220	4.0	1371945600
A1CI63P473W5RJ	9790792220	5.0	1358035200
A8TP7ZJ5LQ02C	9790792220	5.0	1389398400
A1UHACT01CA1H4	9790792271	5.0	1389052800
A1UO6CE0K38J1R	9790792271	5.0	1401667200
A2KZYFPD1VWN0I	9790792271	5.0	1402963200
A1F6DUG4PS0M39	9790792271	5.0	1355184000
A342606TLG5XPL	9790792271	5.0	1362960000
A2FN2TDMWS25XZ	9790792271	1.0	1373846400
A1RE3WEOA4HE2C	9790792476	5.0	1357862400
A1W975IVTZSKAF	9790792476	5.0	1348012800
AJ6OUEGRF8ER	9790792476	5.0	1391644800
A1PXANB838QKH9	9790792557	1.0	1382918400
A1IYOZVSPKNPFK	9790792557	5.0	1335744000
AVWVKEL78SG14	9790792557	1.0	1369267200
A25HLKXB2XOUI4	9790792573	1.0	1364169600
A16TCWLOEE8OO3	9790792573	5.0	1390694400
A684P649QWB0G	9790792573	5.0	1397952000
A8ZC7TWGFGUC6	9790792573	1.0	1401321600
A2UBFQRBAWAZDV	9790792573	1.0	1345420800
A1G1ABVNLY4EQW	9790792573	5.0	1357776000
APKXM6D9NZ36T	9790792646	5.0	1378425600
AEMV9IMH665B9	9790792719	5.0	1316390400
A2MTY49BFM2MJ	9790792808	5.0	1383868800
A282DK8I277DAN	9790792808	4.0	1388361600
AXSX5T827E9Z8	9790792808	1.0	1391817600
A3UR2S3VYR9CM2	9790792824	5.0	1369180800
A11L7F86K155WK	9790792891	5.0	1381622400
AF92AFPF06THK	9790792891	1.0	1387670400
A2HSEX8OTQQPF7	9790793014	5.0	1400284800
A2R5YYKVXQ8DFU	9790793030	5.0	1382227200
AZ2NZGM095KNF	9790793073	4.0	1351036800
A3JMYXR4RIWSH0	9790793111	5.0	1350000000
A1WNKB3URF1XM1	9790793227	5.0	1390521600
A31OIU5VEARA5W	979079326X	5.0	1356912000
AP5QF2RB121OZ	979079326X	5.0	1326585600
ACUCPXM522Y2	9790793294	5.0	1391385600
AWAL0PG4FPJN0	9790793294	5.0	1364169600
A3I6LYIAVLSUQ0	9790793294	5.0	1348963200
A63USL7GFARA5	9790793626	1.0	1312588800
AT82SDB6Y8H4P	9790793782	5.0	1397692800
A2U583VJW1XN83	9790793839	5.0	1359504000
A36AIG1G9M00F8	9790793871	5.0	1343952000
A3CD658TUTRC4S	9790794010	5.0	1389052800
AZUFBU43ILNPC	9790794010	5.0	1379376000
A3E5V2196TOCTM	979079410X	4.0	1383955200
A2RH4CO0C7BANY	9790794207	5.0	1404345600
A30GBW6NS6G0M1	9790794207	5.0	1399075200
A2TXS278JHBXZF	9790794223	5.0	1398902400
A2B7GTARNV5EMM	9790794223	5.0	1402185600
A2OZNTBR05HP9Y	9790794223	1.0	1387584000
A1R5TY0LOB53W7	9790794223	3.0	1351296000
AA0O2EC4FJQRV	9790794231	5.0	1241654400
A2BPIUUZHG6BKE	9790794231	5.0	1357862400
A9BPRJ1QJJ17M	9790794231	5.0	1142294400
A3I2SIC28LVY8K	9790794231	5.0	1204416000
A1CZIRSODR231B	9790794231	5.0	1115337600
A1V0BWDPRMWXHL	9790794231	5.0	1226188800
A17PVB3HRDWN2B	9790794231	3.0	1255392000
A2LNJO11PDYEPL	9790794231	5.0	1114732800
A1ATQV8NI4X0VS	9790794231	5.0	1377993600
A28DQF01VXVK41	9790794231	5.0	1362441600
A9KTCQEF9Y4T6	9790794231	5.0	1167264000
ASFQR9ABK7LHZ	9790794231	5.0	1325548800
A3R9H6OKZHHRJD	9790794231	4.0	1402185600
A35QGS8D3I65NL	9790794231	5.0	1260748800
AYOU772H9HUOX	9790794231	5.0	1356480000
A2KKVMKCXZNAKP	9790794231	5.0	1194393600
A21O2AMH2MD2NU	9790794231	5.0	1103932800
A2II54B3VA45LN	9790794231	2.0	1207008000
A2W0O92FZFHJOJ	9790794231	4.0	1234310400
A2UW0P0WEG9JUP	9790794231	3.0	1362787200
ARXL1MF07FKY3	9790794231	5.0	1392163200
A13MFKIJ4TDIYR	9790794258	4.0	1356912000
A36WH4EDZVPTV5	9790794282	5.0	1379635200
AAOVV3X1R8MAX	9790794363	5.0	1371513600
A26YF0W7UWO36	9790794495	5.0	1388793600
ASLNW5TPXJ6M6	9790794495	3.0	1374019200
A1LRHR54H2HNZ5	9790794495	5.0	1380844800
A27SHILHXXM850	9790794495	4.0	1358208000
A56SD4953MNE7	9790794495	5.0	1395014400
A38JXGI57WX6AV	9790794509	5.0	1366588800
ACBH8UDYHTSWE	9790794509	4.0	1326240000
AYKUBMMJ56IDO	9790794509	5.0	1372636800
A28QVC3RK6K1BM	9790794509	5.0	1404518400
A36JVL59KG2HH1	9790794509	5.0	1391731200
A1S60K49L4ZXSO	9790794509	5.0	1364601600
A3JBZQCVY7ODVL	9790794509	3.0	1394928000
A2FS3KPY657OKL	9790794509	5.0	1365811200
A37APQOUBHLLXK	9790794509	5.0	1370822400
A3JMZJRHER71PY	9790794509	5.0	1352592000
AODE6ES269D6Q	9790794509	5.0	1383782400
A27S9YMNN6RMGK	9790794509	5.0	1362441600
A1CJCWROJKLNNW	9790794509	5.0	1387324800
A2WMS12BONNA85	979079455X	5.0	1395619200
A1WYYIIARL71VP	9790794614	5.0	1363219200
A1M5CS3OJJYR1	9790794665	5.0	1356393600
A1ZN3JNW7QDAYX	9790794665	1.0	1377734400
A3KIVDNNZCPVI5	9790794800	4.0	1386288000
ASSSKDII6IPL0	9790794827	3.0	1340496000
A37TXLBI53UU72	9790794843	5.0	1382486400
AWEQQECZ6ZBHI	9790794843	5.0	1312329600
AB363ARR1ANOT	9790794851	5.0	1359590400
A329Q47ONZPEKK	9790794851	5.0	1399593600
A3DS7L10K3I9L0	9790794851	1.0	1362700800
APLY9H6HSDCKW	9790794991	4.0	1362096000
A1D16VVFX7MDKA	9790794991	3.0	1355443200
A54FAFD3VWDEF	9790795076	5.0	1384646400
A1CBC0PM0UP2JO	9790795084	5.0	1338249600
AOVBDQVIXDW2E	9790795114	4.0	1316563200
A5NVFPP4D82BK	9790795157	3.0	1393286400
ADGYHOV058U6V	9790795157	5.0	1404691200
A3RS1I72ULUVFC	9790795351	5.0	1366588800
A3N5L80QA6SDZ2	9790795416	5.0	1366761600
A2F4RURTFWMCCP	9790795416	3.0	1372723200
A1QRNVU4FEYIDH	9790795424	5.0	1405987200
A1EGCED01USBA9	9790795602	5.0	1384992000
A281VHR3ZR99C8	9790795602	5.0	1363219200
A83A82072YZNJ	9790795661	1.0	1405209600
A3ECZXZNL7BC5	9790795661	5.0	1397520000
A2Y6VNNRDPGZT9	979079567X	1.0	1387411200
A2WSLBI6HGSKPF	979079570X	4.0	1338768000
APX9VVN0JLYX3	9790795823	5.0	1396396800
ARVJBPIHRVL26	9790795823	5.0	1381968000
A4RL6XMNONZ6U	9790795823	5.0	1384992000
A8BFHJQ2MOURP	9790796234	2.0	1355097600
A22WBGGMTFBEY2	9790796234	5.0	1394409600
AR93Q5VWD8MWS	9790796293	1.0	1395705600
A3GU3CXHONZJQ6	979079634X	5.0	1330992000
A1A6TQTZBQN2WH	979079651X	5.0	1318809600
A5IVS1Y27U35F	9790796609	1.0	1388016000
A2B5ENMGBE1ZY0	9790796609	5.0	1376006400
A15MHJIC1ZHMA1	9790796609	5.0	1350345600
A3BR7XMM9W3SXK	9790796684	5.0	1368316800
A1MJ8M4U5RK39I	9790796722	1.0	1372809600
A3GUJ77ZNOGF4X	9790796943	5.0	1358467200
A35RMU1VDEJRAZ	9790796943	3.0	1344384000
A18MA2KOOVU5WL	9790797079	5.0	1350691200
A2KPWECAA4894Q	9790797397	5.0	1376265600
A2ZZRM68X3NR1E	9790797567	5.0	1365033600
A1QJCZXYH1OQPX	9790797567	5.0	1396656000
A1VIHU2VN5HJLP	9790797567	3.0	1389830400
AGQYTDWVMRTJF	9790797567	5.0	1384214400
AASYBLH38I3ZV	9790797567	5.0	1366243200
AWD27C3LPPZ38	9790797567	3.0	1367625600
A2O6ZDH046MS2X	9790797710	1.0	1367452800
A1VAHF5ZB23ZW0	9790797710	5.0	1369872000
A21PGFXC7W3UNU	9790797710	5.0	1357689600
A35SMP7OI946KM	9790797818	5.0	1405382400
A2AB7H5XLA9DOU	9790797885	5.0	1358380800
A1AIMY9X24I21F	9790798075	4.0	1405123200
A1FED0XVJWSY8R	9790798075	3.0	1326067200
A7E3FDY3R7GTO	9790798075	1.0	1365897600
A2ZBGN70BC8QKZ	9790798075	2.0	1395964800
A3DCX3T7X7TXUL	9790798075	5.0	1386028800
ATYY8YPS540TF	9790798075	5.0	1387756800
ANOT0CH42XV9J	9790798075	5.0	1353456000
A3IC9E9SSEZ7Y0	9790798075	2.0	1383955200
A1I9MSTNW6SKSH	9790798075	5.0	1389225600
A10O81F46GWKSR	9790798075	5.0	1361232000
A1QUYC7ECWM4PQ	9790798075	5.0	1362528000
A1594KE3TL0K20	9790798075	5.0	1357689600
A35ID2TBM9HU5V	9790798075	3.0	1393200000
AVVIR2104Q52A	9790798075	5.0	1369872000
A2LH6EK99MMGHX	9790798075	5.0	1404691200
A1A2CH1P5JIWY2	9790798075	5.0	1402531200
A3CKFOHWL3SDP7	9790798075	5.0	1355702400
A2Q4B1O2DRDXL4	9790798075	5.0	1384041600
A6Q85ZRASFTKX	9790798075	5.0	1397692800
A1AA39TTTQPYEH	9790798075	4.0	1362096000
A3EEQ8CMULWZ8S	9790798075	1.0	1404604800
A38L4N6J3Z6SRH	9790798261	5.0	1394928000
A1W9UG7WASEGKQ	9790798288	5.0	1344470400
A380WS6HLKNWVU	979079830X	5.0	1397779200
AGLNWHXPL7SB7	979079830X	4.0	1370044800
A15VOHCNKUVINS	979079830X	5.0	1366329600
A1FDVJSVBNN8VY	979079830X	3.0	1360108800
A2FRBJKIXR2TYO	979079830X	5.0	1301616000
AFZZT3IKY35IW	9790798326	5.0	1357689600
A2PH5VIDM6F7W5	9790798326	1.0	1362355200
ADFW3FGCFI7C7	9790798326	5.0	1339113600
A86GTS35R5YGG	9790798326	5.0	1348790400
A27ZTNAOOODGSZ	9790798393	5.0	1385337600
[truncated: 998,000+ more rows]
