# Supplementary material for: A sequential recommendation method using contrastive learning and Wasserstein self-attention mechanism
Source: PeerJ Comput Sci. 2025 Mar 26;11:e2749. doi: 10.7717/peerj-cs.2749 (PMC12190389; doi:10.7717/peerj-cs.2749)
Supplement: Supplemental Information 2 [file peerj-cs-11-2749-s002.zip › ml-1m/movies.dat]

1::Toy Story (1995)::Animation|Children's|Comedy
2::Jumanji (1995)::Adventure|Children's|Fantasy
3::Grumpier Old Men (1995)::Comedy|Romance
4::Waiting to Exhale (1995)::Comedy|Drama
5::Father of the Bride Part II (1995)::Comedy
6::Heat (1995)::Action|Crime|Thriller
7::Sabrina (1995)::Comedy|Romance
8::Tom and Huck (1995)::Adventure|Children's
9::Sudden Death (1995)::Action
10::GoldenEye (1995)::Action|Adventure|Thriller
11::American President, The (1995)::Comedy|Drama|Romance
12::Dracula: Dead and Loving It (1995)::Comedy|Horror
13::Balto (1995)::Animation|Children's
14::Nixon (1995)::Drama
15::Cutthroat Island (1995)::Action|Adventure|Romance
16::Casino (1995)::Drama|Thriller
17::Sense and Sensibility (1995)::Drama|Romance
18::Four Rooms (1995)::Thriller
19::Ace Ventura: When Nature Calls (1995)::Comedy
20::Money Train (1995)::Action
21::Get Shorty (1995)::Action|Comedy|Drama
22::Copycat (1995)::Crime|Drama|Thriller
23::Assassins (1995)::Thriller
24::Powder (1995)::Drama|Sci-Fi
25::Leaving Las Vegas (1995)::Drama|Romance
26::Othello (1995)::Drama
27::Now and Then (1995)::Drama
28::Persuasion (1995)::Romance
29::City of Lost Children, The (1995)::Adventure|Sci-Fi
30::Shanghai Triad (Yao a yao yao dao waipo qiao) (1995)::Drama
31::Dangerous Minds (1995)::Drama
32::Twelve Monkeys (1995)::Drama|Sci-Fi
33::Wings of Courage (1995)::Adventure|Romance
34::Babe (1995)::Children's|Comedy|Drama
35::Carrington (1995)::Drama|Romance
36::Dead Man Walking (1995)::Drama
37::Across the Sea of Time (1995)::Documentary
38::It Takes Two (1995)::Comedy
39::Clueless (1995)::Comedy|Romance
40::Cry, the Beloved Country (1995)::Drama
41::Richard III (1995)::Drama|War
42::Dead Presidents (1995)::Action|Crime|Drama
43::Restoration (1995)::Drama
44::Mortal Kombat (1995)::Action|Adventure
45::To Die For (1995)::Comedy|Drama
46::How to Make an American Quilt (1995)::Drama|Romance
47::Seven (Se7en) (1995)::Crime|Thriller
48::Pocahontas (1995)::Animation|Children's|Musical|Romance
49::When Night Is Falling (1995)::Drama|Romance
50::Usual Suspects, The (1995)::Crime|Thriller
51::Guardian Angel (1994)::Action|Drama|Thriller
52::Mighty Aphrodite (1995)::Comedy
53::Lamerica (1994)::Drama
54::Big Green, The (1995)::Children's|Comedy
55::Georgia (1995)::Drama
56::Kids of the Round Table (1995)::Adventure|Children's|Fantasy
57::Home for the Holidays (1995)::Drama
58::Postino, Il (The Postman) (1994)::Drama|Romance
59::Confessional, The (Le Confessionnal) (1995)::Drama|Mystery
60::Indian in the Cupboard, The (1995)::Adventure|Children's|Fantasy
61::Eye for an Eye (1996)::Drama|Thriller
62::Mr. Holland's Opus (1995)::Drama
63::Don't Be a Menace to South Central While Drinking Your Juice in the Hood (1996)::Comedy
64::Two if by Sea (1996)::Comedy|Romance
65::Bio-Dome (1996)::Comedy
66::Lawnmower Man 2: Beyond Cyberspace (1996)::Sci-Fi|Thriller
67::Two Bits (1995)::Drama
68::French Twist (Gazon maudit) (1995)::Comedy|Romance
69::Friday (1995)::Comedy
70::From Dusk Till Dawn (1996)::Action|Comedy|Crime|Horror|Thriller
71::Fair Game (1995)::Action
72::Kicking and Screaming (1995)::Comedy|Drama
73::Mis�rables, Les (1995)::Drama|Musical
74::Bed of Roses (1996)::Drama|Romance
75::Big Bully (1996)::Comedy|Drama
76::Screamers (1995)::Sci-Fi|Thriller
77::Nico Icon (1995)::Documentary
78::Crossing Guard, The (1995)::Drama
79::Juror, The (1996)::Drama|Thriller
80::White Balloon, The (Badkonake Sefid ) (1995)::Drama
81::Things to Do in Denver when You're Dead (1995)::Crime|Drama|Romance
82::Antonia's Line (Antonia) (1995)::Drama
83::Once Upon a Time... When We Were Colored (1995)::Drama
84::Last Summer in the Hamptons (1995)::Comedy|Drama
85::Angels and Insects (1995)::Drama|Romance
86::White Squall (1996)::Adventure|Drama
87::Dunston Checks In (1996)::Children's|Comedy
88::Black Sheep (1996)::Comedy
89::Nick of Time (1995)::Action|Thriller
90::Journey of August King, The (1995)::Drama
92::Mary Reilly (1996)::Drama|Thriller
93::Vampire in Brooklyn (1995)::Comedy|Romance
94::Beautiful Girls (1996)::Drama
95::Broken Arrow (1996)::Action|Thriller
96::In the Bleak Midwinter (1995)::Comedy
97::Hate (Haine, La) (1995)::Drama
98::Shopping (1994)::Action|Thriller
99::Heidi Fleiss: Hollywood Madam (1995)::Documentary
100::City Hall (1996)::Drama|Thriller
101::Bottle Rocket (1996)::Comedy
102::Mr. Wrong (1996)::Comedy
103::Unforgettable (1996)::Thriller
104::Happy Gilmore (1996)::Comedy
105::Bridges of Madison County, The (1995)::Drama|Romance
106::Nobody Loves Me (Keiner liebt mich) (1994)::Comedy|Drama
107::Muppet Treasure Island (1996)::Adventure|Children's|Comedy|Musical
108::Catwalk (1995)::Documentary
109::Headless Body in Topless Bar (1995)::Comedy
110::Braveheart (1995)::Action|Drama|War
111::Taxi Driver (1976)::Drama|Thriller
112::Rumble in the Bronx (1995)::Action|Adventure|Crime
113::Before and After (1996)::Drama|Mystery
114::Margaret's Museum (1995)::Drama
115::Happiness Is in the Field (1995)::Comedy
116::Anne Frank Remembered (1995)::Documentary
117::Young Poisoner's Handbook, The (1995)::Crime
118::If Lucy Fell (1996)::Comedy|Romance
119::Steal Big, Steal Little (1995)::Comedy
120::Race the Sun (1996)::Drama
121::Boys of St. Vincent, The (1993)::Drama
122::Boomerang (1992)::Comedy|Romance
123::Chungking Express (1994)::Drama|Mystery|Romance
124::Star Maker, The (Uomo delle stelle, L') (1995)::Drama
125::Flirting With Disaster (1996)::Comedy
126::NeverEnding Story III, The (1994)::Adventure|Children's|Fantasy
127::Silence of the Palace, The (Saimt el Qusur) (1994)::Drama
128::Jupiter's Wife (1994)::Documentary
129::Pie in the Sky (1995)::Comedy|Romance
130::Angela (1995)::Drama
131::Frankie Starlight (1995)::Drama|Romance
132::Jade (1995)::Thriller
133::Nueba Yol (1995)::Comedy|Drama
134::Sonic Outlaws (1995)::Documentary
135::Down Periscope (1996)::Comedy
136::From the Journals of Jean Seberg (1995)::Documentary
137::Man of the Year (1995)::Documentary
138::Neon Bible, The (1995)::Drama
139::Target (1995)::Action|Drama
140::Up Close and Personal (1996)::Drama|Romance
141::Birdcage, The (1996)::Comedy
142::Shadows (Cienie) (1988)::Drama
143::Gospa (1995)::Drama
144::Brothers McMullen, The (1995)::Comedy
145::Bad Boys (1995)::Action
146::Amazing Panda Adventure, The (1995)::Adventure|Children's
147::Basketball Diaries, The (1995)::Drama
148::Awfully Big Adventure, An (1995)::Drama
149::Amateur (1994)::Crime|Drama|Thriller
150::Apollo 13 (1995)::Drama
151::Rob Roy (1995)::Drama|Romance|War
152::Addiction, The (1995)::Horror
153::Batman Forever (1995)::Action|Adventure|Comedy|Crime
154::Belle de jour (1967)::Drama
155::Beyond Rangoon (1995)::Drama|War
156::Blue in the Face (1995)::Comedy
157::Canadian Bacon (1994)::Comedy|War
158::Casper (1995)::Adventure|Children's
159::Clockers (1995)::Drama
160::Congo (1995)::Action|Adventure|Mystery|Sci-Fi
161::Crimson Tide (1995)::Drama|Thriller|War
162::Crumb (1994)::Documentary
163::Desperado (1995)::Action|Romance|Thriller
164::Devil in a Blue Dress (1995)::Crime|Film-Noir|Mystery|Thriller
165::Die Hard: With a Vengeance (1995)::Action|Thriller
166::Doom Generation, The (1995)::Comedy|Drama
167::Feast of July (1995)::Drama
168::First Knight (1995)::Action|Adventure|Drama|Romance
169::Free Willy 2: The Adventure Home (1995)::Adventure|Children's|Drama
170::Hackers (1995)::Action|Crime|Thriller
171::Jeffrey (1995)::Comedy
172::Johnny Mnemonic (1995)::Action|Sci-Fi|Thriller
173::Judge Dredd (1995)::Action|Adventure|Sci-Fi
174::Jury Duty (1995)::Comedy
175::Kids (1995)::Drama
176::Living in Oblivion (1995)::Comedy
177::Lord of Illusions (1995)::Horror
178::Love & Human Remains (1993)::Comedy
179::Mad Love (1995)::Drama|Romance
180::Mallrats (1995)::Comedy
181::Mighty Morphin Power Rangers: The Movie (1995)::Action|Children's
182::Moonlight and Valentino (1995)::Drama|Romance
183::Mute Witness (1994)::Thriller
184::Nadja (1994)::Drama
185::Net, The (1995)::Sci-Fi|Thriller
186::Nine Months (1995)::Comedy
187::Party Girl (1995)::Comedy
188::Prophecy, The (1995)::Horror
189::Reckless (1995)::Comedy
190::Safe (1995)::Thriller
191::Scarlet Letter, The (1995)::Drama
192::Show, The (1995)::Documentary
193::Showgirls (1995)::Drama
194::Smoke (1995)::Drama
195::Something to Talk About (1995)::Comedy|Drama|Romance
196::Species (1995)::Horror|Sci-Fi
197::Stars Fell on Henrietta, The (1995)::Drama
198::Strange Days (1995)::Action|Crime|Sci-Fi
199::Umbrellas of Cherbourg, The (Parapluies de Cherbourg, Les) (1964)::Drama|Musical
200::Tie That Binds, The (1995)::Thriller
201::Three Wishes (1995)::Drama
202::Total Eclipse (1995)::Drama|Romance
203::To Wong Foo, Thanks for Everything! Julie Newmar (1995)::Comedy
204::Under Siege 2: Dark Territory (1995)::Action
205::Unstrung Heroes (1995)::Comedy|Drama
206::Unzipped (1995)::Documentary
207::Walk in the Clouds, A (1995)::Drama|Romance
208::Waterworld (1995)::Action|Adventure
209::White Man's Burden (1995)::Drama
210::Wild Bill (1995)::Western
211::Browning Version, The (1994)::Drama
212::Bushwhacked (1995)::Comedy
213::Burnt By the Sun (Utomlyonnye solntsem) (1994)::Drama
214::Before the Rain (Pred dozhdot) (1994)::Drama
215::Before Sunrise (1995)::Drama|Romance
216::Billy Madison (1995)::Comedy
217::Babysitter, The (1995)::Drama|Thriller
218::Boys on the Side (1995)::Comedy|Drama
219::Cure, The (1995)::Drama
220::Castle Freak (1995)::Horror
222::Circle of Friends (1995)::Drama|Romance
223::Clerks (1994)::Comedy
224::Don Juan DeMarco (1995)::Comedy|Drama|Romance
225::Disclosure (1994)::Drama|Thriller
226::Dream Man (1995)::Thriller
227::Drop Zone (1994)::Action
228::Destiny Turns on the Radio (1995)::Comedy
229::Death and the Maiden (1994)::Drama|Thriller
230::Dolores Claiborne (1994)::Drama|Thriller
231::Dumb & Dumber (1994)::Comedy
232::Eat Drink Man Woman (1994)::Comedy|Drama
233::Exotica (1994)::Drama
234::Exit to Eden (1994)::Comedy
235::Ed Wood (1994)::Comedy|Drama
236::French Kiss (1995)::Comedy|Romance
237::Forget Paris (1995)::Comedy|Romance
238::Far From Home: The Adventures of Yellow Dog (1995)::Adventure|Children's
239::Goofy Movie, A (1995)::Animation|Children's|Comedy|Romance
240::Hideaway (1995)::Thriller
241::Fluke (1995)::Children's|Drama
242::Farinelli: il castrato (1994)::Drama|Musical
243::Gordy (1995)::Comedy
244::Gumby: The Movie (1995)::Animation|Children's
245::Glass Shield, The (1994)::Crime|Drama
246::Hoop Dreams (1994)::Documentary
247::Heavenly Creatures (1994)::Drama|Fantasy|Romance|Thriller
248::Houseguest (1994)::Comedy
249::Immortal Beloved (1994)::Drama|Romance
250::Heavyweights (1994)::Children's|Comedy
251::Hunted, The (1995)::Action
252::I.Q. (1994)::Comedy|Romance
253::Interview with the Vampire (1994)::Drama|Horror
254::Jefferson in Paris (1995)::Drama
255::Jerky Boys, The (1994)::Comedy
256::Junior (1994)::Comedy|Sci-Fi
257::Just Cause (1995)::Mystery|Thriller
258::Kid in King Arthur's Court, A (1995)::Adventure|Children's|Comedy|Fantasy|Romance
259::Kiss of Death (1995)::Crime|Drama|Thriller
260::Star Wars: Episode IV - A New Hope (1977)::Action|Adventure|Fantasy|Sci-Fi
261::Little Women (1994)::Drama
262::Little Princess, A (1995)::Children's|Drama
263::Ladybird Ladybird (1994)::Drama
264::Enfer, L' (1994)::Drama
265::Like Water for Chocolate (Como agua para chocolate) (1992)::Drama|Romance
266::Legends of the Fall (1994)::Drama|Romance|War|Western
267::Major Payne (1994)::Comedy
268::Little Odessa (1994)::Drama
269::My Crazy Life (Mi vida loca) (1993)::Drama
270::Love Affair (1994)::Drama|Romance
271::Losing Isaiah (1995)::Drama
272::Madness of King George, The (1994)::Drama
273::Mary Shelley's Frankenstein (1994)::Drama|Horror
274::Man of the House (1995)::Comedy
275::Mixed Nuts (1994)::Comedy
276::Milk Money (1994)::Comedy|Romance
277::Miracle on 34th Street (1994)::Drama
278::Miami Rhapsody (1995)::Comedy
279::My Family (1995)::Drama
280::Murder in the First (1995)::Drama|Thriller
281::Nobody's Fool (1994)::Drama
282::Nell (1994)::Drama
283::New Jersey Drive (1995)::Crime|Drama
284::New York Cop (1996)::Action|Crime
285::Beyond Bedlam (1993)::Drama|Horror
286::Nemesis 2: Nebula (1995)::Action|Sci-Fi|Thriller
287::Nina Takes a Lover (1994)::Comedy|Romance
288::Natural Born Killers (1994)::Action|Thriller
289::Only You (1994)::Comedy|Romance
290::Once Were Warriors (1994)::Crime|Drama
291::Poison Ivy II (1995)::Thriller
292::Outbreak (1995)::Action|Drama|Thriller
293::Professional, The (a.k.a. Leon: The Professional) (1994)::Crime|Drama|Romance|Thriller
294::Perez Family, The (1995)::Comedy|Romance
295::Pyromaniac's Love Story, A (1995)::Comedy|Romance
296::Pulp Fiction (1994)::Crime|Drama
297::Panther (1995)::Drama
298::Pushing Hands (1992)::Comedy
299::Priest (1994)::Drama
300::Quiz Show (1994)::Drama
301::Picture Bride (1995)::Drama|Romance
302::Queen Margot (La Reine Margot) (1994)::Drama|Romance
303::Quick and the Dead, The (1995)::Action|Adventure|Western
304::Roommates (1995)::Comedy|Drama
305::Ready to Wear (Pret-A-Porter) (1994)::Comedy
306::Three Colors: Red (1994)::Drama
307::Three Colors: Blue (1993)::Drama
308::Three Colors: White (1994)::Drama
309::Red Firecracker, Green Firecracker (1994)::Drama
310::Rent-a-Kid (1995)::Comedy
311::Relative Fear (1994)::Horror|Thriller
312::Stuart Saves His Family (1995)::Comedy
313::Swan Princess, The (1994)::Animation|Children's
314::Secret of Roan Inish, The (1994)::Drama
315::Specialist, The (1994)::Action
316::Stargate (1994)::Action|Adventure|Sci-Fi
317::Santa Clause, The (1994)::Children's|Comedy|Fantasy
318::Shawshank Redemption, The (1994)::Drama
319::Shallow Grave (1994)::Thriller
320::Suture (1993)::Film-Noir|Thriller
321::Strawberry and Chocolate (Fresa y chocolate) (1993)::Drama
322::Swimming with Sharks (1995)::Comedy|Drama
324::Sum of Us, The (1994)::Comedy
325::National Lampoon's Senior Trip (1995)::Comedy
326::To Live (Huozhe) (1994)::Drama
327::Tank Girl (1995)::Action|Comedy|Musical|Sci-Fi
328::Tales From the Crypt Presents: Demon Knight (1995)::Horror
329::Star Trek: Generations (1994)::Action|Adventure|Sci-Fi
330::Tales from the Hood (1995)::Comedy|Horror
331::Tom & Viv (1994)::Drama
332::Village of the Damned (1995)::Horror|Sci-Fi
333::Tommy Boy (1995)::Comedy
334::Vanya on 42nd Street (1994)::Drama
335::Underneath, The (1995)::Mystery|Thriller
336::Walking Dead, The (1995)::Drama|War
337::What's Eating Gilbert Grape (1993)::Drama
338::Virtuosity (1995)::Sci-Fi|Thriller
339::While You Were Sleeping (1995)::Comedy|Romance
340::War, The (1994)::Adventure|Drama
341::Double Happiness (1994)::Drama
342::Muriel's Wedding (1994)::Comedy|Romance
343::Baby-Sitters Club, The (1995)::Children's
344::Ace Ventura: Pet Detective (1994)::Comedy
345::Adventures of Priscilla, Queen of the Desert, The (1994)::Comedy|Drama
346::Backbeat (1993)::Drama|Musical
347::Bitter Moon (1992)::Drama
348::Bullets Over Broadway (1994)::Comedy
349::Clear and Present Danger (1994)::Action|Adventure|Thriller
350::Client, The (1994)::Drama|Mystery|Thriller
351::Corrina, Corrina (1994)::Comedy|Drama|Romance
352::Crooklyn (1994)::Comedy
353::Crow, The (1994)::Action|Romance|Thriller
354::Cobb (1994)::Drama
355::Flintstones, The (1994)::Children's|Comedy
356::Forrest Gump (1994)::Comedy|Romance|War
357::Four Weddings and a Funeral (1994)::Comedy|Romance
358::Higher Learning (1995)::Drama
359::I Like It Like That (1994)::Comedy|Drama|Romance
360::I Love Trouble (1994)::Action|Comedy
361::It Could Happen to You (1994)::Drama|Romance
362::Jungle Book, The (1994)::Adventure|Children's|Romance
363::Wonderful, Horrible Life of Leni Riefenstahl, The (Die Macht der Bilder) (1993)::Documentary
364::Lion King, The (1994)::Animation|Children's|Musical
365::Little Buddha (1993)::Drama
366::Wes Craven's New Nightmare (1994)::Horror
367::Mask, The (1994)::Comedy|Crime|Fantasy
368::Maverick (1994)::Action|Comedy|Western
369::Mrs. Parker and the Vicious Circle (1994)::Drama
370::Naked Gun 33 1/3: The Final Insult (1994)::Comedy
371::Paper, The (1994)::Comedy|Drama
372::Reality Bites (1994)::Comedy|Drama
373::Red Rock West (1992)::Thriller
374::Richie Rich (1994)::Children's|Comedy
375::Safe Passage (1994)::Drama
376::River Wild, The (1994)::Action|Thriller
377::Speed (1994)::Action|Romance|Thriller
378::Speechless (1994)::Comedy|Romance
379::Timecop (1994)::Action|Sci-Fi
380::True Lies (1994)::Action|Adventure|Comedy|Romance
381::When a Man Loves a Woman (1994)::Drama
382::Wolf (1994)::Drama|Horror
383::Wyatt Earp (1994)::Western
384::Bad Company (1995)::Action
385::Man of No Importance, A (1994)::Drama
386::S.F.W. (1994)::Drama
387::Low Down Dirty Shame, A (1994)::Action|Comedy
388::Boys Life (1995)::Drama
389::Colonel Chabert, Le (1994)::Drama|Romance|War
390::Faster Pussycat! Kill! Kill! (1965)::Action|Comedy|Drama
391::Jason's Lyric (1994)::Crime|Drama
392::Secret Adventures of Tom Thumb, The (1993)::Adventure|Children's
393::Street Fighter (1994)::Action
394::Coldblooded (1995)::Action
395::Desert Winds (1995)::Drama
396::Fall Time (1995)::Drama
397::Fear, The (1995)::Horror
398::Frank and Ollie (1995)::Documentary
399::Girl in the Cadillac (1995)::Drama
400::Homage (1995)::Drama
401::Mirage (1995)::Action|Thriller
402::Open Season (1996)::Comedy
403::Two Crimes (1995)::Comedy|Crime|Drama
404::Brother Minister: The Assassination of Malcolm X (1994)::Documentary
405::Highlander III: The Sorcerer (1994)::Action|Sci-Fi
406::Federal Hill (1994)::Drama
407::In the Mouth of Madness (1995)::Horror|Thriller
408::8 Seconds (1994)::Drama
409::Above the Rim (1994)::Drama
410::Addams Family Values (1993)::Comedy
411::You So Crazy (1994)::Comedy
412::Age of Innocence, The (1993)::Drama
413::Airheads (1994)::Comedy
414::Air Up There, The (1994)::Comedy
415::Another Stakeout (1993)::Comedy|Thriller
416::Bad Girls (1994)::Western
417::Barcelona (1994)::Comedy|Romance
418::Being Human (1993)::Drama
419::Beverly Hillbillies, The (1993)::Comedy
420::Beverly Hills Cop III (1994)::Action|Comedy
421::Black Beauty (1994)::Adventure|Children's
422::Blink (1994)::Thriller
423::Blown Away (1994)::Action|Thriller
424::Blue Chips (1994)::Drama
425::Blue Sky (1994)::Drama|Romance
426::Body Snatchers (1993)::Horror|Sci-Fi|Thriller
427::Boxing Helena (1993)::Mystery|Romance|Thriller
428::Bronx Tale, A (1993)::Drama
429::Cabin Boy (1994)::Comedy
430::Calendar Girl (1993)::Drama
431::Carlito's Way (1993)::Crime|Drama
432::City Slickers II: The Legend of Curly's Gold (1994)::Comedy|Western
433::Clean Slate (1994)::Comedy
434::Cliffhanger (1993)::Action|Adventure|Crime
435::Coneheads (1993)::Comedy|Sci-Fi
436::Color of Night (1994)::Drama|Thriller
437::Cops and Robbersons (1994)::Comedy
438::Cowboy Way, The (1994)::Action|Comedy
439::Dangerous Game (1993)::Drama
440::Dave (1993)::Comedy|Romance
441::Dazed and Confused (1993)::Comedy
442::Demolition Man (1993)::Action|Sci-Fi
443::Endless Summer 2, The (1994)::Documentary
444::Even Cowgirls Get the Blues (1993)::Comedy|Romance
445::Fatal Instinct (1993)::Comedy
446::Farewell My Concubine (1993)::Drama|Romance
447::Favor, The (1994)::Comedy|Romance
448::Fearless (1993)::Drama
449::Fear of a Black Hat (1993)::Comedy
450::With Honors (1994)::Comedy|Drama
451::Flesh and Bone (1993)::Drama|Mystery|Romance
452::Widows' Peak (1994)::Drama
453::For Love or Money (1993)::Comedy
454::Firm, The (1993)::Drama|Thriller
455::Free Willy (1993)::Adventure|Children's|Drama
456::Fresh (1994)::Drama
457::Fugitive, The (1993)::Action|Thriller
458::Geronimo: An American Legend (1993)::Drama|Western
459::Getaway, The (1994)::Action
460::Getting Even with Dad (1994)::Comedy
461::Go Fish (1994)::Drama|Romance
462::Good Man in Africa, A (1994)::Action|Adventure
463::Guilty as Sin (1993)::Crime|Drama|Thriller
464::Hard Target (1993)::Action|Adventure|Crime|Thriller
465::Heaven & Earth (1993)::Action|Drama|War
466::Hot Shots! Part Deux (1993)::Action|Comedy|War
467::Live Nude Girls (1995)::Comedy
468::Englishman Who Went Up a Hill, But Came Down a Mountain, The (1995)::Comedy|Romance
469::House of the Spirits, The (1993)::Drama|Romance
470::House Party 3 (1994)::Comedy
471::Hudsucker Proxy, The (1994)::Comedy|Romance
472::I'll Do Anything (1994)::Comedy|Drama
473::In the Army Now (1994)::Comedy|War
474::In the Line of Fire (1993)::Action|Thriller
475::In the Name of the Father (1993)::Drama
476::Inkwell, The (1994)::Comedy|Drama
477::What's Love Got to Do with It? (1993)::Drama
478::Jimmy Hollywood (1994)::Comedy
479::Judgment Night (1993)::Action
480::Jurassic Park (1993)::Action|Adventure|Sci-Fi
481::Kalifornia (1993)::Drama|Thriller
482::Killing Zoe (1994)::Thriller
483::King of the Hill (1993)::Drama
484::Lassie (1994)::Adventure|Children's
485::Last Action Hero (1993)::Action|Comedy
486::Life with Mikey (1993)::Comedy
487::Lightning Jack (1994)::Comedy|Western
488::M. Butterfly (1993)::Drama
489::Made in America (1993)::Comedy
490::Malice (1993)::Thriller
491::Man Without a Face, The (1993)::Drama
492::Manhattan Murder Mystery (1993)::Comedy|Mystery
493::Menace II Society (1993)::Action|Crime|Drama
494::Executive Decision (1996)::Action|Thriller
495::In the Realm of the Senses (Ai no corrida) (1976)::Drama
496::What Happened Was... (1994)::Comedy|Drama|Romance
497::Much Ado About Nothing (1993)::Comedy|Romance
498::Mr. Jones (1993)::Drama|Romance
499::Mr. Wonderful (1993)::Comedy|Romance
500::Mrs. Doubtfire (1993)::Comedy
501::Naked (1993)::Drama
502::Next Karate Kid, The (1994)::Action|Children's
503::New Age, The (1994)::Drama
504::No Escape (1994)::Action|Sci-Fi
505::North (1994)::Comedy
506::Orlando (1993)::Drama
507::Perfect World, A (1993)::Action|Drama
508::Philadelphia (1993)::Drama
509::Piano, The (1993)::Drama|Romance
510::Poetic Justice (1993)::Drama
511::Program, The (1993)::Action|Drama
512::Robert A. Heinlein's The Puppet Masters (1994)::Horror|Sci-Fi
513::Radioland Murders (1994)::Comedy|Mystery|Romance
514::Ref, The (1994)::Comedy
515::Remains of the Day, The (1993)::Drama
516::Renaissance Man (1994)::Comedy|Drama|War
517::Rising Sun (1993)::Action|Drama|Mystery
518::Road to Wellville, The (1994)::Comedy
519::Robocop 3 (1993)::Sci-Fi|Thriller
520::Robin Hood: Men in Tights (1993)::Comedy
521::Romeo Is Bleeding (1993)::Crime|Thriller
522::Romper Stomper (1992)::Action|Drama
523::Ruby in Paradise (1993)::Drama
524::Rudy (1993)::Drama
525::Saint of Fort Washington, The (1993)::Drama
526::Savage Nights (Nuits fauves, Les) (1992)::Drama
527::Schindler's List (1993)::Drama|War
528::Scout, The (1994)::Drama
529::Searching for Bobby Fischer (1993)::Drama
530::Second Best (1994)::Drama
531::Secret Garden, The (1993)::Children's|Drama
532::Serial Mom (1994)::Comedy|Crime|Horror
533::Shadow, The (1994)::Action
534::Shadowlands (1993)::Drama|Romance
535::Short Cuts (1993)::Drama
536::Simple Twist of Fate, A (1994)::Drama
537::Sirens (1994)::Comedy|Drama
538::Six Degrees of Separation (1993)::Drama
539::Sleepless in Seattle (1993)::Comedy|Romance
540::Sliver (1993)::Thriller
541::Blade Runner (1982)::Film-Noir|Sci-Fi
542::Son in Law (1993)::Comedy
543::So I Married an Axe Murderer (1993)::Comedy|Romance|Thriller
544::Striking Distance (1993)::Action
545::Harlem (1993)::Drama
546::Super Mario Bros. (1993)::Action|Adventure|Children's|Sci-Fi
547::Surviving the Game (1994)::Action|Adventure|Thriller
548::Terminal Velocity (1994)::Action
549::Thirty-Two Short Films About Glenn Gould (1993)::Documentary
550::Threesome (1994)::Comedy|Romance
551::Nightmare Before Christmas, The (1993)::Children's|Comedy|Musical
552::Three Musketeers, The (1993)::Action|Adventure|Comedy
553::Tombstone (1993)::Western
554::Trial by Jury (1994)::Thriller
555::True Romance (1993)::Action|Crime|Romance
556::War Room, The (1993)::Documentary
557::Mamma Roma (1962)::Drama
558::Pagemaster, The (1994)::Action|Adventure|Animation|Children's|Fantasy
559::Paris, France (1993)::Comedy
560::Beans of Egypt, Maine, The (1994)::Drama
561::Killer (Bulletproof Heart) (1994)::Thriller
562::Welcome to the Dollhouse (1995)::Comedy|Drama
563::Germinal (1993)::Drama
564::Chasers (1994)::Comedy
565::Cronos (1992)::Horror
566::Naked in New York (1994)::Comedy|Romance
567::Kika (1993)::Drama
568::Bhaji on the Beach (1993)::Comedy|Drama
569::Little Big League (1994)::Children's|Comedy
570::Slingshot, The (K�disbellan ) (1993)::Comedy|Drama
571::Wedding Gift, The (1994)::Drama
572::Foreign Student (1994)::Drama
573::Ciao, Professore! (Io speriamo che me la cavo ) (1993)::Drama
574::Spanking the Monkey (1994)::Comedy|Drama
575::Little Rascals, The (1994)::Children's|Comedy
576::Fausto (1993)::Comedy
577::Andre (1994)::Adventure|Children's
578::Hour of the Pig, The (1993)::Drama|Mystery
579::Scorta, La (1993)::Thriller
580::Princess Caraboo (1994)::Drama
581::Celluloid Closet, The (1995)::Documentary
582::Metisse (Caf� au Lait) (1993)::Comedy
583::Dear Diary (Caro Diario) (1994)::Comedy|Drama
584::I Don't Want to Talk About It (De eso no se habla) (1993)::Drama
585::Brady Bunch Movie, The (1995)::Comedy
586::Home Alone (1990)::Children's|Comedy
587::Ghost (1990)::Comedy|Romance|Thriller
588::Aladdin (1992)::Animation|Children's|Comedy|Musical
589::Terminator 2: Judgment Day (1991)::Action|Sci-Fi|Thriller
590::Dances with Wolves (1990)::Adventure|Drama|Western
591::Tough and Deadly (1995)::Action|Drama|Thriller
592::Batman (1989)::Action|Adventure|Crime|Drama
593::Silence of the Lambs, The (1991)::Drama|Thriller
594::Snow White and the Seven Dwarfs (1937)::Animation|Children's|Musical
595::Beauty and the Beast (1991)::Animation|Children's|Musical
596::Pinocchio (1940)::Animation|Children's
597::Pretty Woman (1990)::Comedy|Romance
598::Window to Paris (1994)::Comedy
599::Wild Bunch, The (1969)::Western
600::Love and a .45 (1994)::Thriller
601::Wooden Man's Bride, The (Wu Kui) (1994)::Drama
602::Great Day in Harlem, A (1994)::Documentary
603::Bye Bye, Love (1995)::Comedy
604::Criminals (1996)::Documentary
605::One Fine Day (1996)::Drama|Romance
606::Candyman: Farewell to the Flesh (1995)::Horror
607::Century (1993)::Drama
608::Fargo (1996)::Crime|Drama|Thriller
609::Homeward Bound II: Lost in San Francisco (1996)::Adventure|Children's
610::Heavy Metal (1981)::Action|Adventure|Animation|Horror|Sci-Fi
611::Hellraiser: Bloodline (1996)::Action|Horror|Sci-Fi
612::Pallbearer, The (1996)::Comedy
613::Jane Eyre (1996)::Drama|Romance
614::Loaded (1994)::Drama|Thriller
615::Bread and Chocolate (Pane e cioccolata) (1973)::Drama
616::Aristocats, The (1970)::Animation|Children's
617::Flower of My Secret, The (La Flor de Mi Secreto) (1995)::Drama
618::Two Much (1996)::Comedy|Romance
619::Ed (1996)::Comedy
620::Scream of Stone (Schrei aus Stein) (1991)::Drama
621::My Favorite Season (1993)::Drama
623::Modern Affair, A (1995)::Romance
624::Condition Red (1995)::Action|Drama|Thriller
625::Asfour Stah (1990)::Drama
626::Thin Line Between Love and Hate, A (1996)::Comedy
627::Last Supper, The (1995)::Drama|Thriller
628::Primal Fear (1996)::Drama|Thriller
629::Rude (1995)::Drama
630::Carried Away (1996)::Drama|Romance
631::All Dogs Go to Heaven 2 (1996)::Animation|Children's|Musical
632::Land and Freedom (Tierra y libertad) (1995)::War
633::Denise Calls Up (1995)::Comedy
634::Theodore Rex (1995)::Comedy
635::Family Thing, A (1996)::Comedy|Drama
636::Frisk (1995)::Drama
637::Sgt. Bilko (1996)::Comedy
638::Jack and Sarah (1995)::Romance
639::Girl 6 (1996)::Comedy
640::Diabolique (1996)::Drama|Thriller
641::Little Indian, Big City (Un indien dans la ville) (1994)::Comedy
642::Roula (1995)::Drama
643::Peanuts - Die Bank zahlt alles (1996)::Comedy
644::Happy Weekend (1996)::Comedy
645::Nelly & Monsieur Arnaud (1995)::Drama
647::Courage Under Fire (1996)::Drama|War
648::Mission: Impossible (1996)::Action|Adventure|Mystery
649::Cold Fever (� k�ldum klaka) (1994)::Comedy|Drama
650::Moll Flanders (1996)::Drama
651::Superweib, Das (1996)::Comedy
652::301, 302 (1995)::Mystery
653::Dragonheart (1996)::Action|Adventure|Fantasy
654::Und keiner weint mir nach (1996)::Drama|Romance
655::Mutters Courage (1995)::Comedy
656::Eddie (1996)::Comedy
657::Yankee Zulu (1994)::Comedy|Drama
658::Billy's Holiday (1995)::Drama
659::Purple Noon (1960)::Crime|Thriller
660::August (1996)::Drama
661::James and the Giant Peach (1996)::Animation|Children's|Musical
662::Fear (1996)::Thriller
663::Kids in the Hall: Brain Candy (1996)::Comedy
664::Faithful (1996)::Comedy
665::Underground (1995)::War
666::All Things Fair (1996)::Drama
667::Bloodsport 2 (1995)::Action
668::Pather Panchali (1955)::Drama
669::Aparajito (1956)::Drama
670::World of Apu, The (Apur Sansar) (1959)::Drama
671::Mystery Science Theater 3000: The Movie (1996)::Comedy|Sci-Fi
672::Tarantella (1995)::Drama
673::Space Jam (1996)::Adventure|Animation|Children's|Comedy|Fantasy
674::Barbarella (1968)::Adventure|Sci-Fi
675::Hostile Intentions (1994)::Action|Drama|Thriller
676::They Bite (1996)::Drama
678::Some Folks Call It a Sling Blade (1993)::Drama|Thriller
679::Run of the Country, The (1995)::Drama
680::Alphaville (1965)::Sci-Fi
681::Clean Slate (Coup de Torchon) (1981)::Crime
682::Tigrero: A Film That Was Never Made (1994)::Documentary|Drama
683::Eye of Vichy, The (Oeil de Vichy, L') (1993)::Documentary
684::Windows (1980)::Drama
685::It's My Party (1995)::Drama
687::Country Life (1994)::Drama|Romance
688::Operation Dumbo Drop (1995)::Action|Adventure|Comedy|War
690::Promise, The (Versprechen, Das) (1994)::Romance
691::Mrs. Winterbourne (1996)::Comedy|Romance
692::Solo (1996)::Action|Sci-Fi|Thriller
693::Under the Domin Tree (Etz Hadomim Tafus) (1994)::Drama
694::Substitute, The (1996)::Action
695::True Crime (1995)::Mystery|Thriller
696::Butterfly Kiss (1995)::Thriller
697::Feeling Minnesota (1996)::Drama|Romance
698::Delta of Venus (1994)::Drama
699::To Cross the Rubicon (1991)::Drama
700::Angus (1995)::Comedy
701::Daens (1992)::Drama
702::Faces (1968)::Drama
703::Boys (1996)::Drama
704::Quest, The (1996)::Action|Adventure
705::Cosi (1996)::Comedy
706::Sunset Park (1996)::Drama
707::Mulholland Falls (1996)::Crime|Film-Noir|Thriller
708::Truth About Cats & Dogs, The (1996)::Comedy|Romance
709::Oliver & Company (1988)::Animation|Children's
710::Celtic Pride (1996)::Comedy
711::Flipper (1996)::Adventure|Children's
712::Captives (1994)::Drama
713::Of Love and Shadows (1994)::Drama
714::Dead Man (1995)::Western
715::Horseman on the Roof, The (Hussard sur le toit, Le) (1995)::Drama
716::Switchblade Sisters (1975)::Crime
717::Mouth to Mouth (Boca a boca) (1995)::Comedy
718::Visitors, The (Les Visiteurs) (1993)::Comedy|Sci-Fi
719::Multiplicity (1996)::Comedy
720::Wallace & Gromit: The Best of Aardman Animation (1996)::Animation
721::Halfmoon (Paul Bowles - Halbmond) (1995)::Drama
722::Haunted World of Edward D. Wood Jr., The (1995)::Documentary
723::Two Friends (1986)::Drama
724::Craft, The (1996)::Drama|Horror
725::Great White Hype, The (1996)::Comedy
726::Last Dance (1996)::Drama
727::War Stories (1995)::Documentary
728::Cold Comfort Farm (1995)::Comedy
729::Institute Benjamenta, or This Dream People Call Human Life (1995)::Drama
730::Low Life, The (1994)::Drama
731::Heaven's Prisoners (1996)::Mystery|Thriller
732::Original Gangstas (1996)::Crime
733::Rock, The (1996)::Action|Adventure|Thriller
734::Getting Away With Murder (1996)::Comedy
735::Cemetery Man (Dellamorte Dellamore) (1994)::Comedy|Horror
736::Twister (1996)::Action|Adventure|Romance|Thriller
737::Barb Wire (1996)::Action|Sci-Fi
738::Garcu, Le (1995)::Drama
739::Honigmond (1996)::Comedy
741::Ghost in the Shell (Kokaku kidotai) (1995)::Animation|Sci-Fi
742::Thinner (1996)::Horror|Thriller
743::Spy Hard (1996)::Comedy
744::Brothers in Trouble (1995)::Drama
745::Close Shave, A (1995)::Animation|Comedy|Thriller
746::Force of Evil (1948)::Film-Noir
747::Stupids, The (1996)::Comedy
748::Arrival, The (1996)::Action|Sci-Fi|Thriller
749::Man from Down Under, The (1943)::Drama
750::Dr. Strangelove or: How I Learned to Stop Worrying and Love the Bomb (1963)::Sci-Fi|War
751::Careful (1992)::Comedy
752::Vermont Is For Lovers (1992)::Comedy|Romance
753::Month by the Lake, A (1995)::Comedy|Drama
754::Gold Diggers: The Secret of Bear Mountain (1995)::Adventure|Children's
755::Kim (1950)::Children's|Drama
756::Carmen Miranda: Bananas Is My Business (1994)::Documentary
757::Ashes of Time (1994)::Drama
758::Jar, The (Khomreh) (1992)::Drama
759::Maya Lin: A Strong Clear Vision (1994)::Documentary
760::Stalingrad (1993)::War
761::Phantom, The (1996)::Adventure
762::Striptease (1996)::Comedy|Crime
763::Last of the High Kings, The (a.k.a. Summer Fling) (1996)::Drama
764::Heavy (1995)::Drama|Romance
765::Jack (1996)::Comedy|Drama
766::I Shot Andy Warhol (1996)::Drama
767::Grass Harp, The (1995)::Drama
768::Someone Else's America (1995)::Drama
769::Marlene Dietrich: Shadow and Light (1996)::Documentary
770::Costa Brava (1946)::Drama
771::Vie est belle, La (Life is Rosey) (1987)::Comedy|Drama
772::Quartier Mozart (1992)::Comedy
773::Touki Bouki (Journey of the Hyena) (1973)::Drama
774::Wend Kuuni (God's Gift) (1982)::Drama
775::Spirits of the Dead (Tre Passi nel Delirio) (1968)::Horror
776::Babyfever (1994)::Comedy|Drama
777::Pharaoh's Army (1995)::War
778::Trainspotting (1996)::Drama
779::'Til There Was You (1997)::Drama|Romance
780::Independence Day (ID4) (1996)::Action|Sci-Fi|War
781::Stealing Beauty (1996)::Drama
782::Fan, The (1996)::Thriller
783::Hunchback of Notre Dame, The (1996)::Animation|Children's|Musical
784::Cable Guy, The (1996)::Comedy
785::Kingpin (1996)::Comedy
786::Eraser (1996)::Action|Thriller
787::Gate of Heavenly Peace, The (1995)::Documentary
788::Nutty Professor, The (1996)::Comedy|Fantasy|Romance|Sci-Fi
789::I, Worst of All (Yo, la peor de todas) (1990)::Drama
790::An Unforgettable Summer (1994)::Drama
791::Last Klezmer: Leopold Kozlowski, His Life and Music, The (1995)::Documentary
792::Hungarian Fairy Tale, A (1987)::Fantasy
793::My Life and Times With Antonin Artaud (En compagnie d'Antonin Artaud) (1993)::Drama
794::Midnight Dancers (Sibak) (1994)::Comedy|Drama
795::Somebody to Love (1994)::Drama
796::Very Natural Thing, A (1974)::Drama
797::Old Lady Who Walked in the Sea, The (Vieille qui marchait dans la mer, La) (1991)::Comedy
798::Daylight (1996)::Action|Adventure|Thriller
799::Frighteners, The (1996)::Comedy|Horror
800::Lone Star (1996)::Drama|Mystery
801::Harriet the Spy (1996)::Children's|Comedy
802::Phenomenon (1996)::Drama|Romance
803::Walking and Talking (1996)::Romance
804::She's the One (1996)::Comedy|Romance
805::Time to Kill, A (1996)::Drama
806::American Buffalo (1996)::Drama
807::Rendezvous in Paris (Rendez-vous de Paris, Les) (1995)::Comedy|Romance
808::Alaska (1996)::Adventure|Children's
809::Fled (1996)::Action|Adventure
810::Kazaam (1996)::Children's|Comedy|Fantasy
811::Bewegte Mann, Der (1994)::Comedy
812::Magic Hunter (1994)::Drama
813::Larger Than Life (1996)::Comedy
814::Boy Called Hate, A (1995)::Drama
815::Power 98 (1995)::Action|Mystery|Thriller
816::Two Deaths (1995)::Drama
818::Very Brady Sequel, A (1996)::Comedy
819::Stefano Quantestorie (1993)::Comedy|Drama
820::Death in the Garden (Mort en ce jardin, La) (1956)::Drama
821::Crude Oasis, The (1995)::Romance
822::Hedd Wyn (1992)::Drama
823::Collectionneuse, La (1967)::Drama
824::Kaspar Hauser (1993)::Drama
825::Echte Kerle (1996)::Comedy|Romance
826::Diebinnen (1995)::Drama
827::Convent, The (Convento, O) (1995)::Drama
828::Adventures of Pinocchio, The (1996)::Adventure|Children's
829::Joe's Apartment (1996)::Comedy|Musical
830::First Wives Club, The (1996)::Comedy
831::Stonewall (1995)::Drama
832::Ransom (1996)::Drama|Thriller
833::High School High (1996)::Comedy
834::Phat Beach (1996)::Comedy
835::Foxfire (1996)::Drama
836::Chain Reaction (1996)::Action|Adventure|Thriller
837::Matilda (1996)::Children's|Comedy
838::Emma (1996)::Comedy|Drama|Romance
839::Crow: City of Angels, The (1996)::Action|Thriller
840::House Arrest (1996)::Comedy
841::Eyes Without a Face (1959)::Horror
842::Tales from the Crypt Presents: Bordello of Blood (1996)::Horror
843::Lotto Land (1995)::Drama
844::Story of Xinghua, The (1993)::Drama
845::Day the Sun Turned Cold, The (Tianguo niezi) (1994)::Drama
846::Flirt (1995)::Drama
847::Big Squeeze, The (1996)::Comedy|Drama
848::Spitfire Grill, The (1996)::Drama
849::Escape from L.A. (1996)::Action|Adventure|Sci-Fi|Thriller
850::Cyclo (1995)::Crime|Drama
851::Basquiat (1996)::Drama
852::Tin Cup (1996)::Comedy|Romance
853::Dingo (1992)::Drama
854::Ballad of Narayama, The (Narayama Bushiko) (1958)::Drama
855::Every Other Weekend (1990)::Drama
856::Mille bolle blu (1993)::Comedy
857::Crows and Sparrows (1949)::Drama
858::Godfather, The (1972)::Action|Crime|Drama
859::Hippie Revolution, The (1996)::Documentary
860::Maybe, Maybe Not (Bewegte Mann, Der) (1994)::Comedy
861::Supercop (1992)::Action|Thriller
862::Manny & Lo (1996)::Drama
863::Celestial Clockwork (1994)::Comedy
864::Wife, The (1995)::Comedy|Drama
865::Small Faces (1995)::Drama
866::Bound (1996)::Crime|Drama|Romance|Thriller
867::Carpool (1996)::Comedy|Crime
868::Death in Brunswick (1991)::Comedy
869::Kansas City (1996)::Crime
870::Gone Fishin' (1997)::Comedy
871::Lover's Knot (1996)::Comedy
872::Aiqing wansui (1994)::Drama
873::Shadow of Angels (Schatten der Engel) (1976)::Drama
874::Killer: A Journal of Murder (1995)::Crime|Drama
875::Nothing to Lose (1994)::Drama
876::Police Story 4: Project S (Chao ji ji hua) (1993)::Action
877::Girls Town (1996)::Drama
878::Bye-Bye (1995)::Drama
879::Relic, The (1997)::Horror
880::Island of Dr. Moreau, The (1996)::Sci-Fi|Thriller
881::First Kid (1996)::Children's|Comedy
882::Trigger Effect, The (1996)::Drama|Thriller
884::Sweet Nothing (1995)::Drama
885::Bogus (1996)::Children's|Drama|Fantasy
886::Bulletproof (1996)::Action
887::Talk of Angels (1998)::Drama
888::Land Before Time III: The Time of the Great Giving (1995)::Animation|Children's
889::1-900 (1994)::Romance
890::Baton Rouge (1988)::Thriller
891::Halloween: The Curse of Michael Myers (1995)::Horror|Thriller
892::Twelfth Night (1996)::Comedy|Drama|Romance
893::Mother Night (1996)::Drama
894::Liebelei (1933)::Romance
895::Venice/Venice (1992)::Drama
896::Wild Reeds (1994)::Drama
897::For Whom the Bell Tolls (1943)::Adventure|War
898::Philadelphia Story, The (1940)::Comedy|Romance
899::Singin' in the Rain (1952)::Musical|Romance
900::American in Paris, An (1951)::Musical|Romance
901::Funny Face (1957)::Comedy|Musical
902::Breakfast at Tiffany's (1961)::Drama|Romance
903::Vertigo (1958)::Mystery|Thriller
904::Rear Window (1954)::Mystery|Thriller
905::It Happened One Night (1934)::Comedy
906::Gaslight (1944)::Mystery|Thriller
907::Gay Divorcee, The (1934)::Comedy|Musical|Romance
908::North by Northwest (1959)::Drama|Thriller
909::Apartment, The (1960)::Comedy|Drama
910::Some Like It Hot (1959)::Comedy|Crime
911::Charade (1963)::Comedy|Mystery|Romance|Thriller
912::Casablanca (1942)::Drama|Romance|War
913::Maltese Falcon, The (1941)::Film-Noir|Mystery
914::My Fair Lady (1964)::Musical|Romance
915::Sabrina (1954)::Comedy|Romance
916::Roman Holiday (1953)::Comedy|Romance
917::Little Princess, The (1939)::Children's|Drama
918::Meet Me in St. Louis (1944)::Musical
919::Wizard of Oz, The (1939)::Adventure|Children's|Drama|Musical
920::Gone with the Wind (1939)::Drama|Romance|War
921::My Favorite Year (1982)::Comedy
922::Sunset Blvd. (a.k.a. Sunset Boulevard) (1950)::Film-Noir
923::Citizen Kane (1941)::Drama
924::2001: A Space Odyssey (1968)::Drama|Mystery|Sci-Fi|Thriller
925::Golden Earrings (1947)::Adventure|Romance
926::All About Eve (1950)::Drama
927::Women, The (1939)::Comedy
928::Rebecca (1940)::Romance|Thriller
929::Foreign Correspondent (1940)::Thriller
930::Notorious (1946)::Film-Noir|Romance|Thriller
931::Spellbound (1945)::Mystery|Romance|Thriller
932::Affair to Remember, An (1957)::Romance
933::To Catch a Thief (1955)::Comedy|Romance|Thriller
934::Father of the Bride (1950)::Comedy
935::Band Wagon, The (1953)::Comedy|Musical
936::Ninotchka (1939)::Comedy|Romance
937::Love in the Afternoon (1957)::Comedy|Romance
938::Gigi (1958)::Musical
939::Reluctant Debutante, The (1958)::Comedy|Drama
940::Adventures of Robin Hood, The (1938)::Action|Adventure
941::Mark of Zorro, The (1940)::Adventure
942::Laura (1944)::Crime|Film-Noir|Mystery
943::Ghost and Mrs. Muir, The (1947)::Drama|Romance
944::Lost Horizon (1937)::Drama
945::Top Hat (1935)::Comedy|Musical|Romance
946::To Be or Not to Be (1942)::Comedy|Drama|War
947::My Man Godfrey (1936)::Comedy
948::Giant (1956)::Drama
949::East of Eden (1955)::Drama
950::Thin Man, The (1934)::Mystery
951::His Girl Friday (1940)::Comedy
952::Around the World in 80 Days (1956)::Adventure|Comedy
953::It's a Wonderful Life (1946)::Drama
954::Mr. Smith Goes to Washington (1939)::Drama
955::Bringing Up Baby (1938)::Comedy
956::Penny Serenade (1941)::Drama|Romance
957::Scarlet Letter, The (1926)::Drama
958::Lady of Burlesque (1943)::Comedy|Mystery
959::Of Human Bondage (1934)::Drama
960::Angel on My Shoulder (1946)::Crime|Drama
961::Little Lord Fauntleroy (1936)::Drama
962::They Made Me a Criminal (1939)::Crime|Drama
963::Inspector General, The (1949)::Musical
964::Angel and the Badman (1947)::Western
965::39 Steps, The (1935)::Thriller
966::Walk in the Sun, A (1945)::Drama
967::Outlaw, The (1943)::Western
968::Night of the Living Dead (1968)::Horror|Sci-Fi
969::African Queen, The (1951)::Action|Adventure|Romance|War
970::Beat the Devil (1954)::Comedy|Drama
971::Cat on a Hot Tin Roof (1958)::Drama
972::Last Time I Saw Paris, The (1954)::Drama
973::Meet John Doe (1941)::Drama
974::Algiers (1938)::Drama|Romance
975::Something to Sing About (1937)::Comedy|Musical
976::Farewell to Arms, A (1932)::Romance|War
977::Moonlight Murder (1936)::Mystery
978::Blue Angel, The (Blaue Engel, Der) (1930)::Drama
979::Nothing Personal (1995)::Drama|War
980::In the Line of Duty 2 (1987)::Action
981::Dangerous Ground (1997)::Drama
982::Picnic (1955)::Drama
983::Madagascar Skin (1995)::Romance
984::Pompatus of Love, The (1996)::Comedy|Drama
985::Small Wonders (1996)::Documentary
986::Fly Away Home (1996)::Adventure|Children's
987::Bliss (1997)::Drama|Romance
988::Grace of My Heart (1996)::Comedy|Drama
989::Schlafes Bruder (Brother of Sleep) (1995)::Drama
990::Maximum Risk (1996)::Action|Adventure|Thriller
991::Michael Collins (1996)::Drama|War
992::Rich Man's Wife, The (1996)::Thriller
993::Infinity (1996)::Drama
994::Big Night (1996)::Drama
996::Last Man Standing (1996)::Action|Drama|Western
997::Caught (1996)::Drama|Thriller
998::Set It Off (1996)::Action|Crime
999::2 Days in the Valley (1996)::Crime
1000::Curdled (1996)::Crime
1001::Associate, The (L'Associe)(1982)::Comedy
1002::Ed's Next Move (1996)::Comedy
1003::Extreme Measures (1996)::Drama|Thriller
1004::Glimmer Man, The (1996)::Action|Thriller
1005::D3: The Mighty Ducks (1996)::Children's|Comedy
1006::Chamber, The (1996)::Drama
1007::Apple Dumpling Gang, The (1975)::Children's|Comedy|Western
1008::Davy Crockett, King of the Wild Frontier (1955)::Western
1009::Escape to Witch Mountain (1975)::Adventure|Children's|Fantasy
1010::Love Bug, The (1969)::Children's|Comedy
1011::Herbie Rides Again (1974)::Adventure|Children's|Comedy
1012::Old Yeller (1957)::Children's|Drama
1013::Parent Trap, The (1961)::Children's|Drama
1014::Pollyanna (1960)::Children's|Comedy|Drama
1015::Homeward Bound: The Incredible Journey (1993)::Adventure|Children's
1016::Shaggy Dog, The (1959)::Children's|Comedy
1017::Swiss Family Robinson (1960)::Adventure|Children's
1018::That Darn Cat! (1965)::Children's|Comedy|Mystery
1019::20,000 Leagues Under the Sea (1954)::Adventure|Children's|Fantasy|Sci-Fi
1020::Cool Runnings (1993)::Comedy
1021::Angels in the Outfield (1994)::Children's|Comedy
1022::Cinderella (1950)::Animation|Children's|Musical
1023::Winnie the Pooh and the Blustery Day (1968)::Animation|Children's
1024::Three Caballeros, The (1945)::Animation|Children's|Musical
1025::Sword in the Stone, The (1963)::Animation|Children's
1026::So Dear to My Heart (1949)::Children's|Drama
1027::Robin Hood: Prince of Thieves (1991)::Drama
1028::Mary Poppins (1964)::Children's|Comedy|Musical
1029::Dumbo (1941)::Animation|Children's|Musical
1030::Pete's Dragon (1977)::Adventure|Animation|Children's|Musical
1031::Bedknobs and Broomsticks (1971)::Adventure|Children's|Musical
1032::Alice in Wonderland (1951)::Animation|Children's|Musical
1033::Fox and the Hound, The (1981)::Animation|Children's
1034::Freeway (1996)::Crime
1035::Sound of Music, The (1965)::Musical
1036::Die Hard (1988)::Action|Thriller
1037::Lawnmower Man, The (1992)::Action|Sci-Fi|Thriller
1038::Unhook the Stars (1996)::Drama
1039::Synthetic Pleasures (1995)::Documentary
1040::Secret Agent, The (1996)::Drama
1041::Secrets & Lies (1996)::Drama
1042::That Thing You Do! (1996)::Comedy
1043::To Gillian on Her 37th Birthday (1996)::Drama|Romance
1044::Surviving Picasso (1996)::Drama
1045::Love Is All There Is (1996)::Comedy|Drama
1046::Beautiful Thing (1996)::Drama|Romance
1047::Long Kiss Goodnight, The (1996)::Action|Thriller
1049::Ghost and the Darkness, The (1996)::Action|Adventure
1050::Looking for Richard (1996)::Documentary|Drama
1051::Trees Lounge (1996)::Drama
1052::Proprietor, The (1996)::Drama
1053::Normal Life (1996)::Crime|Drama
1054::Get on the Bus (1996)::Drama
1055::Shadow Conspiracy (1997)::Thriller
1056::Jude (1996)::Drama
1057::Everyone Says I Love You (1996)::Comedy|Musical|Romance
1058::Bitter Sugar (Azucar Amargo) (1996)::Drama
1059::William Shakespeare's Romeo and Juliet (1996)::Drama|Romance
1060::Swingers (1996)::Comedy|Drama
1061::Sleepers (1996)::Crime|Drama
1062::Sunchaser, The (1996)::Drama
1063::Johns (1996)::Drama
1064::Aladdin and the King of Thieves (1996)::Animation|Children's|Comedy
1065::Woman in Question, The (1950)::Mystery
1066::Shall We Dance? (1937)::Comedy|Musical|Romance
1067::Damsel in Distress, A (1937)::Comedy|Musical|Romance
1068::Crossfire (1947)::Crime|Film-Noir
1069::Murder, My Sweet (1944)::Film-Noir|Thriller
1070::Macao (1952)::Adventure
1071::For the Moment (1994)::Romance|War
1073::Willy Wonka and the Chocolate Factory (1971)::Adventure|Children's|Comedy|Fantasy
1075::Sexual Life of the Belgians, The (1994)::Comedy
1076::Innocents, The (1961)::Thriller
1077::Sleeper (1973)::Comedy|Sci-Fi
1078::Bananas (1971)::Comedy|War
1079::Fish Called Wanda, A (1988)::Comedy
1080::Monty Python's Life of Brian (1979)::Comedy
1081::Victor/Victoria (1982)::Comedy|Musical
1082::Candidate, The (1972)::Drama
1083::Great Race, The (1965)::Comedy|Musical
1084::Bonnie and Clyde (1967)::Crime|Drama
1085::Old Man and the Sea, The (1958)::Adventure|Drama
1086::Dial M for Murder (1954)::Mystery|Thriller
1087::Madame Butterfly (1995)::Musical
1088::Dirty Dancing (1987)::Musical|Romance
1089::Reservoir Dogs (1992)::Crime|Thriller
1090::Platoon (1986)::Drama|War
1091::Weekend at Bernie's (1989)::Comedy
1092::Basic Instinct (1992)::Mystery|Thriller
1093::Doors, The (1991)::Drama|Musical
1094::Crying Game, The (1992)::Drama|Romance|War
1095::Glengarry Glen Ross (1992)::Drama
1096::Sophie's Choice (1982)::Drama
1097::E.T. the Extra-Terrestrial (1982)::Children's|Drama|Fantasy|Sci-Fi
1098::Search for One-eye Jimmy, The (1996)::Comedy
1099::Christmas Carol, A (1938)::Drama
1100::Days of Thunder (1990)::Action|Romance
1101::Top Gun (1986)::Action|Romance
1102::American Strays (1996)::Action
1103::Rebel Without a Cause (1955)::Drama
1104::Streetcar Named Desire, A (1951)::Drama
1105::Children of the Corn IV: The Gathering (1996)::Horror
1106::Leopard Son, The (1996)::Documentary
1107::Loser (1991)::Comedy
1108::Prerokbe Ognja (1995)::Documentary
1109::Charm's Incidents (1996)::Drama
1110::Bird of Prey (1996)::Action
1111::Microcosmos (Microcosmos: Le peuple de l'herbe) (1996)::Documentary
1112::Palookaville (1996)::Action|Drama
1113::Associate, The (1996)::Comedy
1114::Funeral, The (1996)::Drama
1115::Sleepover (1995)::Comedy|Drama
1116::Single Girl, A (La Fille Seule) (1995)::Drama
1117::Eighth Day, The (Le Huiti�me jour ) (1996)::Drama
1118::Tashunga (1995)::Adventure|Western
1119::Drunks (1997)::Drama
1120::People vs. Larry Flynt, The (1996)::Drama
1121::Glory Daze (1996)::Drama
1122::Plutonium Circus (1995)::Documentary
1123::Perfect Candidate, A (1996)::Documentary
1124::On Golden Pond (1981)::Drama
1125::Return of the Pink Panther, The (1974)::Comedy
1126::Drop Dead Fred (1991)::Comedy|Fantasy
1127::Abyss, The (1989)::Action|Adventure|Sci-Fi|Thriller
1128::Fog, The (1980)::Horror
1129::Escape from New York (1981)::Action|Adventure|Sci-Fi|Thriller
1130::Howling, The (1980)::Horror
1131::Jean de Florette (1986)::Drama
1132::Manon of the Spring (Manon des sources) (1986)::Drama
1133::Talking About Sex (1994)::Comedy|Drama
1134::Johnny 100 Pesos (1993)::Action|Drama
1135::Private Benjamin (1980)::Comedy
1136::Monty Python and the Holy Grail (1974)::Comedy
1137::Hustler White (1996)::Romance
1138::Dadetown (1995)::Documentary
1139::Everything Relative (1996)::Drama
1140::Entertaining Angels: The Dorothy Day Story (1996)::Drama
1141::Hoogste tijd (1995)::Drama
1142::Get Over It (1996)::Drama
1143::Three Lives and Only One Death (1996)::Comedy
1144::Line King: Al Hirschfeld, The (1996)::Documentary
1145::Snowriders (1996)::Documentary
1146::Curtis's Charm (1995)::Comedy|Drama
1147::When We Were Kings (1996)::Documentary
1148::Wrong Trousers, The (1993)::Animation|Comedy
1149::JLG/JLG - autoportrait de d�cembre (1994)::Documentary|Drama
1150::Return of Martin Guerre, The (Retour de Martin Guerre, Le) (1982)::Drama
1151::Faust (1994)::Animation|Comedy|Thriller
1152::He Walked by Night (1948)::Crime|Film-Noir|Thriller
1153::Raw Deal (1948)::Film-Noir
1154::T-Men (1947)::Film-Noir
1155::Invitation, The (Zaproszenie) (1986)::Drama
1156::Children Are Watching us, The (Bambini ci guardano, I) (1942)::Drama
1157::Symphonie pastorale, La (1946)::Drama
1158::Here Comes Cookie (1935)::Comedy
1159::Love in Bloom (1935)::Romance
1160::Six of a Kind (1934)::Comedy
1161::Tin Drum, The (Blechtrommel, Die) (1979)::Drama
1162::Ruling Class, The (1972)::Comedy
1163::Mina Tannenbaum (1994)::Drama
1164::Two or Three Things I Know About Her (1966)::Drama
1165::Bloody Child, The (1996)::Drama|Thriller
1166::Farmer & Chase (1995)::Comedy
1167::Dear God (1996)::Comedy
1168::Bad Moon (1996)::Horror
1169::American Dream (1990)::Documentary
1170::Best of the Best 3: No Turning Back (1995)::Action
1171::Bob Roberts (1992)::Comedy
1172::Cinema Paradiso (1988)::Comedy|Drama|Romance
1173::Cook the Thief His Wife & Her Lover, The (1989)::Drama
1174::Grosse Fatigue (1994)::Comedy
1175::Delicatessen (1991)::Comedy|Sci-Fi
1176::Double Life of Veronique, The (La Double Vie de V�ronique) (1991)::Drama
1177::Enchanted April (1991)::Drama
1178::Paths of Glory (1957)::Drama|War
1179::Grifters, The (1990)::Crime|Drama|Film-Noir
1180::Hear My Song (1991)::Comedy
1181::Shooter, The (1995)::Action
1183::English Patient, The (1996)::Drama|Romance|War
1184::Mediterraneo (1991)::Comedy|War
1185::My Left Foot (1989)::Drama
1186::Sex, Lies, and Videotape (1989)::Drama
1187::Passion Fish (1992)::Drama
1188::Strictly Ballroom (1992)::Comedy|Romance
1189::Thin Blue Line, The (1988)::Documentary
1190::Tie Me Up! Tie Me Down! (1990)::Drama
1191::Madonna: Truth or Dare (1991)::Documentary
1192::Paris Is Burning (1990)::Documentary
1193::One Flew Over the Cuckoo's Nest (1975)::Drama
1194::Up in Smoke (1978)::Comedy
1196::Star Wars: Episode V - The Empire Strikes Back (1980)::Action|Adventure|Drama|Sci-Fi|War
1197::Princess Bride, The (1987)::Action|Adventure|Comedy|Romance
1198::Raiders of the Lost Ark (1981)::Action|Adventure
1199::Brazil (1985)::Sci-Fi
1200::Aliens (1986)::Action|Sci-Fi|Thriller|War
1201::Good, The Bad and The Ugly, The (1966)::Action|Western
1202::Withnail and I (1987)::Comedy
1203::12 Angry Men (1957)::Drama
1204::Lawrence of Arabia (1962)::Adventure|War
1205::Transformers: The Movie, The (1986)::Action|Animation|Children's|Sci-Fi|Thriller|War
1206::Clockwork Orange, A (1971)::Sci-Fi
1207::To Kill a Mockingbird (1962)::Drama
1208::Apocalypse Now (1979)::Drama|War
1209::Once Upon a Time in the West (1969)::Western
1210::Star Wars: Episode VI - Return of the Jedi (1983)::Action|Adventure|Romance|Sci-Fi|War
1211::Wings of Desire (Der Himmel �ber Berlin) (1987)::Comedy|Drama|Romance
1212::Third Man, The (1949)::Mystery|Thriller
1213::GoodFellas (1990)::Crime|Drama
1214::Alien (1979)::Action|Horror|Sci-Fi|Thriller
1215::Army of Darkness (1993)::Action|Adventure|Comedy|Horror|Sci-Fi
1216::Big Blue, The (Le Grand Bleu) (1988)::Adventure|Romance
1217::Ran (1985)::Drama|War
1218::Killer, The (Die xue shuang xiong) (1989)::Action|Thriller
1219::Psycho (1960)::Horror|Thriller
1220::Blues Brothers, The (1980)::Action|Comedy|Musical
1221::Godfather: Part II, The (1974)::Action|Crime|Drama
1222::Full Metal Jacket (1987)::Action|Drama|War
1223::Grand Day Out, A (1992)::Animation|Comedy
1224::Henry V (1989)::Drama|War
1225::Amadeus (1984)::Drama
1226::Quiet Man, The (1952)::Comedy|Romance
1227::Once Upon a Time in America (1984)::Crime|Drama|Thriller
1228::Raging Bull (1980)::Drama
1230::Annie Hall (1977)::Comedy|Romance
1231::Right Stuff, The (1983)::Drama
1232::Stalker (1979)::Mystery|Sci-Fi
1233::Boat, The (Das Boot) (1981)::Action|Drama|War
1234::Sting, The (1973)::Comedy|Crime
1235::Harold and Maude (1971)::Comedy
1236::Trust (1990)::Comedy|Drama
1237::Seventh Seal, The (Sjunde inseglet, Det) (1957)::Drama
1238::Local Hero (1983)::Comedy
1240::Terminator, The (1984)::Action|Sci-Fi|Thriller
1241::Braindead (1992)::Comedy|Horror
1242::Glory (1989)::Action|Drama|War
1243::Rosencrantz and Guildenstern Are Dead (1990)::Comedy|Drama
1244::Manhattan (1979)::Comedy|Drama|Romance
1245::Miller's Crossing (1990)::Drama
1246::Dead Poets Society (1989)::Drama
1247::Graduate, The (1967)::Drama|Romance
1248::Touch of Evil (1958)::Crime|Film-Noir|Thriller
1249::Nikita (La Femme Nikita) (1990)::Thriller
1250::Bridge on the River Kwai, The (1957)::Drama|War
1251::8 1/2 (1963)::Drama
1252::Chinatown (1974)::Film-Noir|Mystery|Thriller
1253::Day the Earth Stood Still, The (1951)::Drama|Sci-Fi
1254::Treasure of the Sierra Madre, The (1948)::Adventure
1255::Bad Taste (1987)::Comedy|Horror
1256::Duck Soup (1933)::Comedy|War
1257::Better Off Dead... (1985)::Comedy
1258::Shining, The (1980)::Horror
1259::Stand by Me (1986)::Adventure|Comedy|Drama
1260::M (1931)::Crime|Film-Noir|Thriller
1261::Evil Dead II (Dead By Dawn) (1987)::Action|Adventure|Comedy|Horror
1262::Great Escape, The (1963)::Adventure|War
1263::Deer Hunter, The (1978)::Drama|War
1264::Diva (1981)::Action|Drama|Mystery|Romance|Thriller
1265::Groundhog Day (1993)::Comedy|Romance
1266::Unforgiven (1992)::Western
1267::Manchurian Candidate, The (1962)::Film-Noir|Thriller
1268::Pump Up the Volume (1990)::Drama
1269::Arsenic and Old Lace (1944)::Comedy|Mystery|Thriller
1270::Back to the Future (1985)::Comedy|Sci-Fi
1271::Fried Green Tomatoes (1991)::Drama
1272::Patton (1970)::Drama|War
1273::Down by Law (1986)::Comedy|Drama
1274::Akira (1988)::Adventure|Animation|Sci-Fi|Thriller
1275::Highlander (1986)::Action|Adventure
1276::Cool Hand Luke (1967)::Comedy|Drama
1277::Cyrano de Bergerac (1990)::Action|Drama|Romance
1278::Young Frankenstein (1974)::Comedy|Horror
1279::Night on Earth (1991)::Comedy|Drama
1280::Raise the Red Lantern (1991)::Drama
1281::Great Dictator, The (1940)::Comedy
1282::Fantasia (1940)::Animation|Children's|Musical
1283::High Noon (1952)::Western
1284::Big Sleep, The (1946)::Film-Noir|Mystery
1285::Heathers (1989)::Comedy
1286::Somewhere in Time (1980)::Drama|Romance
1287::Ben-Hur (1959)::Action|Adventure|Drama
1288::This Is Spinal Tap (1984)::Comedy|Drama|Musical
1289::Koyaanisqatsi (1983)::Documentary|War
1290::Some Kind of Wonderful (1987)::Drama|Romance
1291::Indiana Jones and the Last Crusade (1989)::Action|Adventure
1292::Being There (1979)::Comedy
1293::Gandhi (1982)::Drama
1294::M*A*S*H (1970)::Comedy|War
1295::Unbearable Lightness of Being, The (1988)::Drama
1296::Room with a View, A (1986)::Drama|Romance
1297::Real Genius (1985)::Comedy
1298::Pink Floyd - The Wall (1982)::Drama|Musical|War
1299::Killing Fields, The (1984)::Drama|War
1300::My Life as a Dog (Mitt liv som hund) (1985)::Drama
1301::Forbidden Planet (1956)::Sci-Fi
1302::Field of Dreams (1989)::Drama
1303::Man Who Would Be King, The (1975)::Adventure
1304::Butch Cassidy and the Sundance Kid (1969)::Action|Comedy|Western
1305::Paris, Texas (1984)::Drama
1306::Until the End of the World (Bis ans Ende der Welt) (1991)::Drama|Sci-Fi
1307::When Harry Met Sally... (1989)::Comedy|Romance
1308::I Shot a Man in Vegas (1995)::Comedy
1309::Parallel Sons (1995)::Drama|Romance
1310::Hype! (1996)::Documentary
1311::Santa with Muscles (1996)::Comedy
1312::Female Perversions (1996)::Drama
1313::Mad Dog Time (1996)::Crime
1314::Breathing Room (1996)::Romance
1315::Paris Was a Woman (1995)::Documentary
1316::Anna (1996)::Drama
1317::I'm Not Rappaport (1996)::Comedy
1318::Blue Juice (1995)::Comedy|Drama
1319::Kids of Survival (1993)::Documentary
1320::Alien� (1992)::Action|Horror|Sci-Fi|Thriller
1321::American Werewolf in London, An (1981)::Horror
1322::Amityville 1992: It's About Time (1992)::Horror
1323::Amityville 3-D (1983)::Horror
1324::Amityville: Dollhouse (1996)::Horror
1325::Amityville: A New Generation (1993)::Horror
1326::Amityville II: The Possession (1982)::Horror
1327::Amityville Horror, The (1979)::Horror
1328::Amityville Curse, The (1990)::Horror
1329::Blood For Dracula (Andy Warhol's Dracula) (1974)::Horror
1330::April Fool's Day (1986)::Comedy|Horror
1331::Audrey Rose (1977)::Horror
1332::Believers, The (1987)::Horror|Thriller
1333::Birds, The (1963)::Horror
1334::Blob, The (1958)::Horror|Sci-Fi
1335::Blood Beach (1981)::Action|Horror
1336::Body Parts (1991)::Horror
1337::Body Snatcher, The (1945)::Horror
1339::Bram Stoker's Dracula (1992)::Horror|Romance
1340::Bride of Frankenstein (1935)::Horror
1341::Burnt Offerings (1976)::Horror
1342::Candyman (1992)::Horror
1343::Cape Fear (1991)::Thriller
1344::Cape Fear (1962)::Film-Noir|Thriller
1345::Carrie (1976)::Horror
1346::Cat People (1982)::Horror
1347::Nightmare on Elm Street, A (1984)::Horror
1348::Nosferatu (Nosferatu, eine Symphonie des Grauens) (1922)::Horror
1349::Nosferatu a Venezia (1986)::Horror
1350::Omen, The (1976)::Horror
1351::Blood & Wine (1997)::Drama
1352::Albino Alligator (1996)::Crime|Thriller
1353::Mirror Has Two Faces, The (1996)::Comedy|Romance
1354::Breaking the Waves (1996)::Drama
1355::Nightwatch (1997)::Horror|Thriller
1356::Star Trek: First Contact (1996)::Action|Adventure|Sci-Fi
1357::Shine (1996)::Drama|Romance
1358::Sling Blade (1996)::Drama|Thriller
1359::Jingle All the Way (1996)::Adventure|Children's|Comedy
1360::Identification of a Woman (Identificazione di una donna) (1982)::Drama
1361::Paradise Lost: The Child Murders at Robin Hood Hills (1996)::Documentary
1362::Garden of Finzi-Contini, The (Giardino dei Finzi-Contini, Il) (1970)::Drama
1363::Preacher's Wife, The (1996)::Drama
1364::Zero Kelvin (Kj�rlighetens kj�tere) (1995)::Action
1365::Ridicule (1996)::Drama
1366::Crucible, The (1996)::Drama
1367::101 Dalmatians (1996)::Children's|Comedy
1368::Forbidden Christ, The (Cristo proibito, Il) (1950)::Drama
1369::I Can't Sleep (J'ai pas sommeil) (1994)::Drama|Thriller
1370::Die Hard 2 (1990)::Action|Thriller
1371::Star Trek: The Motion Picture (1979)::Action|Adventure|Sci-Fi
1372::Star Trek VI: The Undiscovered Country (1991)::Action|Adventure|Sci-Fi
1373::Star Trek V: The Final Frontier (1989)::Action|Adventure|Sci-Fi
1374::Star Trek: The Wrath of Khan (1982)::Action|Adventure|Sci-Fi
1375::Star Trek III: The Search for Spock (1984)::Action|Adventure|Sci-Fi
1376::Star Trek IV: The Voyage Home (1986)::Action|Adventure|Sci-Fi
1377::Batman Returns (1992)::Action|Adventure|Comedy|Crime
1378::Young Guns (1988)::Action|Comedy|Western
1379::Young Guns II (1990)::Action|Comedy|Western
1380::Grease (1978)::Comedy|Musical|Romance
1381::Grease 2 (1982)::Comedy|Musical|Romance
1382::Marked for Death (1990)::Action|Drama
1383::Adrenalin: Fear the Rush (1996)::Action|Sci-Fi
1384::Substance of Fire, The (1996)::Drama
1385::Under Siege (1992)::Action
1386::Terror in a Texas Town (1958)::Western
1387::Jaws (1975)::Action|Horror
1388::Jaws 2 (1978)::Action|Horror
1389::Jaws 3-D (1983)::Action|Horror
1390::My Fellow Americans (1996)::Comedy
1391::Mars Attacks! (1996)::Action|Comedy|Sci-Fi|War
1392::Citizen Ruth (1996)::Comedy|Drama
1393::Jerry Maguire (1996)::Drama|Romance
1394::Raising Arizona (1987)::Comedy
1395::Tin Men (1987)::Comedy|Drama
1396::Sneakers (1992)::Crime|Drama|Sci-Fi
1397::Bastard Out of Carolina (1996)::Drama
1398::In Love and War (1996)::Romance|War
1399::Marvin's Room (1996)::Drama
1400::Somebody is Waiting (1996)::Drama
1401::Ghosts of Mississippi (1996)::Drama
1404::Night Falls on Manhattan (1997)::Crime|Drama
1405::Beavis and Butt-head Do America (1996)::Animation|Comedy
1406::C�r�monie, La (1995)::Drama
1407::Scream (1996)::Horror|Thriller
1408::Last of the Mohicans, The (1992)::Action|Romance|War
1409::Michael (1996)::Comedy|Romance
1410::Evening Star, The (1996)::Comedy|Drama
1411::Hamlet (1996)::Drama
1412::Some Mother's Son (1996)::Drama
1413::Whole Wide World, The (1996)::Drama
1414::Mother (1996)::Comedy
1415::Thieves (Voleurs, Les) (1996)::Crime|Drama|Romance
1416::Evita (1996)::Drama|Musical
1417::Portrait of a Lady, The (1996)::Drama
1419::Walkabout (1971)::Drama
1420::Message to Love: The Isle of Wight Festival (1996)::Documentary
1421::Grateful Dead (1995)::Documentary
1422::Murder at 1600 (1997)::Mystery|Thriller
1423::Hearts and Minds (1996)::Drama
1424::Inside (1996)::Action
1425::Fierce Creatures (1997)::Comedy
1426::Zeus and Roxanne (1997)::Children's
1427::Turbulence (1997)::Thriller
1428::Angel Baby (1995)::Drama
1429::Jackie Chan's First Strike (1996)::Action
1430::Underworld (1997)::Thriller
1431::Beverly Hills Ninja (1997)::Action|Comedy
1432::Metro (1997)::Action
1433::Machine, The (1994)::Comedy|Horror
1434::Stranger, The (1994)::Action
1436::Falling in Love Again (1980)::Comedy
1437::Cement Garden, The (1993)::Drama
1438::Dante's Peak (1997)::Action|Thriller
1439::Meet Wally Sparks (1997)::Comedy
1440::Amos & Andrew (1993)::Comedy
1441::Benny & Joon (1993)::Comedy|Romance
1442::Prefontaine (1997)::Drama
1443::Tickle in the Heart, A (1996)::Documentary
1444::Guantanamera (1994)::Comedy
1445::McHale's Navy (1997)::Comedy|War
1446::Kolya (1996)::Comedy
1447::Gridlock'd (1997)::Crime
1448::Fire on the Mountain (1996)::Documentary
1449::Waiting for Guffman (1996)::Comedy
1450::Prisoner of the Mountains (Kavkazsky Plennik) (1996)::War
1453::Beautician and the Beast, The (1997)::Comedy|Romance
1454::SubUrbia (1997)::Comedy
1455::Hotel de Love (1996)::Comedy|Romance
1456::Pest, The (1997)::Comedy
1457::Fools Rush In (1997)::Comedy|Romance
1458::Touch (1997)::Romance
1459::Absolute Power (1997)::Mystery|Thriller
1460::That Darn Cat! (1997)::Children's|Comedy|Mystery
1461::Vegas Vacation (1997)::Comedy
1462::Unforgotten: Twenty-Five Years After Willowbrook (1996)::Documentary
1463::That Old Feeling (1997)::Comedy|Romance
1464::Lost Highway (1997)::Mystery
1465::Rosewood (1997)::Drama
1466::Donnie Brasco (1997)::Crime|Drama
1467::Salut cousin! (1996)::Comedy|Drama
1468::Booty Call (1997)::Comedy|Romance
1470::Rhyme & Reason (1997)::Documentary
1471::Boys Life 2 (1997)::Drama
1472::City of Industry (1997)::Crime|Thriller
1473::Best Men (1997)::Action|Comedy|Crime|Drama
1474::Jungle2Jungle (a.k.a. Jungle 2 Jungle) (1997)::Children's|Comedy
1475::Kama Sutra: A Tale of Love (1996)::Romance
1476::Private Parts (1997)::Comedy|Drama
1477::Love Jones (1997)::Romance
1479::Saint, The (1997)::Action|Romance|Thriller
1480::Smilla's Sense of Snow (1997)::Action|Drama|Thriller
1482::Van, The (1996)::Comedy|Drama
1483::Crash (1996)::Drama|Thriller
1484::Daytrippers, The (1996)::Mystery
1485::Liar Liar (1997)::Comedy
1486::Quiet Room, The (1996)::Drama
1487::Selena (1997)::Drama|Musical
1488::Devil's Own, The (1997)::Action|Drama|Thriller|War
1489::Cats Don't Dance (1997)::Animation|Children's|Musical
1490::B*A*P*S (1997)::Comedy
1493::Love and Other Catastrophes (1996)::Romance
1494::Sixth Man, The (1997)::Comedy
1495::Turbo: A Power Rangers Movie (1997)::Action|Adventure|Children's
1496::Anna Karenina (1997)::Drama|Romance
1497::Double Team (1997)::Action
1498::Inventing the Abbotts (1997)::Drama|Romance
1499::Anaconda (1997)::Action|Adventure|Thriller
1500::Grosse Pointe Blank (1997)::Comedy|Crime
1501::Keys to Tulsa (1997)::Crime
1502::Kissed (1996)::Romance
1503::8 Heads in a Duffel Bag (1997)::Comedy
1504::Hollow Reed (1996)::Drama
1507::Paradise Road (1997)::Drama|War
1508::Traveller (1997)::Drama
1509::All Over Me (1997)::Drama
1510::Brother's Kiss, A (1997)::Drama
1511::A Chef in Love (1996)::Comedy
1513::Romy and Michele's High School Reunion (1997)::Comedy
1514::Temptress Moon (Feng Yue) (1996)::Romance
1515::Volcano (1997)::Drama|Thriller
1516::Children of the Revolution (1996)::Comedy
1517::Austin Powers: International Man of Mystery (1997)::Comedy
1518::Breakdown (1997)::Action|Thriller
1519::Broken English (1996)::Drama
1520::Commandments (1997)::Romance
1522::Ripe (1996)::Drama
1523::Truth or Consequences, N.M. (1997)::Action|Crime|Romance
1524::Turning, The (1992)::Drama
1525::Warriors of Virtue (1997)::Action|Adventure|Children's|Fantasy
1526::Fathers' Day (1997)::Comedy
1527::Fifth Element, The (1997)::Action|Sci-Fi
1528::Intimate Relations (1996)::Comedy
1529::Nowhere (1997)::Drama
1531::Losing Chase (1996)::Drama
1532::Sprung (1997)::Comedy
1533::Promise, The (La Promesse) (1996)::Drama
1534::Bonheur, Le (1965)::Drama
1535::Love! Valour! Compassion! (1997)::Drama|Romance
1537::Shall We Dance? (Shall We Dansu?) (1996)::Comedy
1538::Second Jungle Book: Mowgli & Baloo, The (1997)::Adventure|Children's
1539::Twin Town (1997)::Comedy|Crime
1541::Addicted to Love (1997)::Comedy|Romance
1542::Brassed Off (1996)::Comedy|Drama|Romance
1543::Designated Mourner, The (1997)::Drama
1544::Lost World: Jurassic Park, The (1997)::Action|Adventure|Sci-Fi|Thriller
1545::Ponette (1996)::Drama
1546::Schizopolis (1996)::Comedy
1547::Shiloh (1997)::Children's|Drama
1548::War at Home, The (1996)::Drama
1549::Rough Magic (1995)::Drama|Romance
1550::Trial and Error (1997)::Comedy|Romance
1551::Buddy (1997)::Adventure|Children's|Drama
1552::Con Air (1997)::Action|Adventure|Thriller
1553::Late Bloomers (1996)::Comedy
1554::Pillow Book, The (1995)::Drama|Romance
1555::To Have, or Not (1995)::Drama
1556::Speed 2: Cruise Control (1997)::Action|Romance|Thriller
1557::Squeeze (1996)::Drama
1558::Sudden Manhattan (1996)::Comedy
1559::Next Step, The (1995)::Drama
1561::Wedding Bell Blues (1996)::Comedy
1562::Batman & Robin (1997)::Action|Adventure|Crime
1563::Dream With the Fishes (1997)::Drama
1564::Roseanna's Grave (For Roseanna) (1997)::Comedy|Romance
1565::Head Above Water (1996)::Comedy|Thriller
1566::Hercules (1997)::Adventure|Animation|Children's|Comedy|Musical
1567::Last Time I Committed Suicide, The (1997)::Drama
1568::MURDER and murder (1996)::Crime|Drama|Mystery
1569::My Best Friend's Wedding (1997)::Comedy|Romance
1570::Tetsuo II: Body Hammer (1992)::Sci-Fi
1571::When the Cats Away (Chacun cherche son chat) (1996)::Comedy|Romance
1572::Contempt (Le M�pris) (1963)::Drama
1573::Face/Off (1997)::Action|Sci-Fi|Thriller
1574::Fall (1997)::Romance
1575::Gabbeh (1996)::Drama
1577::Mondo (1996)::Drama
1578::Innocent Sleep, The (1995)::Crime
1579::For Ever Mozart (1996)::Drama
1580::Men in Black (1997)::Action|Adventure|Comedy|Sci-Fi
1581::Out to Sea (1997)::Comedy
1582::Wild America (1997)::Adventure|Children's
1583::Simple Wish, A (1997)::Children's|Fantasy
1584::Contact (1997)::Drama|Sci-Fi
1585::Love Serenade (1996)::Comedy
1586::G.I. Jane (1997)::Action|Drama|War
1587::Conan the Barbarian (1982)::Action|Adventure
1588::George of the Jungle (1997)::Children's|Comedy
1589::Cop Land (1997)::Crime|Drama|Mystery
1590::Event Horizon (1997)::Action|Mystery|Sci-Fi|Thriller
1591::Spawn (1997)::Action|Adventure|Sci-Fi|Thriller
1592::Air Bud (1997)::Children's|Comedy
1593::Picture Perfect (1997)::Comedy|Romance
1594::In the Company of Men (1997)::Drama
1595::Free Willy 3: The Rescue (1997)::Adventure|Children's|Drama
1596::Career Girls (1997)::Drama
1597::Conspiracy Theory (1997)::Action|Mystery|Romance|Thriller
1598::Desperate Measures (1998)::Crime|Drama|Thriller
1599::Steel (1997)::Action
1600::She's So Lovely (1997)::Drama|Romance
1601::Hoodlum (1997)::Crime|Drama|Film-Noir
1602::Leave It to Beaver (1997)::Comedy
1603::Mimic (1997)::Sci-Fi|Thriller
1604::Money Talks (1997)::Action|Comedy
1605::Excess Baggage (1997)::Adventure|Romance
1606::Kull the Conqueror (1997)::Action|Adventure
1608::Air Force One (1997)::Action|Thriller
1609::187 (1997)::Drama
1610::Hunt for Red October, The (1990)::Action|Thriller
1611::My Own Private Idaho (1991)::Drama
1612::Kiss Me, Guido (1997)::Comedy
1613::Star Maps (1997)::Drama
1614::In & Out (1997)::Comedy
1615::Edge, The (1997)::Adventure|Thriller
1616::Peacemaker, The (1997)::Action|Thriller|War
1617::L.A. Confidential (1997)::Crime|Film-Noir|Mystery|Thriller
1619::Seven Years in Tibet (1997)::Drama|War
1620::Kiss the Girls (1997)::Crime|Drama|Thriller
1621::Soul Food (1997)::Drama
1622::Kicked in the Head (1997)::Comedy|Drama
1623::Wishmaster (1997)::Horror
1624::Thousand Acres, A (1997)::Drama
1625::Game, The (1997)::Mystery|Thriller
1626::Fire Down Below (1997)::Action|Drama|Thriller
1627::U Turn (1997)::Action|Crime|Mystery
1628::Locusts, The (1997)::Drama
1629::MatchMaker, The (1997)::Comedy|Romance
1630::Lay of the Land, The (1997)::Comedy|Drama
1631::Assignment, The (1997)::Thriller
1632::Smile Like Yours, A (1997)::Comedy|Romance
1633::Ulee's Gold (1997)::Drama
1635::Ice Storm, The (1997)::Drama
1636::Stag (1997)::Action|Thriller
1639::Chasing Amy (1997)::Drama|Romance
1640::How to Be a Player (1997)::Comedy
1641::Full Monty, The (1997)::Comedy
1642::Indian Summer (a.k.a. Alive & Kicking) (1996)::Comedy|Drama
1643::Mrs. Brown (Her Majesty, Mrs. Brown) (1997)::Drama|Romance
1644::I Know What You Did Last Summer (1997)::Horror|Mystery|Thriller
1645::Devil's Advocate, The (1997)::Crime|Horror|Mystery|Thriller
1646::Rocket Man (1997)::Comedy
1647::Playing God (1997)::Crime|Thriller
1648::House of Yes, The (1997)::Comedy|Drama|Thriller
1649::Fast, Cheap & Out of Control (1997)::Documentary
1650::Washington Square (1997)::Drama
1651::Telling Lies in America (1997)::Drama
1652::Year of the Horse (1997)::Documentary
1653::Gattaca (1997)::Drama|Sci-Fi|Thriller
1654::FairyTale: A True Story (1997)::Children's|Drama|Fantasy
1655::Phantoms (1998)::Horror
1656::Swept from the Sea (1997)::Romance
1657::Wonderland (1997)::Documentary
1658::Life Less Ordinary, A (1997)::Romance|Thriller
1659::Hurricane Streets (1998)::Drama
1660::Eve's Bayou (1997)::Drama
1661::Switchback (1997)::Thriller
1662::Gang Related (1997)::Crime
1663::Stripes (1981)::Comedy
1664::N�nette et Boni (1996)::Drama
1665::Bean (1997)::Comedy
1666::Hugo Pool (1997)::Romance
1667::Mad City (1997)::Action|Drama
1668::One Night Stand (1997)::Drama
1669::Tango Lesson, The (1997)::Romance
1670::Welcome To Sarajevo (1997)::Drama|War
1671::Deceiver (1997)::Crime
1672::Rainmaker, The (1997)::Drama
1673::Boogie Nights (1997)::Drama
1674::Witness (1985)::Drama|Romance|Thriller
1675::Incognito (1997)::Crime|Thriller
1676::Starship Troopers (1997)::Action|Adventure|Sci-Fi|War
1677::Critical Care (1997)::Comedy
1678::Joy Luck Club, The (1993)::Drama
1679::Chairman of the Board (1998)::Comedy
1680::Sliding Doors (1998)::Drama|Romance
1681::Mortal Kombat: Annihilation (1997)::Action|Adventure
1682::Truman Show, The (1998)::Drama
1683::Wings of the Dove, The (1997)::Drama|Romance|Thriller
1684::Mrs. Dalloway (1997)::Romance
1685::I Love You, I Love You Not (1996)::Romance
1686::Red Corner (1997)::Crime|Thriller
1687::Jackal, The (1997)::Action|Thriller
1688::Anastasia (1997)::Animation|Children's|Musical
1689::Man Who Knew Too Little, The (1997)::Comedy|Mystery
1690::Alien: Resurrection (1997)::Action|Horror|Sci-Fi
1692::Alien Escape (1995)::Horror|Sci-Fi
1693::Amistad (1997)::Drama
1694::Apostle, The (1997)::Drama
1695::Artemisia (1997)::Drama
1696::Bent (1997)::Drama|War
1697::Big Bang Theory, The (1994)::Crime
1698::Boys, Les (1997)::Comedy
1699::Butcher Boy, The (1998)::Drama
1701::Deconstructing Harry (1997)::Comedy|Drama
1702::Flubber (1997)::Children's|Comedy|Fantasy
1703::For Richer or Poorer (1997)::Comedy
1704::Good Will Hunting (1997)::Drama
1705::Guy (1996)::Drama
1706::Harlem River Drive (1996)::Drama
1707::Home Alone 3 (1997)::Children's|Comedy
1708::Ill Gotten Gains (1997)::Drama
1709::Legal Deceit (1997)::Thriller
1710::Man of Her Dreams (1996)::Drama
1711::Midnight in the Garden of Good and Evil (1997)::Comedy|Crime|Drama|Mystery
1713::Mouse Hunt (1997)::Children's|Comedy
1714::Never Met Picasso (1996)::Romance
1715::Office Killer (1997)::Thriller
1716::Other Voices, Other Rooms (1997)::Drama
1717::Scream 2 (1997)::Horror|Thriller
1718::Stranger in the House (1997)::Thriller
1719::Sweet Hereafter, The (1997)::Drama
1720::Time Tracers (1995)::Action|Adventure|Sci-Fi
1721::Titanic (1997)::Drama|Romance
1722::Tomorrow Never Dies (1997)::Action|Romance|Thriller
1723::Twisted (1996)::Comedy|Drama
1724::Full Speed (1996)::Drama
1725::Education of Little Tree, The (1997)::Drama
1726::Postman, The (1997)::Drama
1727::Horse Whisperer, The (1998)::Drama
1728::Winter Guest, The (1997)::Drama
1729::Jackie Brown (1997)::Crime|Drama
1730::Kundun (1997)::Drama
1731::Mr. Magoo (1997)::Comedy
1732::Big Lebowski, The (1998)::Comedy|Crime|Mystery|Thriller
1733::Afterglow (1997)::Drama|Romance
1734::My Life in Pink (Ma vie en rose) (1997)::Comedy|Drama
1735::Great Expectations (1998)::Drama|Romance
1738::Vermin (1998)::Comedy
1739::3 Ninjas: High Noon On Mega Mountain (1998)::Action|Children's
1740::Men of Means (1998)::Action|Drama
1741::Midaq Alley (Callej�n de los milagros, El) (1995)::Drama
1742::Caught Up (1998)::Crime
1743::Arguing the World (1996)::Documentary
1744::Firestorm (1998)::Action|Adventure|Thriller
1746::Senseless (1998)::Comedy
1747::Wag the Dog (1997)::Comedy|Drama
1748::Dark City (1998)::Film-Noir|Sci-Fi|Thriller
1749::Leading Man, The (1996)::Romance
1750::Star Kid (1997)::Adventure|Children's|Fantasy|Sci-Fi
1752::Hard Rain (1998)::Action|Thriller
1753::Half Baked (1998)::Comedy
1754::Fallen (1998)::Action|Mystery|Thriller
1755::Shooting Fish (1997)::Romance
1756::Prophecy II, The (1998)::Horror
1757::Duoluo tianshi (1995)::Drama
1758::Dangerous Beauty (1998)::Drama
1759::Four Days in September (1997)::Drama
1760::Spice World (1997)::Comedy|Musical
1762::Deep Rising (1998)::Action|Horror|Sci-Fi
1764::Tainted (1998)::Comedy|Thriller
1765::Letter From Death Row, A (1998)::Crime|Drama
1767::Music From Another Room (1998)::Drama|Romance
1768::Mat' i syn (1997)::Drama
1769::Replacement Killers, The (1998)::Action|Thriller
1770::B. Monkey (1998)::Romance|Thriller
1771::Night Flier (1997)::Horror
1772::Blues Brothers 2000 (1998)::Action|Comedy|Musical
1773::Tokyo Fist (1995)::Action|Drama
1774::Mass Transit (1998)::Comedy|Drama
1776::Ride (1998)::Drama
1777::Wedding Singer, The (1998)::Comedy|Romance
1779::Sphere (1998)::Adventure|Sci-Fi|Thriller
1780::Ayn Rand: A Sense of Life (1997)::Documentary
1781::Further Gesture, A (1996)::Drama
1782::Little City (1998)::Comedy|Romance
1783::Palmetto (1998)::Film-Noir|Mystery|Thriller
1784::As Good As It Gets (1997)::Comedy|Drama
1785::King of New York (1990)::Action|Crime
1787::Paralyzing Fear: The Story of Polio in America, A (1998)::Documentary
1788::Men With Guns (1997)::Action|Drama
1789::Sadness of Sex, The (1995)::Drama
1791::Twilight (1998)::Crime|Drama
1792::U.S. Marshalls (1998)::Action|Thriller
1793::Welcome to Woop-Woop (1997)::Comedy
1794::Love and Death on Long Island (1997)::Comedy|Drama
1795::Callej�n de los milagros, El (1995)::Drama
1796::In God's Hands (1998)::Action|Drama
1797::Everest (1998)::Documentary
1798::Hush (1998)::Thriller
1799::Suicide Kings (1997)::Crime|Drama
1801::Man in the Iron Mask, The (1998)::Action|Drama|Romance
1804::Newton Boys, The (1998)::Crime|Drama
1805::Wild Things (1998)::Crime|Drama|Mystery|Thriller
1806::Paulie (1998)::Adventure|Children's|Comedy
1807::Cool Dry Place, A (1998)::Drama
1809::Hana-bi (1997)::Comedy|Crime|Drama
1810::Primary Colors (1998)::Drama
1811::Niagara, Niagara (1997)::Drama
1812::Wide Awake (1998)::Children's|Comedy|Drama
1814::Price Above Rubies, A (1998)::Drama
1815::Eden (1997)::Drama
1816::Two Girls and a Guy (1997)::Comedy|Drama
1817::No Looking Back (1998)::Comedy|Drama|Romance
1819::Storefront Hitchcock (1997)::Drama
1820::Proposition, The (1998)::Drama
1821::Object of My Affection, The (1998)::Comedy|Romance
1822::Meet the Deedles (1998)::Children's|Comedy
1824::Homegrown (1998)::Comedy|Thriller
1825::Player's Club, The (1998)::Action|Drama
1826::Barney's Great Adventure (1998)::Adventure|Children's
1827::Big One, The (1997)::Comedy|Documentary
1829::Chinese Box (1997)::Drama|Romance
1830::Follow the Bitch (1998)::Comedy
1831::Lost in Space (1998)::Action|Sci-Fi|Thriller
1832::Heaven's Burning (1997)::Action|Drama
1833::Mercury Rising (1998)::Action|Drama|Thriller
1834::Spanish Prisoner, The (1997)::Drama|Thriller
1835::City of Angels (1998)::Romance
1836::Last Days of Disco, The (1998)::Drama
1837::Odd Couple II, The (1998)::Comedy
1839::My Giant (1998)::Comedy
1840::He Got Game (1998)::Drama
1841::Gingerbread Man, The (1998)::Drama|Thriller
1842::Illtown (1996)::Crime|Drama
1843::Slappy and the Stinkers (1998)::Children's|Comedy
1844::Live Flesh (1997)::Drama
1845::Zero Effect (1998)::Comedy|Thriller
1846::Nil By Mouth (1997)::Drama
1847::Ratchet (1996)::Drama|Thriller
1848::Borrowers, The (1997)::Adventure|Children's|Comedy|Fantasy
1849::Prince Valiant (1997)::Adventure
1850::I Love You, Don't Touch Me! (1998)::Drama|Romance
1851::Leather Jacket Love Story (1997)::Drama|Romance
1852::Love Walked In (1998)::Drama|Thriller
1853::Alan Smithee Film: Burn Hollywood Burn, An (1997)::Comedy
1854::Kissing a Fool (1998)::Comedy|Romance
1855::Krippendorf's Tribe (1998)::Comedy
1856::Kurt & Courtney (1998)::Documentary|Musical
1857::Real Blonde, The (1997)::Comedy
1858::Mr. Nice Guy (1997)::Action|Comedy
1859::Taste of Cherry (1997)::Drama
1860::Character (Karakter) (1997)::Drama
1861::Junk Mail (1997)::Comedy|Thriller
1862::Species II (1998)::Horror|Sci-Fi
1863::Major League: Back to the Minors (1998)::Comedy
1864::Sour Grapes (1998)::Comedy
1865::Wild Man Blues (1998)::Documentary
1866::Big Hit, The (1998)::Action|Comedy
1867::Tarzan and the Lost City (1998)::Action|Adventure
1868::Truce, The (1996)::Drama|War
1869::Black Dog (1998)::Action|Thriller
1870::Dancer, Texas Pop. 81 (1998)::Comedy|Drama
1871::Friend of the Deceased, A (1997)::Comedy|Drama
1872::Go Now (1995)::Drama
1873::Mis�rables, Les (1998)::Drama
1874::Still Breathing (1997)::Comedy|Romance
1875::Clockwatchers (1997)::Comedy
1876::Deep Impact (1998)::Action|Drama|Sci-Fi|Thriller
1877::Little Men (1998)::Drama
1878::Woo (1998)::Comedy|Romance
1879::Hanging Garden, The (1997)::Drama
1880::Lawn Dogs (1997)::Drama
1881::Quest for Camelot (1998)::Adventure|Animation|Children's|Fantasy
1882::Godzilla (1998)::Action|Sci-Fi
1883::Bulworth (1998)::Comedy
1884::Fear and Loathing in Las Vegas (1998)::Comedy|Drama
1885::Opposite of Sex, The (1998)::Comedy|Drama
1886::I Got the Hook Up (1998)::Comedy
1887::Almost Heroes (1998)::Adventure|Comedy
1888::Hope Floats (1998)::Comedy|Drama|Romance
1889::Insomnia (1997)::Thriller
1890::Little Boy Blue (1997)::Drama
1891::Ugly, The (1997)::Horror|Thriller
1892::Perfect Murder, A (1998)::Mystery|Thriller
1893::Beyond Silence (1996)::Drama
1894::Six Days Seven Nights (1998)::Adventure|Comedy|Romance
1895::Can't Hardly Wait (1998)::Comedy|Drama|Romance
1896::Cousin Bette (1998)::Comedy
1897::High Art (1998)::Drama|Romance
1898::Land Girls, The (1998)::Drama|War
1899::Passion in the Desert (1998)::Adventure|Drama
1900::Children of Heaven, The (Bacheha-Ye Aseman) (1997)::Drama
1901::Dear Jesse (1997)::Documentary
1902::Dream for an Insomniac (1996)::Drama|Romance
1903::Hav Plenty (1997)::Comedy
1904::Henry Fool (1997)::Comedy|Drama
1905::Marie Baie Des Anges (1997)::Drama
1906::Mr. Jealousy (1997)::Comedy|Romance
1907::Mulan (1998)::Animation|Children's
1908::Resurrection Man (1998)::Drama|Thriller
1909::X-Files: Fight the Future, The (1998)::Mystery|Sci-Fi|Thriller
1910::I Went Down (1997)::Action|Comedy|Crime
1911::Doctor Dolittle (1998)::Comedy
1912::Out of Sight (1998)::Action|Crime|Romance
1913::Picnic at Hanging Rock (1975)::Drama|Mystery
1914::Smoke Signals (1998)::Comedy|Drama
1915::Voyage to the Beginning of the World (1997)::Drama
1916::Buffalo 66 (1998)::Action|Comedy|Drama
1917::Armageddon (1998)::Action|Adventure|Sci-Fi|Thriller
1918::Lethal Weapon 4 (1998)::Action|Comedy|Crime|Drama
1919::Madeline (1998)::Children's|Comedy
1920::Small Soldiers (1998)::Animation|Children's|Fantasy|War
1921::Pi (1998)::Sci-Fi|Thriller
1922::Whatever (1998)::Drama
1923::There's Something About Mary (1998)::Comedy
1924::Plan 9 from Outer Space (1958)::Horror|Sci-Fi
1925::Wings (1927)::Drama|Romance|War
1926::Broadway Melody, The (1929)::Musical
1927::All Quiet on the Western Front (1930)::War
1928::Cimarron (1931)::Western
1929::Grand Hotel (1932)::Drama
1930::Cavalcade (1933)::Drama
1931::Mutiny on the Bounty (1935)::Adventure
1932::Great Ziegfeld, The (1936)::Musical
1933::Life of �mile Zola, The (1937)::Drama
1934::You Can't Take It With You (1938)::Comedy
1935::How Green Was My Valley (1941)::Drama
1936::Mrs. Miniver (1942)::Drama|War
1937::Going My Way (1944)::Comedy
1938::Lost Weekend, The (1945)::Drama
1939::Best Years of Our Lives, The (1946)::Drama|War
1940::Gentleman's Agreement (1947)::Drama
1941::Hamlet (1948)::Drama
1942::All the King's Men (1949)::Drama
1943::Greatest Show on Earth, The (1952)::Drama
1944::From Here to Eternity (1953)::Drama|Romance|War
1945::On the Waterfront (1954)::Crime|Drama
1946::Marty (1955)::Drama|Romance
1947::West Side Story (1961)::Musical|Romance
1948::Tom Jones (1963)::Comedy
1949::Man for All Seasons, A (1966)::Drama
1950::In the Heat of the Night (1967)::Drama|Mystery
1951::Oliver! (1968)::Musical
1952::Midnight Cowboy (1969)::Drama
1953::French Connection, The (1971)::Action|Crime|Drama|Thriller
1954::Rocky (1976)::Action|Drama
1955::Kramer Vs. Kramer (1979)::Drama
1956::Ordinary People (1980)::Drama
1957::Chariots of Fire (1981)::Drama
1958::Terms of Endearment (1983)::Comedy|Drama
1959::Out of Africa (1985)::Drama|Romance
1960::Last Emperor, The (1987)::Drama|War
1961::Rain Man (1988)::Drama
1962::Driving Miss Daisy (1989)::Drama
1963::Take the Money and Run (1969)::Comedy
1964::Klute (1971)::Drama|Mystery
1965::Repo Man (1984)::Comedy|Sci-Fi
1966::Metropolitan (1990)::Comedy
1967::Labyrinth (1986)::Adventure|Children's|Fantasy
1968::Breakfast Club, The (1985)::Comedy|Drama
1969::Nightmare on Elm Street Part 2: Freddy's Revenge, A (1985)::Horror
1970::Nightmare on Elm Street 3: Dream Warriors, A (1987)::Horror
1971::Nightmare on Elm Street 4: The Dream Master, A (1988)::Horror
1972::Nightmare on Elm Street 5: The Dream Child, A (1989)::Horror
1973::Freddy's Dead: The Final Nightmare (1991)::Horror
1974::Friday the 13th (1980)::Horror
1975::Friday the 13th Part 2 (1981)::Horror
1976::Friday the 13th Part 3: 3D (1982)::Horror
1977::Friday the 13th: The Final Chapter (1984)::Horror
1978::Friday the 13th Part V: A New Beginning (1985)::Horror
1979::Friday the 13th Part VI: Jason Lives (1986)::Horror
1980::Friday the 13th Part VII: The New Blood (1988)::Horror
1981::Friday the 13th Part VIII: Jason Takes Manhattan (1989)::Horror
1982::Halloween (1978)::Horror
1983::Halloween II (1981)::Horror
1984::Halloween III: Season of the Witch (1983)::Horror
1985::Halloween 4: The Return of Michael Myers (1988)::Horror
1986::Halloween 5: The Revenge of Michael Myers (1989)::Horror
1987::Prom Night (1980)::Horror
1988::Hello Mary Lou: Prom Night II (1987)::Horror
1989::Prom Night III: The Last Kiss (1989)::Horror
1990::Prom Night IV: Deliver Us From Evil (1992)::Horror
1991::Child's Play (1988)::Horror
1992::Child's Play 2 (1990)::Horror
1993::Child's Play 3 (1992)::Horror
1994::Poltergeist (1982)::Horror|Thriller
1995::Poltergeist II: The Other Side (1986)::Horror|Thriller
1996::Poltergeist III (1988)::Horror|Thriller
1997::Exorcist, The (1973)::Horror
1998::Exorcist II: The Heretic (1977)::Horror
1999::Exorcist III, The (1990)::Horror
2000::Lethal Weapon (1987)::Action|Comedy|Crime|Drama
2001::Lethal Weapon 2 (1989)::Action|Comedy|Crime|Drama
2002::Lethal Weapon 3 (1992)::Action|Comedy|Crime|Drama
2003::Gremlins (1984)::Comedy|Horror
2004::Gremlins 2: The New Batch (1990)::Comedy|Horror
2005::Goonies, The (1985)::Adventure|Children's|Fantasy
2006::Mask of Zorro, The (1998)::Action|Adventure|Romance
2007::Polish Wedding (1998)::Comedy
2008::This World, Then the Fireworks (1996)::Crime|Drama|Film-Noir
2009::Soylent Green (1973)::Sci-Fi|Thriller
2010::Metropolis (1926)::Sci-Fi
2011::Back to the Future Part II (1989)::Comedy|Sci-Fi
2012::Back to the Future Part III (1990)::Comedy|Sci-Fi|Western
2013::Poseidon Adventure, The (1972)::Action|Adventure
2014::Freaky Friday (1977)::Children's|Comedy
2015::Absent Minded Professor, The (1961)::Children's|Comedy|Fantasy
2016::Apple Dumpling Gang Rides Again, The (1979)::Children's|Comedy|Western
2017::Babes in Toyland (1961)::Children's|Fantasy|Musical
2018::Bambi (1942)::Animation|Children's
2019::Seven Samurai (The Magnificent Seven) (Shichinin no samurai) (1954)::Action|Drama
2020::Dangerous Liaisons (1988)::Drama|Romance
2021::Dune (1984)::Fantasy|Sci-Fi
2022::Last Temptation of Christ, The (1988)::Drama
2023::Godfather: Part III, The (1990)::Action|Crime|Drama
2024::Rapture, The (1991)::Drama|Mystery
2025::Lolita (1997)::Drama|Romance
2026::Disturbing Behavior (1998)::Horror|Thriller
2027::Mafia! (1998)::Comedy|Crime
2028::Saving Private Ryan (1998)::Action|Drama|War
2029::Billy's Hollywood Screen Kiss (1997)::Comedy|Romance
2030::East Palace West Palace (Dong gong xi gong) (1997)::Drama
2031::$1,000,000 Duck (1971)::Children's|Comedy
2032::Barefoot Executive, The (1971)::Children's|Comedy
2033::Black Cauldron, The (1985)::Animation|Children's
2034::Black Hole, The (1979)::Sci-Fi
2035::Blackbeard's Ghost (1968)::Children's|Comedy
2036::Blank Check (1994)::Children's|Comedy
2037::Candleshoe (1977)::Adventure|Children's|Comedy
2038::Cat from Outer Space, The (1978)::Children's|Comedy|Sci-Fi
2039::Cheetah (1989)::Adventure|Children's
2040::Computer Wore Tennis Shoes, The (1970)::Children's|Comedy
2041::Condorman (1981)::Action|Adventure|Children's|Comedy
2042::D2: The Mighty Ducks (1994)::Children's|Comedy
2043::Darby O'Gill and the Little People (1959)::Adventure|Children's|Fantasy
2044::Devil and Max Devlin, The (1981)::Comedy
2045::Far Off Place, A (1993)::Adventure|Children's|Drama|Romance
2046::Flight of the Navigator (1986)::Adventure|Children's|Sci-Fi
2047::Gnome-Mobile, The (1967)::Children's
2048::Great Mouse Detective, The (1986)::Animation|Children's
2049::Happiest Millionaire, The (1967)::Comedy|Musical
2050::Herbie Goes Bananas (1980)::Adventure|Children's|Comedy
2051::Herbie Goes to Monte Carlo (1977)::Adventure|Children's|Comedy
2052::Hocus Pocus (1993)::Children's|Comedy
2053::Honey, I Blew Up the Kid (1992)::Children's|Comedy|Sci-Fi
2054::Honey, I Shrunk the Kids (1989)::Adventure|Children's|Comedy|Fantasy|Sci-Fi
2055::Hot Lead and Cold Feet (1978)::Comedy|Western
2056::In Search of the Castaways (1962)::Adventure|Children's
2057::Incredible Journey, The (1963)::Adventure|Children's
2058::Negotiator, The (1998)::Action|Thriller
2059::Parent Trap, The (1998)::Children's|Drama
2060::BASEketball (1998)::Comedy
2061::Full Tilt Boogie (1997)::Documentary
2062::Governess, The (1998)::Drama|Romance
2063::Seventh Heaven (Le Septi�me ciel) (1997)::Drama|Romance
2064::Roger & Me (1989)::Comedy|Documentary
2065::Purple Rose of Cairo, The (1985)::Comedy|Drama|Romance
2066::Out of the Past (1947)::Film-Noir
2067::Doctor Zhivago (1965)::Drama|Romance|War
2068::Fanny and Alexander (1982)::Drama
2069::Trip to Bountiful, The (1985)::Drama
2070::Tender Mercies (1983)::Drama
2071::And the Band Played On (1993)::Drama
2072::'burbs, The (1989)::Comedy
2073::Fandango (1985)::Comedy
2074::Night Porter, The (Il Portiere di notte) (1974)::Drama
2075::Mephisto (1981)::Drama|War
2076::Blue Velvet (1986)::Drama|Mystery
2077::Journey of Natty Gann, The (1985)::Adventure|Children's
2078::Jungle Book, The (1967)::Animation|Children's|Comedy|Musical
2079::Kidnapped (1960)::Children's|Drama
2080::Lady and the Tramp (1955)::Animation|Children's|Comedy|Musical|Romance
2081::Little Mermaid, The (1989)::Animation|Children's|Comedy|Musical|Romance
2082::Mighty Ducks, The (1992)::Children's|Comedy
2083::Muppet Christmas Carol, The (1992)::Children's|Musical
2084::Newsies (1992)::Children's|Musical
2085::101 Dalmatians (1961)::Animation|Children's
2086::One Magic Christmas (1985)::Drama|Fantasy
2087::Peter Pan (1953)::Animation|Children's|Fantasy|Musical
2088::Popeye (1980)::Adventure|Comedy|Musical
2089::Rescuers Down Under, The (1990)::Animation|Children's
2090::Rescuers, The (1977)::Animation|Children's
2091::Return from Witch Mountain (1978)::Children's|Sci-Fi
2092::Return of Jafar, The (1993)::Animation|Children's|Musical
2093::Return to Oz (1985)::Adventure|Children's|Fantasy|Sci-Fi
2094::Rocketeer, The (1991)::Action|Adventure|Sci-Fi
2095::Shaggy D.A., The (1976)::Children's|Comedy
2096::Sleeping Beauty (1959)::Animation|Children's|Musical
2097::Something Wicked This Way Comes (1983)::Children's|Horror
2098::Son of Flubber (1963)::Children's|Comedy
2099::Song of the South (1946)::Adventure|Animation|Children's|Musical
2100::Splash (1984)::Comedy|Fantasy|Romance
2101::Squanto: A Warrior's Tale (1994)::Adventure|Drama
2102::Steamboat Willie (1940)::Animation|Children's|Comedy|Musical
2103::Tall Tale (1994)::Adventure|Children's
2104::Tex (1982)::Drama
2105::Tron (1982)::Action|Adventure|Fantasy|Sci-Fi
2106::Swing Kids (1993)::Drama|War
2107::Halloween: H20 (1998)::Horror|Thriller
2108::L.A. Story (1991)::Comedy|Romance
2109::Jerk, The (1979)::Comedy
2110::Dead Men Don't Wear Plaid (1982)::Comedy|Crime|Thriller
2111::Man with Two Brains, The (1983)::Comedy
2112::Grand Canyon (1991)::Crime|Drama
2113::Graveyard Shift (1990)::Horror|Thriller
2114::Outsiders, The (1983)::Drama
2115::Indiana Jones and the Temple of Doom (1984)::Action|Adventure
2116::Lord of the Rings, The (1978)::Adventure|Animation|Children's|Sci-Fi
2117::Nineteen Eighty-Four (1984)::Drama|Sci-Fi
2118::Dead Zone, The (1983)::Horror|Thriller
2119::Maximum Overdrive (1986)::Horror
2120::Needful Things (1993)::Drama|Horror
2121::Cujo (1983)::Horror|Thriller
2122::Children of the Corn (1984)::Horror|Thriller
2123::All Dogs Go to Heaven (1989)::Animation|Children's
2124::Addams Family, The (1991)::Comedy
2125::Ever After: A Cinderella Story (1998)::Drama|Romance
2126::Snake Eyes (1998)::Action|Crime|Mystery|Thriller
2127::First Love, Last Rites (1997)::Drama|Romance
2128::Safe Men (1998)::Comedy
2129::Saltmen of Tibet, The (1997)::Documentary
2130::Atlantic City (1980)::Crime|Drama|Romance
2131::Autumn Sonata (H�stsonaten ) (1978)::Drama
2132::Who's Afraid of Virginia Woolf? (1966)::Drama
2133::Adventures in Babysitting (1987)::Adventure|Comedy
2134::Weird Science (1985)::Comedy
2135::Doctor Dolittle (1967)::Adventure|Musical
2136::Nutty Professor, The (1963)::Comedy
2137::Charlotte's Web (1973)::Animation|Children's
2138::Watership Down (1978)::Animation|Children's|Drama|Fantasy
2139::Secret of NIMH, The (1982)::Animation|Children's
2140::Dark Crystal, The (1982)::Children's|Fantasy|Sci-Fi
2141::American Tail, An (1986)::Animation|Children's|Comedy
2142::American Tail: Fievel Goes West, An (1991)::Animation|Children's|Comedy
2143::Legend (1985)::Adventure|Fantasy|Romance
2144::Sixteen Candles (1984)::Comedy
2145::Pretty in Pink (1986)::Comedy|Drama|Romance
2146::St. Elmo's Fire (1985)::Drama|Romance
2147::Clan of the Cave Bear, The (1986)::Drama
2148::House (1986)::Comedy|Horror
2149::House II: The Second Story (1987)::Comedy|Horror
2150::Gods Must Be Crazy, The (1980)::Comedy
2151::Gods Must Be Crazy II, The (1989)::Comedy
2152::Air Bud: Golden Receiver (1998)::Children's|Comedy
2153::Avengers, The (1998)::Action|Adventure
2154::How Stella Got Her Groove Back (1998)::Drama|Romance
2155::Slums of Beverly Hills, The (1998)::Comedy
2156::Best Man, The (Il Testimone dello sposo) (1997)::Comedy|Drama
2157::Chambermaid on the Titanic, The (1998)::Romance
2158::Henry: Portrait of a Serial Killer, Part 2 (1996)::Crime|Horror
2159::Henry: Portrait of a Serial Killer (1990)::Crime|Horror
2160::Rosemary's Baby (1968)::Horror|Thriller
2161::NeverEnding Story, The (1984)::Adventure|Children's|Fantasy
2162::NeverEnding Story II: The Next Chapter, The (1990)::Adventure|Children's|Fantasy
2163::Attack of the Killer Tomatoes! (1980)::Comedy|Horror
2164::Surf Nazis Must Die (1987)::Drama
2165::Your Friends and Neighbors (1998)::Drama
2166::Return to Paradise (1998)::Drama|Romance
2167::Blade (1998)::Action|Adventure|Horror
2168::Dance with Me (1998)::Drama|Romance
2169::Dead Man on Campus (1998)::Comedy
2170::Wrongfully Accused (1998)::Action|Comedy
2171::Next Stop, Wonderland (1998)::Comedy|Drama|Romance
2172::Strike! (a.k.a. All I Wanna Do, The Hairy Bird) (1998)::Comedy
2173::Navigator: A Mediaeval Odyssey, The (1988)::Adventure|Fantasy|Sci-Fi
2174::Beetlejuice (1988)::Comedy|Fantasy
2175::D�j� Vu (1997)::Drama|Romance
2176::Rope (1948)::Thriller
2177::Family Plot (1976)::Comedy|Thriller
2178::Frenzy (1972)::Thriller
2179::Topaz (1969)::Thriller
2180::Torn Curtain (1966)::Thriller
2181::Marnie (1964)::Thriller
2182::Wrong Man, The (1956)::Drama|Film-Noir|Thriller
2183::Man Who Knew Too Much, The (1956)::Thriller
2184::Trouble with Harry, The (1955)::Mystery|Thriller
2185::I Confess (1953)::Thriller
2186::Strangers on a Train (1951)::Film-Noir|Thriller
2187::Stage Fright (1950)::Mystery|Thriller
2188::54 (1998)::Drama
2189::I Married A Strange Person (1997)::Animation
2190::Why Do Fools Fall In Love? (1998)::Drama
2191::Merry War, A (1997)::Comedy
2192::See the Sea (Regarde la mer) (1997)::Drama
2193::Willow (1988)::Action|Adventure|Fantasy
2194::Untouchables, The (1987)::Action|Crime|Drama
2195::Dirty Work (1998)::Comedy
2196::Knock Off (1998)::Action
2197::Firelight (1997)::Drama
2198::Modulations (1998)::Documentary
2199::Phoenix (1998)::Crime|Drama
2200::Under Capricorn (1949)::Drama
2201::Paradine Case, The (1947)::Drama
2202::Lifeboat (1944)::Drama|Thriller|War
2203::Shadow of a Doubt (1943)::Film-Noir|Thriller
2204::Saboteur (1942)::Thriller
2205::Mr. & Mrs. Smith (1941)::Comedy
2206::Suspicion (1941)::Mystery|Thriller
2207::Jamaica Inn (1939)::Drama
2208::Lady Vanishes, The (1938)::Comedy|Mystery|Romance|Thriller
2209::Young and Innocent (1937)::Crime|Thriller
2210::Sabotage (1936)::Thriller
2211::Secret Agent (1936)::Thriller
2212::Man Who Knew Too Much, The (1934)::Thriller
2213::Waltzes from Vienna (1933)::Comedy|Musical
2214::Number Seventeen (1932)::Thriller
2215::Rich and Strange (1932)::Comedy|Romance
2216::Skin Game, The (1931)::Drama
2217::Elstree Calling (1930)::Comedy|Musical
2218::Juno and Paycock (1930)::Drama
2219::Murder! (1930)::Mystery|Thriller
2220::Manxman, The (1929)::Drama
2221::Blackmail (1929)::Thriller
2222::Champagne (1928)::Comedy
2223::Farmer's Wife, The (1928)::Comedy
2224::Downhill (1927)::Drama
2225::Easy Virtue (1927)::Drama
2226::Ring, The (1927)::Drama
2227::Lodger, The (1926)::Thriller
2228::Mountain Eagle, The (1926)::Drama
2229::Pleasure Garden, The (1925)::Drama
2230::Always Tell Your Wife (1923)::Comedy
2231::Rounders (1998)::Crime|Drama
2232::Cube (1997)::Sci-Fi|Thriller
2233::Digging to China (1998)::Drama
2234::Let's Talk About Sex (1998)::Drama
2235::One Man's Hero (1999)::Drama|War
2236::Simon Birch (1998)::Drama
2237::Without Limits (1998)::Drama
2238::Seven Beauties (Pasqualino Settebellezze) (1976)::Comedy|Drama
2239::Swept Away (Travolti da un insolito destino nell'azzurro mare d'Agosto) (1975)::Comedy|Drama
2240::My Bodyguard (1980)::Drama
2241::Class (1983)::Comedy
2242::Grandview, U.S.A. (1984)::Drama
2243::Broadcast News (1987)::Comedy|Drama|Romance
2244::Allnighter, The (1987)::Comedy|Romance
2245::Working Girl (1988)::Comedy|Drama
2246::Stars and Bars (1988)::Comedy
2247::Married to the Mob (1988)::Comedy
2248::Say Anything... (1989)::Comedy|Drama|Romance
2249::My Blue Heaven (1990)::Comedy
2250::Men Don't Leave (1990)::Drama
2251::Cabinet of Dr. Ramirez, The (1991)::Comedy
2252::Hero (1992)::Comedy|Drama
2253::Toys (1992)::Action|Comedy|Fantasy
2254::Choices (1981)::Drama
2255::Young Doctors in Love (1982)::Comedy
2256::Parasite (1982)::Horror|Sci-Fi
2257::No Small Affair (1984)::Comedy|Romance
2258::Master Ninja I (1984)::Action
2259::Blame It on Rio (1984)::Comedy|Romance
2260::Wisdom (1986)::Action|Crime
2261::One Crazy Summer (1986)::Comedy
2262::About Last Night... (1986)::Comedy|Drama|Romance
2263::Seventh Sign, The (1988)::Thriller
2264::We're No Angels (1989)::Drama
2265::Nothing But Trouble (1991)::Adventure|Comedy
2266::Butcher's Wife, The (1991)::Comedy|Romance
2267::Mortal Thoughts (1991)::Mystery|Thriller
2268::Few Good Men, A (1992)::Crime|Drama
2269::Indecent Proposal (1993)::Drama
2270::Century of Cinema, A (1994)::Documentary
2271::Permanent Midnight (1998)::Drama
2272::One True Thing (1998)::Drama
2273::Rush Hour (1998)::Action|Thriller
2274::Lilian's Story (1995)::Drama
2275::Six-String Samurai (1998)::Action|Adventure|Sci-Fi
2276::Soldier's Daughter Never Cries, A (1998)::Drama
2277::Somewhere in the City (1997)::Drama
2278::Ronin (1998)::Action|Crime|Thriller
2279::Urban Legend (1998)::Horror|Thriller
2280::Clay Pigeons (1998)::Crime
2281::Monument Ave. (1998)::Crime
2282::Pecker (1998)::Comedy|Drama
2283::Sheltering Sky, The (1990)::Drama
2284::Bandit Queen (1994)::Drama
2285::If.... (1968)::Drama
2286::Fiendish Plot of Dr. Fu Manchu, The (1980)::Comedy
2287::Them! (1954)::Sci-Fi|Thriller|War
2288::Thing, The (1982)::Action|Horror|Sci-Fi|Thriller
2289::Player, The (1992)::Comedy|Drama
2290::Stardust Memories (1980)::Comedy|Drama
2291::Edward Scissorhands (1990)::Drama|Romance
2292::Overnight Delivery (1996)::Romance
2293::Shadrach (1998)::Drama
2294::Antz (1998)::Animation|Children's
2295::Impostors, The (1998)::Comedy
2296::Night at the Roxbury, A (1998)::Comedy
2297::What Dreams May Come (1998)::Drama|Romance
2298::Strangeland (1998)::Thriller
2299::Battle of the Sexes, The (1959)::Comedy
2300::Producers, The (1968)::Comedy|Musical
2301::History of the World: Part I (1981)::Comedy
2302::My Cousin Vinny (1992)::Comedy
2303::Nashville (1975)::Drama|Musical
2304::Love Is the Devil (1998)::Drama
2305::Slam (1998)::Drama
2306::Holy Man (1998)::Comedy
2307::One Tough Cop (1998)::Action|Drama
2308::Detroit 9000 (1973)::Action|Crime
2309::Inheritors, The (Die Siebtelbauern) (1998)::Drama
2310::Mighty, The (1998)::Drama
2311::2010 (1984)::Mystery|Sci-Fi
2312::Children of a Lesser God (1986)::Drama
2313::Elephant Man, The (1980)::Drama
2314::Beloved (1998)::Drama
2315::Bride of Chucky (1998)::Horror|Thriller
2316::Practical Magic (1998)::Drama|Romance
2317::Alarmist, The (1997)::Comedy
2318::Happiness (1998)::Comedy
2319::Reach the Rock (1997)::Comedy
2320::Apt Pupil (1998)::Drama|Thriller
2321::Pleasantville (1998)::Comedy
2322::Soldier (1998)::Action|Adventure|Sci-Fi|Thriller|War
2323::Cruise, The (1998)::Documentary
2324::Life Is Beautiful (La Vita � bella) (1997)::Comedy|Drama
2325::Orgazmo (1997)::Comedy
2326::Shattered Image (1998)::Drama|Thriller
2327::Tales from the Darkside: The Movie (1990)::Horror
2328::Vampires (1998)::Horror
2329::American History X (1998)::Drama
2330::Hands on a Hard Body (1996)::Documentary
2331::Living Out Loud (1998)::Comedy|Romance
2332::Belly (1998)::Crime|Drama
2333::Gods and Monsters (1998)::Drama
2334::Siege, The (1998)::Action|Thriller
2335::Waterboy, The (1998)::Comedy
2336::Elizabeth (1998)::Drama
2337::Velvet Goldmine (1998)::Drama
2338::I Still Know What You Did Last Summer (1998)::Horror|Mystery|Thriller
2339::I'll Be Home For Christmas (1998)::Comedy|Romance
2340::Meet Joe Black (1998)::Romance
2341::Dancing at Lughnasa (1998)::Drama
2342::Hard Core Logo (1996)::Comedy
2343::Naked Man, The (1998)::Drama
2344::Runaway Train (1985)::Action|Adventure|Drama|Thriller
2345::Desert Bloom (1986)::Drama
2346::Stepford Wives, The (1975)::Sci-Fi|Thriller
2347::Pope of Greenwich Village, The (1984)::Action
2348::Sid and Nancy (1986)::Drama
2349::Mona Lisa (1986)::Comedy|Thriller
2350::Heart Condition (1990)::Comedy
2351::Nights of Cabiria (Le Notti di Cabiria) (1957)::Drama
2352::Big Chill, The (1983)::Comedy|Drama
2353::Enemy of the State (1998)::Action|Thriller
2354::Rugrats Movie, The (1998)::Animation|Children's|Comedy
2355::Bug's Life, A (1998)::Animation|Children's|Comedy
2356::Celebrity (1998)::Comedy
2357::Central Station (Central do Brasil) (1998)::Drama
2358::Savior (1998)::Drama
2359::Waking Ned Devine (1998)::Comedy
2360::Celebration, The (Festen) (1998)::Drama
2361::Pink Flamingos (1972)::Comedy
2362::Glen or Glenda (1953)::Drama
2363::Godzilla (Gojira) (1954)::Action|Sci-Fi
2364::Godzilla (Gojira) (1984)::Action|Sci-Fi
2365::King Kong vs. Godzilla (Kingukongu tai Gojira) (1962)::Action|Sci-Fi
2366::King Kong (1933)::Action|Adventure|Horror
2367::King Kong (1976)::Action|Adventure|Horror
2368::King Kong Lives (1986)::Action|Adventure|Horror
2369::Desperately Seeking Susan (1985)::Comedy|Romance
2370::Emerald Forest, The (1985)::Action|Adventure|Drama
2371::Fletch (1985)::Comedy
2372::Fletch Lives (1989)::Comedy
2373::Red Sonja (1985)::Action|Adventure
2374::Gung Ho (1986)::Comedy|Drama
2375::Money Pit, The (1986)::Comedy
2376::View to a Kill, A (1985)::Action
2377::Lifeforce (1985)::Horror|Sci-Fi
2378::Police Academy (1984)::Comedy
2379::Police Academy 2: Their First Assignment (1985)::Comedy
2380::Police Academy 3: Back in Training (1986)::Comedy
2381::Police Academy 4: Citizens on Patrol (1987)::Comedy
2382::Police Academy 5: Assignment: Miami Beach (1988)::Comedy
2383::Police Academy 6: City Under Siege (1989)::Comedy
2384::Babe: Pig in the City (1998)::Children's|Comedy
2385::Home Fries (1998)::Comedy|Romance
2386::Jerry Springer: Ringmaster (1998)::Drama
2387::Very Bad Things (1998)::Comedy|Crime
2388::Steam: The Turkish Bath (Hamam) (1997)::Drama|Romance
2389::Psycho (1998)::Crime|Horror|Thriller
2390::Little Voice (1998)::Comedy
2391::Simple Plan, A (1998)::Crime|Thriller
2392::Jack Frost (1998)::Comedy|Drama
2393::Star Trek: Insurrection (1998)::Action|Sci-Fi
2394::Prince of Egypt, The (1998)::Animation|Musical
2395::Rushmore (1998)::Comedy
2396::Shakespeare in Love (1998)::Comedy|Romance
2397::Mass Appeal (1984)::Drama
2398::Miracle on 34th Street (1947)::Drama
2399::Santa Claus: The Movie (1985)::Adventure|Children's|Fantasy
2400::Prancer (1989)::Children's|Drama
2401::Pale Rider (1985)::Western
2402::Rambo: First Blood Part II (1985)::Action|War
2403::First Blood (1982)::Action
2404::Rambo III (1988)::Action|War
2405::Jewel of the Nile, The (1985)::Action|Adventure|Comedy|Romance
2406::Romancing the Stone (1984)::Action|Adventure|Comedy|Romance
2407::Cocoon (1985)::Comedy|Sci-Fi
2408::Cocoon: The Return (1988)::Comedy|Sci-Fi
2409::Rocky II (1979)::Action|Drama
2410::Rocky III (1982)::Action|Drama
2411::Rocky IV (1985)::Action|Drama
2412::Rocky V (1990)::Action|Drama
2413::Clue (1985)::Comedy|Mystery
2414::Young Sherlock Holmes (1985)::Action|Adventure|Mystery
2415::Violets Are Blue... (1986)::Drama|Romance
2416::Back to School (1986)::Comedy
2417::Heartburn (1986)::Comedy|Drama
2418::Nothing in Common (1986)::Comedy
2419::Extremities (1986)::Drama|Thriller
2420::Karate Kid, The (1984)::Drama
2421::Karate Kid, Part II, The (1986)::Action|Adventure|Drama
2422::Karate Kid III, The (1989)::Action|Adventure|Drama
2423::Christmas Vacation (1989)::Comedy
2424::You've Got Mail (1998)::Comedy|Romance
2425::General, The (1998)::Crime
2426::Theory of Flight, The (1998)::Comedy|Drama|Romance
2427::Thin Red Line, The (1998)::Action|Drama|War
2428::Faculty, The (1998)::Horror|Sci-Fi
2429::Mighty Joe Young (1998)::Adventure|Children's|Drama
2430::Mighty Joe Young (1949)::Adventure|Children's|Drama
2431::Patch Adams (1998)::Comedy|Drama
2432::Stepmom (1998)::Drama
2433::Civil Action, A (1998)::Drama
2434::Down in the Delta (1998)::Drama
2435::Hurlyburly (1998)::Drama
2436::Tea with Mussolini (1999)::Comedy
2437::Wilde (1997)::Drama
2438::Outside Ozona (1998)::Drama|Thriller
2439::Affliction (1997)::Drama
2440::Another Day in Paradise (1998)::Drama
2441::Hi-Lo Country, The (1998)::Drama|Western
2442::Hilary and Jackie (1998)::Drama
2443::Playing by Heart (1998)::Drama|Romance
2444::24 7: Twenty Four Seven (1997)::Comedy|Drama
2445::At First Sight (1999)::Drama
2446::In Dreams (1999)::Thriller
2447::Varsity Blues (1999)::Comedy|Drama
2448::Virus (1999)::Horror|Sci-Fi
2449::Garbage Pail Kids Movie, The (1987)::Adventure|Children's
2450::Howard the Duck (1986)::Adventure|Children's|Sci-Fi
2451::Gate, The (1987)::Horror
2452::Gate II: Trespassers, The (1990)::Horror
2453::Boy Who Could Fly, The (1986)::Drama|Fantasy
2454::Fly, The (1958)::Horror|Sci-Fi
2455::Fly, The (1986)::Horror|Sci-Fi
2456::Fly II, The (1989)::Horror|Sci-Fi
2457::Running Scared (1986)::Action|Comedy
2458::Armed and Dangerous (1986)::Comedy|Crime
2459::Texas Chainsaw Massacre, The (1974)::Horror
2460::Texas Chainsaw Massacre 2, The (1986)::Horror
2461::Leatherface: Texas Chainsaw Massacre III (1990)::Horror
2462::Return of the Texas Chainsaw Massacre, The (1994)::Horror
2463::Ruthless People (1986)::Comedy
2464::Trick or Treat (1986)::Horror
2465::Deadly Friend (1986)::Horror
2466::Belizaire the Cajun (1986)::Drama
2467::Name of the Rose, The (1986)::Mystery
2468::Jumpin' Jack Flash (1986)::Action|Comedy|Romance|Thriller
2469::Peggy Sue Got Married (1986)::Comedy|Romance
2470::Crocodile Dundee (1986)::Adventure|Comedy
2471::Crocodile Dundee II (1988)::Adventure|Comedy
2472::Tough Guys (1986)::Comedy
2473::Soul Man (1986)::Comedy
2474::Color of Money, The (1986)::Drama
2475::52 Pick-Up (1986)::Action|Mystery|Thriller
2476::Heartbreak Ridge (1986)::Action|War
2477::Firewalker (1986)::Adventure
2478::Three Amigos! (1986)::Comedy|Western
2479::Gloria (1999)::Drama|Thriller
2480::Dry Cleaning (Nettoyage � sec) (1997)::Drama
2481::My Name Is Joe (1998)::Drama|Romance
2482::Still Crazy (1998)::Comedy|Romance
2483::Day of the Beast, The (El D�a de la bestia) (1995)::Comedy|Horror|Thriller
2484::Tinseltown (1998)::Comedy
2485::She's All That (1999)::Comedy|Romance
2486::24-hour Woman (1998)::Drama
2487::Blood, Guts, Bullets and Octane (1998)::Action|Comedy
2488::Peeping Tom (1960)::Drama|Horror|Thriller
2489::Spanish Fly (1998)::Drama
2490::Payback (1999)::Action|Thriller
2491::Simply Irresistible (1999)::Comedy|Romance
2492::20 Dates (1998)::Comedy
2493::Harmonists, The (1997)::Drama
2494::Last Days, The (1998)::Documentary
2495::Fantastic Planet, The (La Plan�te sauvage) (1973)::Animation|Sci-Fi
2496::Blast from the Past (1999)::Comedy|Romance
2497::Message in a Bottle (1999)::Romance
2498::My Favorite Martian (1999)::Comedy|Sci-Fi
2499::God Said 'Ha!' (1998)::Comedy
2500::Jawbreaker (1999)::Comedy
2501::October Sky (1999)::Drama
2502::Office Space (1999)::Comedy|Romance
2503::Apple, The (Sib) (1998)::Drama
2504::200 Cigarettes (1999)::Comedy|Drama
2505::8MM (1999)::Thriller
2506::Other Sister, The (1999)::Comedy|Drama|Romance
2507::Breakfast of Champions (1999)::Comedy
2508::Breaks, The (1999)::Drama
2509::Eight Days a Week (1997)::Comedy
2510::Just the Ticket (1999)::Comedy|Romance
2511::Long Goodbye, The (1973)::Crime
2512::Ballad of Narayama, The (Narayama Bushiko) (1982)::Drama
2513::Pet Sematary (1989)::Horror
2514::Pet Sematary II (1992)::Horror
2515::Children of the Corn II: The Final Sacrifice (1993)::Horror
2516::Children of the Corn III (1994)::Horror
2517::Christine (1983)::Horror
2518::Night Shift (1982)::Comedy
2519::House on Haunted Hill (1958)::Horror
2520::Airport (1970)::Drama
2521::Airport 1975 (1974)::Drama
2522::Airport '77 (1977)::Drama
2523::Rollercoaster (1977)::Drama|Thriller
2524::Towering Inferno, The (1974)::Action|Drama
2525::Alligator (1980)::Action|Horror|Sci-Fi
2526::Meteor (1979)::Sci-Fi
2527::Westworld (1973)::Action|Sci-Fi|Thriller|Western
2528::Logan's Run (1976)::Action|Adventure|Sci-Fi
2529::Planet of the Apes (1968)::Action|Sci-Fi
2530::Beneath the Planet of the Apes (1970)::Action|Sci-Fi
2531::Battle for the Planet of the Apes (1973)::Action|Sci-Fi
2532::Conquest of the Planet of the Apes (1972)::Action|Sci-Fi
2533::Escape from the Planet of the Apes (1971)::Action|Sci-Fi
2534::Avalanche (1978)::Action
2535::Earthquake (1974)::Action
2536::Concorde: Airport '79, The (1979)::Drama
2537::Beyond the Poseidon Adventure (1979)::Adventure
2538::Dancemaker (1998)::Documentary
2539::Analyze This (1999)::Comedy
2540::Corruptor, The (1999)::Action|Crime|Drama|Thriller
2541::Cruel Intentions (1999)::Drama
2542::Lock, Stock & Two Smoking Barrels (1998)::Comedy|Crime|Thriller
2543::Six Ways to Sunday (1997)::Comedy
2544::School of Flesh, The (L' �cole de la chair) (1998)::Drama
2545::Relax... It's Just Sex (1998)::Comedy
2546::Deep End of the Ocean, The (1999)::Drama
2547::Harvest (1998)::Drama
2548::Rage: Carrie 2, The (1999)::Horror
2549::Wing Commander (1999)::Action|Sci-Fi
2550::Haunting, The (1963)::Horror|Thriller
2551::Dead Ringers (1988)::Drama|Thriller
2552::My Boyfriend's Back (1993)::Comedy
2553::Village of the Damned (1960)::Horror|Sci-Fi|Thriller
2554::Children of the Damned (1963)::Horror|Sci-Fi|Thriller
2555::Baby Geniuses (1999)::Comedy
2556::Telling You (1998)::Comedy|Drama|Romance
2557::I Stand Alone (Seul contre tous) (1998)::Drama
2558::Forces of Nature (1999)::Comedy|Romance
2559::King and I, The (1999)::Animation|Children's
2560::Ravenous (1999)::Drama|Horror
2561::True Crime (1999)::Crime|Thriller
2562::Bandits (1997)::Drama
2563::Beauty (1998)::Drama
2564::Empty Mirror, The (1999)::Drama
2565::King and I, The (1956)::Musical
2566::Doug's 1st Movie (1999)::Animation|Children's
2567::EDtv (1999)::Comedy
2568::Mod Squad, The (1999)::Action|Crime
2569::Among Giants (1998)::Drama|Romance
2570::Walk on the Moon, A (1999)::Drama|Romance
2571::Matrix, The (1999)::Action|Sci-Fi|Thriller
2572::10 Things I Hate About You (1999)::Comedy|Romance
2573::Tango (1998)::Drama
2574::Out-of-Towners, The (1999)::Comedy
2575::Dreamlife of Angels, The (La Vie r�v�e des anges) (1998)::Drama
2576::Love, etc. (1996)::Drama
2577::Metroland (1997)::Comedy|Drama
2578::Sticky Fingers of Time, The (1997)::Sci-Fi
2579::Following (1998)::Drama
2580::Go (1999)::Crime
2581::Never Been Kissed (1999)::Comedy|Romance
2582::Twin Dragons (Shuang long hui) (1992)::Action|Comedy
2583::Cookie's Fortune (1999)::Mystery
2584::Foolish (1999)::Comedy
2585::Lovers of the Arctic Circle, The (Los Amantes del C�rculo Polar) (1998)::Drama|Romance
2586::Goodbye, Lover (1999)::Comedy|Crime|Thriller
2587::Life (1999)::Comedy
2588::Clubland (1998)::Drama
2589::Friends & Lovers (1999)::Comedy|Drama|Romance
2590::Hideous Kinky (1998)::Drama
2591::Jeanne and the Perfect Guy (Jeanne et le gar�on formidable) (1998)::Comedy|Romance
2592::Joyriders, The (1999)::Drama
2593::Monster, The (Il Mostro) (1994)::Comedy
2594::Open Your Eyes (Abre los ojos) (1997)::Drama|Romance|Sci-Fi
2595::Photographer (Fotoamator) (1998)::Documentary
2596::SLC Punk! (1998)::Comedy|Drama
2597::Lost & Found (1999)::Comedy|Romance
2598::Pushing Tin (1999)::Comedy
2599::Election (1999)::Comedy
2600::eXistenZ (1999)::Action|Sci-Fi|Thriller
2601::Little Bit of Soul, A (1998)::Comedy
2602::Mighty Peking Man (Hsing hsing wang) (1977)::Adventure|Sci-Fi
2603::N� (1998)::Drama
2604::Let it Come Down: The Life of Paul Bowles (1998)::Documentary
2605::Entrapment (1999)::Crime|Thriller
2606::Idle Hands (1999)::Comedy|Horror
2607::Get Real (1998)::Drama
2608::Heaven (1998)::Thriller
2609::King of Masks, The (Bian Lian) (1996)::Drama
2610::Three Seasons (1999)::Drama
2611::Winslow Boy, The (1998)::Drama
2612::Mildred Pierce (1945)::Drama
2613::Night of the Comet (1984)::Action|Horror|Sci-Fi
2614::Chopping Mall (a.k.a. Killbots) (1986)::Action|Horror|Sci-Fi
2615::My Science Project (1985)::Adventure|Sci-Fi
2616::Dick Tracy (1990)::Action|Crime
2617::Mummy, The (1999)::Action|Adventure|Horror|Thriller
2618::Castle, The (1997)::Comedy
2619::Mascara (1999)::Drama
2620::This Is My Father (1998)::Drama|Romance
2621::Xiu Xiu: The Sent-Down Girl (Tian yu) (1998)::Drama|Romance
2622::Midsummer Night's Dream, A (1999)::Comedy|Fantasy
2623::Trippin' (1999)::Comedy
2624::After Life (1998)::Drama
2625::Black Mask (Hak hap) (1996)::Action
2626::Edge of Seventeen (1998)::Comedy|Drama|Romance
2627::Endurance (1998)::Documentary|Drama
2628::Star Wars: Episode I - The Phantom Menace (1999)::Action|Adventure|Fantasy|Sci-Fi
2629::Love Letter, The (1999)::Comedy|Romance
2630::Besieged (L' Assedio) (1998)::Drama
2631::Frogs for Snakes (1998)::Comedy|Film-Noir|Thriller
2632::Saragossa Manuscript, The (Rekopis znaleziony w Saragossie) (1965)::Drama
2633::Mummy, The (1932)::Horror|Romance
2634::Mummy, The (1959)::Horror
2635::Mummy's Curse, The (1944)::Horror
2636::Mummy's Ghost, The (1944)::Horror
2637::Mummy's Hand, The (1940)::Horror
2638::Mummy's Tomb, The (1942)::Horror
2639::Mommie Dearest (1981)::Drama
2640::Superman (1978)::Action|Adventure|Sci-Fi
2641::Superman II (1980)::Action|Adventure|Sci-Fi
2642::Superman III (1983)::Action|Adventure|Sci-Fi
2643::Superman IV: The Quest for Peace (1987)::Action|Adventure|Sci-Fi
2644::Dracula (1931)::Horror
2645::Dracula (1958)::Horror
2646::House of Dracula (1945)::Horror
2647::House of Frankenstein (1944)::Horror
2648::Frankenstein (1931)::Horror
2649::Son of Frankenstein (1939)::Horror
2650::Ghost of Frankenstein, The (1942)::Horror
2651::Frankenstein Meets the Wolf Man (1943)::Horror
2652::Curse of Frankenstein, The (1957)::Horror
2653::Son of Dracula (1943)::Horror
2654::Wolf Man, The (1941)::Horror
2655::Howling II: Your Sister Is a Werewolf (1985)::Horror
2656::Tarantula (1955)::Horror|Sci-Fi
2657::Rocky Horror Picture Show, The (1975)::Comedy|Horror|Musical|Sci-Fi
2658::Flying Saucer, The (1950)::Sci-Fi
2659::It Came from Hollywood (1982)::Comedy|Documentary
2660::Thing From Another World, The (1951)::Sci-Fi
2661::It Came from Outer Space (1953)::Sci-Fi
2662::War of the Worlds, The (1953)::Action|Sci-Fi|War
2663::It Came from Beneath the Sea (1955)::Sci-Fi
2664::Invasion of the Body Snatchers (1956)::Horror|Sci-Fi
2665::Earth Vs. the Flying Saucers (1956)::Sci-Fi
2666::It Conquered the World (1956)::Sci-Fi
2667::Mole People, The (1956)::Sci-Fi
2668::Swamp Thing (1982)::Horror|Sci-Fi
2669::Pork Chop Hill (1959)::War
2670::Run Silent, Run Deep (1958)::War
2671::Notting Hill (1999)::Comedy|Romance
2672::Thirteenth Floor, The (1999)::Drama|Sci-Fi|Thriller
2673::Eternity and a Day (Mia eoniotita ke mia mera ) (1998)::Drama
2674::Loss of Sexual Innocence, The (1999)::Drama
2675::Twice Upon a Yesterday (1998)::Comedy|Drama|Romance
2676::Instinct (1999)::Drama|Thriller
2677::Buena Vista Social Club (1999)::Documentary
2678::Desert Blue (1999)::Drama
2679::Finding North (1999)::Drama|Romance
2680::Floating (1997)::Drama
2681::Free Enterprise (1998)::Comedy|Romance|Sci-Fi
2682::Limbo (1999)::Drama
2683::Austin Powers: The Spy Who Shagged Me (1999)::Comedy
2684::Taxman (1999)::Comedy|Drama
2685::Red Dwarf, The (Le Nain rouge) (1998)::Comedy|Drama
2686::Red Violin, The (Le Violon rouge) (1998)::Drama|Mystery
2687::Tarzan (1999)::Animation|Children's
2688::General's Daughter, The (1999)::Drama|Thriller
2689::Get Bruce (1999)::Documentary
2690::Ideal Husband, An (1999)::Comedy
2691::Legend of 1900, The (Leggenda del pianista sull'oceano) (1998)::Drama
2692::Run Lola Run (Lola rennt) (1998)::Action|Crime|Romance
2693::Trekkies (1997)::Documentary
2694::Big Daddy (1999)::Comedy
2695::Boys, The (1997)::Drama
2696::Dinner Game, The (Le D�ner de cons) (1998)::Comedy
2697::My Son the Fanatic (1998)::Comedy|Drama|Romance
2698::Zone 39 (1997)::Sci-Fi
2699::Arachnophobia (1990)::Action|Comedy|Sci-Fi|Thriller
2700::South Park: Bigger, Longer and Uncut (1999)::Animation|Comedy
2701::Wild Wild West (1999)::Action|Sci-Fi|Western
2702::Summer of Sam (1999)::Drama
2703::Broken Vessels (1998)::Drama
2704::Lovers on the Bridge, The (Les Amants du Pont-Neuf) (1991)::Drama|Romance
2705::Late August, Early September (Fin ao�t, d�but septembre) (1998)::Drama
2706::American Pie (1999)::Comedy
2707::Arlington Road (1999)::Thriller
2708::Autumn Tale, An (Conte d'automne) (1998)::Romance
2709::Muppets From Space (1999)::Children's|Comedy
2710::Blair Witch Project, The (1999)::Horror
2711::My Life So Far (1999)::Drama
2712::Eyes Wide Shut (1999)::Drama
2713::Lake Placid (1999)::Horror|Thriller
2714::Wood, The (1999)::Drama
2715::Velocity of Gary, The (1998)::Comedy|Romance
2716::Ghostbusters (1984)::Comedy|Horror
2717::Ghostbusters II (1989)::Comedy|Horror
2718::Drop Dead Gorgeous (1999)::Comedy
2719::Haunting, The (1999)::Horror|Thriller
2720::Inspector Gadget (1999)::Action|Adventure|Children's|Comedy
2721::Trick (1999)::Romance
2722::Deep Blue Sea (1999)::Action|Sci-Fi|Thriller
2723::Mystery Men (1999)::Action|Adventure|Comedy
2724::Runaway Bride (1999)::Comedy|Romance
2725::Twin Falls Idaho (1999)::Drama
2726::Killing, The (1956)::Crime|Film-Noir
2727::Killer's Kiss (1955)::Film-Noir
2728::Spartacus (1960)::Drama
2729::Lolita (1962)::Drama
2730::Barry Lyndon (1975)::Drama
2731::400 Blows, The (Les Quatre cents coups) (1959)::Drama
2732::Jules and Jim (Jules et Jim) (1961)::Drama
2733::Vibes (1988)::Adventure|Comedy
2734::Mosquito Coast, The (1986)::Drama
2735::Golden Child, The (1986)::Action|Adventure|Comedy
2736::Brighton Beach Memoirs (1986)::Comedy
2737::Assassination (1987)::Action
2738::Crimes of the Heart (1986)::Comedy|Drama
2739::Color Purple, The (1985)::Drama
2740::Kindred, The (1986)::Horror
2741::No Mercy (1986)::Action|Thriller
2742::M�nage (Tenue de soir�e) (1986)::Comedy|Drama
2743::Native Son (1986)::Drama
2744::Otello (1986)::Drama
2745::Mission, The (1986)::Drama
2746::Little Shop of Horrors (1986)::Comedy|Horror|Musical
2747::Little Shop of Horrors, The (1960)::Comedy|Horror
2748::Allan Quartermain and the Lost City of Gold (1987)::Action|Adventure
2749::Morning After, The (1986)::Drama|Mystery
2750::Radio Days (1987)::Comedy|Drama
2751::From the Hip (1987)::Comedy
2752::Outrageous Fortune (1987)::Comedy|Mystery
2753::Bedroom Window, The (1987)::Thriller
2754::Deadtime Stories (1987)::Horror
2755::Light of Day (1987)::Drama
2756::Wanted: Dead or Alive (1987)::Action
2757::Frances (1982)::Drama
2758::Plenty (1985)::Drama
2759::Dick (1999)::Comedy
2760::Gambler, The (A J�t�kos) (1997)::Drama
2761::Iron Giant, The (1999)::Animation|Children's
2762::Sixth Sense, The (1999)::Thriller
2763::Thomas Crown Affair, The (1999)::Action|Thriller
2764::Thomas Crown Affair, The (1968)::Crime|Drama|Thriller
2765::Acid House, The (1998)::Comedy|Drama
2766::Adventures of Sebastian Cole, The (1998)::Comedy|Drama
2767::Illuminata (1998)::Comedy
2768::Stiff Upper Lips (1998)::Comedy
2769::Yards, The (1999)::Crime|Mystery
2770::Bowfinger (1999)::Comedy
2771::Brokedown Palace (1999)::Drama
2772::Detroit Rock City (1999)::Comedy
2773::Alice and Martin (Alice et Martin) (1998)::Drama
2774::Better Than Chocolate (1999)::Comedy|Romance
2775::Head On (1998)::Drama
2776::Marcello Mastroianni: I Remember Yes, I Remember (1997)::Documentary
2777::Cobra (1925)::Drama
2778::Never Talk to Strangers (1995)::Thriller
2779::Heaven Can Wait (1978)::Comedy
2780::Raven, The (1963)::Comedy|Horror
2781::Tingler, The (1959)::Horror
2782::Pit and the Pendulum (1961)::Horror
2783::Tomb of Ligeia, The (1965)::Horror
2784::Masque of the Red Death, The (1964)::Horror
2785::Tales of Terror (1962)::Horror
2786::Haunted Honeymoon (1986)::Comedy
2787::Cat's Eye (1985)::Horror
2788::And Now for Something Completely Different (1971)::Comedy
2789::Damien: Omen II (1978)::Horror
2790::Final Conflict, The (a.k.a. Omen III: The Final Conflict) (1981)::Horror
2791::Airplane! (1980)::Comedy
2792::Airplane II: The Sequel (1982)::Comedy
2793::American Werewolf in Paris, An (1997)::Comedy|Horror
2794::European Vacation (1985)::Comedy
2795::Vacation (1983)::Comedy
2796::Funny Farm (1988)::Comedy
2797::Big (1988)::Comedy|Fantasy
2798::Problem Child (1990)::Comedy
2799::Problem Child 2 (1991)::Comedy
2800::Little Nemo: Adventures in Slumberland (1992)::Animation|Children's
2801::Oscar and Lucinda (a.k.a. Oscar & Lucinda) (1997)::Drama|Romance
2802::Tequila Sunrise (1988)::Action|Romance|Thriller
2803::Pelican Brief, The (1993)::Thriller
2804::Christmas Story, A (1983)::Comedy|Drama
2805::Mickey Blue Eyes (1999)::Comedy|Romance
2806::Teaching Mrs. Tingle (1999)::Comedy|Thriller
2807::Universal Soldier: The Return (1999)::Action|Sci-Fi
2808::Universal Soldier (1992)::Action|Sci-Fi
2809::Love Stinks (1999)::Comedy
2810::Perfect Blue (1997)::Animation|Mystery
2811::With Friends Like These... (1998)::Comedy
2812::In Too Deep (1999)::Action|Thriller
2813::Source, The (1999)::Documentary
2814::Bat, The (1959)::Horror
2815::Iron Eagle (1986)::Action|War
2816::Iron Eagle II (1988)::Action|War
2817::Aces: Iron Eagle III (1992)::Action|War
2818::Iron Eagle IV (1995)::Action|War
2819::Three Days of the Condor (1975)::Thriller
2820::Hamlet (1964)::Drama
2821::Male and Female (1919)::Adventure|Drama
2822::Medicine Man (1992)::Adventure|Romance
2823::Spiders, The (Die Spinnen, 1. Teil: Der Goldene See) (1919)::Action|Drama
2824::On the Ropes (1999)::Documentary
2825::Rosie (1998)::Drama
2826::13th Warrior, The (1999)::Action|Horror|Thriller
2827::Astronaut's Wife, The (1999)::Sci-Fi|Thriller
2828::Dudley Do-Right (1999)::Children's|Comedy
2829::Muse, The (1999)::Comedy|Drama
2830::Cabaret Balkan (Bure Baruta) (1998)::Drama
2831::Dog of Flanders, A (1999)::Drama
2832::Lost Son, The (1999)::Drama
2833::Lucie Aubrac (1997)::Romance|War
2834::Very Thought of You, The (1998)::Comedy|Romance
2835::Chill Factor (1999)::Action|Thriller
2836::Outside Providence (1999)::Comedy
2837::Bedrooms & Hallways (1998)::Comedy|Romance
2838::I Woke Up Early the Day I Died (1998)::Comedy
2839::West Beirut (West Beyrouth) (1998)::Drama
2840::Stigmata (1999)::Thriller
2841::Stir of Echoes (1999)::Thriller
2842::Best Laid Plans (1999)::Crime|Drama
2843::Black Cat, White Cat (Crna macka, beli macor) (1998)::Comedy|Romance
2844::Minus Man, The (1999)::Drama|Mystery
2845::White Boys (1999)::Drama
2846::Adventures of Milo and Otis, The (1986)::Children's
2847::Only Angels Have Wings (1939)::Drama
2848::Othello (1952)::Drama
2849::Queens Logic (1991)::Comedy|Drama
2850::Public Access (1993)::Drama|Thriller
2851::Saturn 3 (1979)::Adventure|Sci-Fi|Thriller
2852::Soldier's Story, A (1984)::Drama
2853::Communion (a.k.a. Alice, Sweet Alice/Holy Terror) (1977)::Horror
2854::Don't Look in the Basement! (1973)::Horror
2855::Nightmares (1983)::Horror
2856::I Saw What You Did (1965)::Thriller
2857::Yellow Submarine (1968)::Animation|Musical
2858::American Beauty (1999)::Comedy|Drama
2859::Stop Making Sense (1984)::Documentary
2860::Blue Streak (1999)::Comedy
2861::For Love of the Game (1999)::Comedy|Drama
2862::Caligula (1980)::Drama
2863::Hard Day's Night, A (1964)::Comedy|Musical
2864::Splendor (1999)::Comedy
2865::Sugar Town (1999)::Comedy
2866::Buddy Holly Story, The (1978)::Drama
2867::Fright Night (1985)::Comedy|Horror
2868::Fright Night Part II (1989)::Horror
2869::Separation, The (La S�paration) (1994)::Drama
2870::Barefoot in the Park (1967)::Comedy
2871::Deliverance (1972)::Adventure|Thriller
2872::Excalibur (1981)::Action|Drama|Fantasy|Romance
2873::Lulu on the Bridge (1998)::Drama|Mystery|Romance
2874::Pajama Game, The (1957)::Comedy
2875::Sommersby (1993)::Drama|Mystery|Romance
2876::Thumbelina (1994)::Animation|Children's
2877::Tommy (1975)::Drama|Musical
2878::Hell Night (1981)::Horror
2879::Operation Condor (Feiying gaiwak) (1990)::Action|Adventure|Comedy
2880::Operation Condor 2 (Longxiong hudi) (1990)::Action|Adventure|Comedy
2881::Double Jeopardy (1999)::Action|Thriller
2882::Jakob the Liar (1999)::Drama
2883::Mumford (1999)::Comedy
2884::Dog Park (1998)::Comedy|Romance
2885::Guinevere (1999)::Drama|Romance
2886::Adventures of Elmo in Grouchland, The (1999)::Children's|Comedy
2887::Simon Sez (1999)::Drama
2888::Drive Me Crazy (1999)::Comedy|Romance
2889::Mystery, Alaska (1999)::Comedy
2890::Three Kings (1999)::Drama|War
2891::Happy, Texas (1999)::Comedy
2892::New Rose Hotel (1998)::Action|Drama
2893::Plunkett & MaCleane (1999)::Action|Drama
2894::Romance (1999)::Drama|Romance
2895::Napoleon and Samantha (1972)::Adventure
2896::Alvarez Kelly (1966)::Western
2897::And the Ship Sails On (E la nave va) (1984)::Comedy|War
2898::Dark Half, The (1993)::Horror|Mystery
2899::Gulliver's Travels (1939)::Adventure|Animation|Children's
2900::Monkey Shines (1988)::Horror|Sci-Fi
2901::Phantasm (1979)::Horror|Sci-Fi
2902::Psycho II (1983)::Horror|Thriller
2903::Psycho III (1986)::Horror|Thriller
2904::Rain (1932)::Drama
2905::Sanjuro (1962)::Action|Adventure
2906::Random Hearts (1999)::Drama|Romance
2907::Superstar (1999)::Comedy
2908::Boys Don't Cry (1999)::Drama
2909::Five Wives, Three Secretaries and Me (1998)::Documentary
2910::Ennui, L' (1998)::Drama|Romance
2911::Grandfather, The (El Abuelo) (1998)::Drama
2912::Limey, The (1999)::Action|Crime|Drama
2913::Mating Habits of the Earthbound Human, The (1998)::Comedy
2914::Molly (1999)::Comedy|Drama
2915::Risky Business (1983)::Comedy
2916::Total Recall (1990)::Action|Adventure|Sci-Fi|Thriller
2917::Body Heat (1981)::Crime|Thriller
2918::Ferris Bueller's Day Off (1986)::Comedy
2919::Year of Living Dangerously (1982)::Drama|Romance
2920::Children of Paradise (Les enfants du paradis) (1945)::Drama|Romance
2921::High Plains Drifter (1972)::Western
2922::Hang 'em High (1967)::Western
2923::Citizen's Band (a.k.a. Handle with Care) (1977)::Comedy
2924::Drunken Master (Zui quan) (1979)::Action|Comedy
2925::Conformist, The (Il Conformista) (1970)::Drama
2926::Hairspray (1988)::Comedy|Drama
2927::Brief Encounter (1946)::Drama|Romance
2928::Razor's Edge, The (1984)::Drama
2929::Reds (1981)::Drama
2930::Return with Honor (1998)::Documentary
2931::Time of the Gypsies (Dom za vesanje) (1989)::Drama
2932::Days of Heaven (1978)::Drama
2933::Fire Within, The (Le Feu Follet) (1963)::Drama
2934::Love Bewitched, A (El Amor Brujo) (1986)::Musical
2935::Lady Eve, The (1941)::Comedy|Romance
2936::Sullivan's Travels (1942)::Comedy
2937::Palm Beach Story, The (1942)::Comedy
2938::Man Facing Southeast (Hombre Mirando al Sudeste) (1986)::Drama
2939::Niagara (1953)::Drama|Thriller
2940::Gilda (1946)::Film-Noir
2941::South Pacific (1958)::Musical|Romance|War
2942::Flashdance (1983)::Drama|Romance
2943::Indochine (1992)::Drama|Romance
2944::Dirty Dozen, The (1967)::Action|War
2945::Mike's Murder (1984)::Mystery
2946::Help! (1965)::Comedy|Musical
2947::Goldfinger (1964)::Action
2948::From Russia with Love (1963)::Action
2949::Dr. No (1962)::Action
2950::Blue Lagoon, The (1980)::Adventure|Drama|Romance
2951::Fistful of Dollars, A (1964)::Action|Western
2952::Hard 8 (a.k.a. Sydney, a.k.a. Hard Eight) (1996)::Crime|Thriller
2953::Home Alone 2: Lost in New York (1992)::Children's|Comedy
2954::Penitentiary (1979)::Drama
2955::Penitentiary II (1982)::Drama
2956::Someone to Watch Over Me (1987)::Action|Crime|Thriller
2957::Sparrows (1926)::Drama
2958::Naturally Native (1998)::Drama
2959::Fight Club (1999)::Drama
2960::Beefcake (1999)::Drama
2961::Story of Us, The (1999)::Comedy|Drama
2962::Fever Pitch (1997)::Comedy|Romance
2963::Joe the King (1999)::Crime|Drama
2964::Julien Donkey-Boy (1999)::Drama
2965::Omega Code, The (1999)::Action
2966::Straight Story, The (1999)::Drama
2967::Bad Seed, The (1956)::Drama|Thriller
2968::Time Bandits (1981)::Adventure|Fantasy|Sci-Fi
2969::Man and a Woman, A (Un Homme et une Femme) (1966)::Drama|Romance
2970::Fitzcarraldo (1982)::Adventure|Drama
2971::All That Jazz (1979)::Musical
2972::Red Sorghum (Hong Gao Liang) (1987)::Drama|War
2973::Crimes and Misdemeanors (1989)::Comedy
2974::Bats (1999)::Horror|Thriller
2975::Best Man, The (1999)::Drama
2976::Bringing Out the Dead (1999)::Drama|Horror
2977::Crazy in Alabama (1999)::Comedy|Drama
2978::Three to Tango (1999)::Comedy|Romance
2979::Body Shots (1999)::Drama
2980::Men Cry Bullets (1997)::Drama
2981::Brother, Can You Spare a Dime? (1975)::Documentary
2982::Guardian, The (1990)::Horror|Thriller
2983::Ipcress File, The (1965)::Thriller
2984::On Any Sunday (1971)::Documentary
2985::Robocop (1987)::Action|Crime|Sci-Fi
2986::Robocop 2 (1990)::Action|Crime|Sci-Fi
2987::Who Framed Roger Rabbit? (1988)::Adventure|Animation|Film-Noir
2988::Melvin and Howard (1980)::Drama
2989::For Your Eyes Only (1981)::Action
2990::Licence to Kill (1989)::Action
2991::Live and Let Die (1973)::Action
2992::Rawhead Rex (1986)::Horror|Thriller
2993::Thunderball (1965)::Action
2994::City, The (1998)::Drama
2995::House on Haunted Hill, The (1999)::Horror
2996::Music of the Heart (1999)::Drama
2997::Being John Malkovich (1999)::Comedy
2998::Dreaming of Joseph Lees (1998)::Romance
2999::Man of the Century (1999)::Comedy
3000::Princess Mononoke, The (Mononoke Hime) (1997)::Action|Adventure|Animation
3001::Suburbans, The (1999)::Drama
3002::My Best Fiend (Mein liebster Feind) (1999)::Documentary
3003::Train of Life (Train De Vie) (1998)::Comedy|Drama
3004::Bachelor, The (1999)::Comedy|Romance
3005::Bone Collector, The (1999)::Thriller
3006::Insider, The (1999)::Drama
3007::American Movie (1999)::Documentary
3008::Last Night (1998)::Thriller
3009::Portraits Chinois (1996)::Drama
3010::Rosetta (1999)::Drama
3011::They Shoot Horses, Don't They? (1969)::Drama
3012::Battling Butler (1926)::Comedy
3013::Bride of Re-Animator (1990)::Comedy|Horror
3014::Bustin' Loose (1981)::Comedy
3015::Coma (1978)::Thriller
3016::Creepshow (1982)::Horror
3017::Creepshow 2 (1987)::Horror
3018::Re-Animator (1985)::Horror
3019::Drugstore Cowboy (1989)::Crime|Drama
3020::Falling Down (1993)::Action|Drama
3021::Funhouse, The (1981)::Horror
3022::General, The (1927)::Comedy
3023::My Best Girl (1927)::Comedy|Romance
3024::Piranha (1978)::Horror|Sci-Fi
3025::Rough Night in Jericho (1967)::Western
3026::Slaughterhouse (1987)::Horror
3027::Slaughterhouse 2 (1988)::Horror
3028::Taming of the Shrew, The (1967)::Comedy
3029::Nighthawks (1981)::Action|Drama
3030::Yojimbo (1961)::Comedy|Drama|Western
3031::Repossessed (1990)::Comedy
3032::Omega Man, The (1971)::Sci-Fi
3033::Spaceballs (1987)::Comedy|Sci-Fi
3034::Robin Hood (1973)::Animation|Children's
3035::Mister Roberts (1955)::Comedy|Drama|War
3036::Quest for Fire (1981)::Adventure
3037::Little Big Man (1970)::Comedy|Drama|Western
3038::Face in the Crowd, A (1957)::Drama
3039::Trading Places (1983)::Comedy
3040::Meatballs (1979)::Comedy
3041::Meatballs Part II (1984)::Comedy
3042::Meatballs III (1987)::Comedy
3043::Meatballs 4 (1992)::Comedy
3044::Dead Again (1991)::Mystery|Romance|Thriller
3045::Peter's Friends (1992)::Comedy|Drama
3046::Incredibly True Adventure of Two Girls in Love, The (1995)::Comedy|Romance
3047::Experience Preferred... But Not Essential (1982)::Drama
3048::Under the Rainbow (1981)::Comedy
3049::How I Won the War (1967)::Comedy|War
3050::Light It Up (1999)::Drama
3051::Anywhere But Here (1999)::Drama
3052::Dogma (1999)::Comedy
3053::Messenger: The Story of Joan of Arc, The (1999)::Drama|War
3054::Pok�mon: The First Movie (1998)::Animation|Children's
3055::Felicia's Journey (1999)::Thriller
3056::Oxygen (1999)::Thriller
3057::Where's Marlowe? (1999)::Comedy
3058::Ape, The (1940)::Horror|Sci-Fi
3059::British Intelligence (1940)::Drama
3060::Commitments, The (1991)::Comedy|Drama
3061::Holiday Inn (1942)::Comedy|Musical
3062::Longest Day, The (1962)::Action|Drama|War
3063::Poison Ivy (1992)::Thriller
3064::Poison Ivy: New Seduction (1997)::Thriller
3065::Ten Benny (1997)::Drama
3066::Tora! Tora! Tora! (1970)::War
3067::Women on the Verge of a Nervous Breakdown (1988)::Comedy|Drama
3068::Verdict, The (1982)::Drama
3069::Effect of Gamma Rays on Man-in-the-Moon Marigolds, The (1972)::Drama
3070::Adventures of Buckaroo Bonzai Across the 8th Dimension, The (1984)::Adventure|Comedy|Sci-Fi
3071::Stand and Deliver (1987)::Drama
3072::Moonstruck (1987)::Comedy
3073::Sandpiper, The (1965)::Drama|Romance
3074::Jeremiah Johnson (1972)::Western
3075::Repulsion (1965)::Thriller
3076::Irma la Douce (1963)::Comedy
3077::42 Up (1998)::Documentary
3078::Liberty Heights (1999)::Drama
3079::Mansfield Park (1999)::Drama
3080::Goodbye, 20th Century (Zbogum na dvadesetiot vek) (1998)::Drama|Sci-Fi
3081::Sleepy Hollow (1999)::Horror|Romance
3082::World Is Not Enough, The (1999)::Action|Thriller
3083::All About My Mother (Todo Sobre Mi Madre) (1999)::Comedy|Drama
3084::Home Page (1999)::Documentary
3085::Living Dead Girl, The (La Morte Vivante) (1982)::Horror
3086::March of the Wooden Soldiers (a.k.a. Laurel & Hardy in Toyland) (1934)::Comedy
3087::Scrooged (1988)::Comedy
3088::Harvey (1950)::Comedy
3089::Bicycle Thief, The (Ladri di biciclette) (1948)::Drama
3090::Matewan (1987)::Drama
3091::Kagemusha (1980)::Drama|War
3092::Chushingura (1962)::Drama
3093::McCabe & Mrs. Miller (1971)::Drama|Western
3094::Maurice (1987)::Drama|Romance
3095::Grapes of Wrath, The (1940)::Drama
3096::My Man Godfrey (1957)::Comedy
3097::Shop Around the Corner, The (1940)::Comedy|Romance
3098::Natural, The (1984)::Drama
3099::Shampoo (1975)::Comedy|Romance
3100::River Runs Through It, A (1992)::Drama
3101::Fatal Attraction (1987)::Thriller
3102::Jagged Edge (1985)::Thriller
3103::Stanley & Iris (1990)::Drama|Romance
3104::Midnight Run (1988)::Action|Adventure|Comedy|Crime
3105::Awakenings (1990)::Drama
3106::Come See the Paradise (1990)::Drama|Romance
3107::Backdraft (1991)::Action|Drama
3108::Fisher King, The (1991)::Comedy|Drama|Romance
3109::River, The (1984)::Drama
3110::Country (1984)::Drama
3111::Places in the Heart (1984)::Drama
3112::'Night Mother (1986)::Drama
3113::End of Days (1999)::Action|Thriller
3114::Toy Story 2 (1999)::Animation|Children's|Comedy
3115::Flawless (1999)::Drama
3116::Miss Julie (1999)::Drama
3117::Ride with the Devil (1999)::Drama|Romance|War
3118::Tumbleweeds (1999)::Drama
3119::Bay of Blood (Reazione a catena) (1971)::Horror
3120::Distinguished Gentleman, The (1992)::Comedy
3121::Hitch-Hiker, The (1953)::Film-Noir
3122::Santa Fe Trail (1940)::Drama|Romance|Western
3123::Spring Fever USA (a.k.a. Lauderdale) (1989)::Comedy
3124::Agnes Browne (1999)::Comedy|Drama
3125::End of the Affair, The (1999)::Drama
3126::End of the Affair, The (1955)::Drama
3127::Holy Smoke (1999)::Drama
3128::Map of the World, A (1999)::Drama
3129::Sweet and Lowdown (1999)::Comedy|Drama
3130::Bonfire of the Vanities (1990)::Comedy
3131::Broadway Damage (1997)::Comedy
3132::Daddy Long Legs (1919)::Comedy
3133::Go West (1925)::Comedy
3134::Grand Illusion (Grande illusion, La) (1937)::Drama|War
3135::Great Santini, The (1979)::Drama
3136::James Dean Story, The (1957)::Documentary
3137::Sea Wolves, The (1980)::Action|War
3138::Stealing Home (1988)::Drama
3139::Tarzan the Fearless (1933)::Action|Adventure
3140::Three Ages, The (1923)::Comedy
3141::Two Jakes, The (1990)::Drama
3142::U2: Rattle and Hum (1988)::Documentary|Musical
3143::Hell in the Pacific (1968)::Drama|War
3144::Glass Bottom Boat, The (1966)::Comedy|Romance
3145::Cradle Will Rock, The (1999)::Drama
3146::Deuce Bigalow: Male Gigolo (1999)::Comedy
3147::Green Mile, The (1999)::Drama|Thriller
3148::Cider House Rules, The (1999)::Drama
3149::Diamonds (1999)::Mystery
3150::War Zone, The (1999)::Drama
3151::Bat Whispers, The (1930)::Crime|Drama|Mystery
3152::Last Picture Show, The (1971)::Drama
3153::7th Voyage of Sinbad, The (1958)::Action|Adventure|Fantasy
3154::Blood on the Sun (1945)::Drama|War
3155::Anna and the King (1999)::Drama|Romance
3156::Bicentennial Man (1999)::Comedy|Drama|Sci-Fi
3157::Stuart Little (1999)::Children's|Comedy
3158::Emperor and the Assassin, The (Jing ke ci qin wang) (1999)::Drama
3159::Fantasia 2000 (1999)::Animation|Children's|Musical
3160::Magnolia (1999)::Drama
3161::Onegin (1999)::Drama
3162::Simpatico (1999)::Comedy|Drama
3163::Topsy-Turvy (1999)::Drama
3164::Alley Cats, The (1968)::Drama
3165::Boiling Point (1993)::Action|Drama
3166::Brenda Starr (1989)::Adventure
3167::Carnal Knowledge (1971)::Drama
3168::Easy Rider (1969)::Adventure|Drama
3169::Falcon and the Snowman, The (1984)::Drama
3170::Hi-Yo Silver (1940)::Western
3171::Room at the Top (1959)::Drama
3172::Ulysses (Ulisse) (1954)::Adventure
3173::Any Given Sunday (1999)::Drama
3174::Man on the Moon (1999)::Comedy|Drama
3175::Galaxy Quest (1999)::Adventure|Comedy|Sci-Fi
3176::Talented Mr. Ripley, The (1999)::Drama|Mystery|Thriller
3177::Next Friday (1999)::Comedy
3178::Hurricane, The (1999)::Drama
3179::Angela's Ashes (1999)::Drama
3180::Play it to the Bone (1999)::Comedy|Drama
3181::Titus (1999)::Drama
3182::Mr. Death: The Rise and Fall of Fred A. Leuchter Jr. (1999)::Documentary
3183::Third Miracle, The (1999)::Drama
3184::Montana (1998)::Action|Comedy|Crime|Drama
3185::Snow Falling on Cedars (1999)::Drama
3186::Girl, Interrupted (1999)::Drama
3187::Trans (1998)::Drama
3188::Life and Times of Hank Greenberg, The (1998)::Documentary
3189::My Dog Skip (1999)::Comedy
3190::Supernova (2000)::Adventure|Sci-Fi
3191::Quarry, The (1998)::Drama
3192::Terrorist, The (Malli) (1998)::Drama
3193::Creature (1999)::Documentary
3194::Way We Were, The (1973)::Drama
3195::Tess of the Storm Country (1922)::Drama
3196::Stalag 17 (1953)::Drama|War
3197::Presidio, The (1988)::Action
3198::Papillon (1973)::Drama
3199::Pal Joey (1957)::Comedy|Musical|Romance
3200::Last Detail, The (1973)::Comedy|Drama
3201::Five Easy Pieces (1970)::Drama
3202::Even Dwarfs Started Small (Auch Zwerge haben klein angefangen) (1971)::Drama
3203::Dead Calm (1989)::Thriller
3204::Boys from Brazil, The (1978)::Thriller
3205::Black Sunday (La Maschera Del Demonio) (1960)::Horror
3206::Against All Odds (1984)::Romance
3207::Snows of Kilimanjaro, The (1952)::Adventure
3208::Loaded Weapon 1 (1993)::Action|Comedy
3209::Loves of Carmen, The (1948)::Drama
3210::Fast Times at Ridgemont High (1982)::Comedy
3211::Cry in the Dark, A (1988)::Drama
3212::Born to Win (1971)::Drama
3213::Batman: Mask of the Phantasm (1993)::Animation|Children's
3214::American Flyers (1985)::Drama
3215::Voyage of the Damned (1976)::Drama
3216::Vampyros Lesbos (Las Vampiras) (1970)::Horror
3217::Star Is Born, A (1937)::Drama
3218::Poison (1991)::Drama
3219::Pacific Heights (1990)::Thriller
3220::Night Tide (1961)::Drama
3221::Draughtsman's Contract, The (1982)::Drama
3222::Carmen (1984)::Drama
3223::Zed & Two Noughts, A (1985)::Drama
3224::Woman in the Dunes (Suna no onna) (1964)::Drama
3225::Down to You (2000)::Comedy|Romance
3226::Hellhounds on My Trail (1999)::Documentary
3227::Not Love, Just Frenzy (M�s que amor, frenes�) (1996)::Comedy|Drama|Thriller
3228::Wirey Spindell (1999)::Comedy
3229::Another Man's Poison (1952)::Crime|Drama
3230::Odessa File, The (1974)::Thriller
3231::Saphead, The (1920)::Comedy
3232::Seven Chances (1925)::Comedy
3233::Smashing Time (1967)::Comedy
3234::Train Ride to Hollywood (1978)::Comedy
3235::Where the Buffalo Roam (1980)::Comedy
3236::Zachariah (1971)::Western
3237::Kestrel's Eye (Falkens �ga) (1998)::Documentary
3238::Eye of the Beholder (1999)::Thriller
3239::Isn't She Great? (2000)::Comedy
3240::Big Tease, The (1999)::Comedy
3241::Cup, The (Ph�rpa) (1999)::Comedy
3242::Santitos (1997)::Comedy
3243::Encino Man (1992)::Comedy
3244::Goodbye Girl, The (1977)::Comedy|Romance
3245::I Am Cuba (Soy Cuba/Ya Kuba) (1964)::Drama
3246::Malcolm X (1992)::Drama
3247::Sister Act (1992)::Comedy|Crime
3248::Sister Act 2: Back in the Habit (1993)::Comedy
3249::Hand That Rocks the Cradle, The (1992)::Thriller
3250::Alive (1993)::Drama
3251::Agnes of God (1985)::Drama|Mystery
3252::Scent of a Woman (1992)::Drama
3253::Wayne's World (1992)::Comedy
3254::Wayne's World 2 (1993)::Comedy
3255::League of Their Own, A (1992)::Comedy|Drama
3256::Patriot Games (1992)::Action|Thriller
3257::Bodyguard, The (1992)::Action|Drama|Romance|Thriller
3258::Death Becomes Her (1992)::Comedy
3259::Far and Away (1992)::Drama|Romance
3260::Howards End (1992)::Drama
3261::Singles (1992)::Comedy|Drama|Romance
3262::Twin Peaks: Fire Walk with Me (1992)::Drama|Mystery
3263::White Men Can't Jump (1992)::Comedy
3264::Buffy the Vampire Slayer (1992)::Comedy|Horror
3265::Hard-Boiled (Lashou shentan) (1992)::Action|Crime
3266::Man Bites Dog (C'est arriv� pr�s de chez vous) (1992)::Action|Comedy|Crime|Drama
3267::Mariachi, El (1992)::Action|Thriller
3268::Stop! Or My Mom Will Shoot (1992)::Action|Comedy
3269::Forever Young (1992)::Adventure|Romance|Sci-Fi
3270::Cutting Edge, The (1992)::Drama
3271::Of Mice and Men (1992)::Drama
3272::Bad Lieutenant (1992)::Crime|Drama
3273::Scream 3 (2000)::Horror|Mystery|Thriller
3274::Single White Female (1992)::Action
3275::Boondock Saints, The (1999)::Action|Comedy
3276::Gun Shy (2000)::Comedy
3277::Beloved/Friend (Amigo/Amado) (1999)::Drama
3278::Gendernauts (1999)::Documentary
3279::Knockout (1999)::Action|Adventure
3280::Baby, The (1973)::Horror
3281::Brandon Teena Story, The (1998)::Documentary
3282::Different for Girls (1996)::Comedy
3283::Minnie and Moskowitz (1971)::Action
3284::They Might Be Giants (1971)::Comedy|Romance
3285::Beach, The (2000)::Adventure|Drama
3286::Snow Day (2000)::Comedy
3287::Tigger Movie, The (2000)::Animation|Children's
3288::Cotton Mary (1999)::Drama
3289::Not One Less (Yi ge dou bu neng shao) (1999)::Drama
3290::Soft Toilet Seats (1999)::Comedy
3291::Trois (2000)::Thriller
3292::Big Combo, The (1955)::Film-Noir
3293::Conceiving Ada (1997)::Drama|Sci-Fi
3294::Eaten Alive (1976)::Horror
3295::Raining Stones (1993)::Drama
3296::To Sir with Love (1967)::Drama
3297::With Byrd at the South Pole (1930)::Documentary
3298::Boiler Room (2000)::Drama
3299::Hanging Up (2000)::Comedy|Drama
3300::Pitch Black (2000)::Action|Sci-Fi
3301::Whole Nine Yards, The (2000)::Comedy|Crime
3302::Beautiful People (1999)::Comedy
3303::Black Tar Heroin: The Dark End of the Street (1999)::Documentary
3304::Blue Collar (1978)::Crime|Drama
3305::Bluebeard (1944)::Film-Noir|Horror
3306::Circus, The (1928)::Comedy
3307::City Lights (1931)::Comedy|Drama|Romance
3308::Flamingo Kid, The (1984)::Comedy|Drama
3309::Dog's Life, A (1920)::Comedy
3310::Kid, The (1921)::Action
3311::Man from Laramie, The (1955)::Western
3312::McCullochs, The (1975)::Drama
3313::Class Reunion (1982)::Comedy
3314::Big Trees, The (1952)::Action|Drama
3315::Happy Go Lovely (1951)::Musical
3316::Reindeer Games (2000)::Action|Thriller
3317::Wonder Boys (2000)::Comedy|Drama
3318::Deterrence (1998)::Thriller
3319::Judy Berlin (1999)::Drama
3320::Mifune (Mifunes sidste sang) (1999)::Comedy|Romance
3321::Waiting Game, The (2000)::Comedy
3322::3 Strikes (2000)::Comedy
3323::Chain of Fools (2000)::Comedy|Crime
3324::Drowning Mona (2000)::Comedy
3325::Next Best Thing, The (2000)::Comedy|Drama
3326::What Planet Are You From? (2000)::Comedy|Sci-Fi
3327::Beyond the Mat (2000)::Documentary
3328::Ghost Dog: The Way of the Samurai (1999)::Crime|Drama
3329::Year My Voice Broke, The (1987)::Drama
3330::Splendor in the Grass (1961)::Drama
3331::My Tutor (1983)::Drama
3332::Legend of Lobo, The (1962)::Adventure|Children's
3333::Killing of Sister George, The (1968)::Drama
3334::Key Largo (1948)::Crime|Drama|Film-Noir|Thriller
3335::Jail Bait (1954)::Crime|Drama
3336::It Happened Here (1961)::Drama
3337::I'll Never Forget What's 'is Name (1967)::Comedy|Drama
3338::For All Mankind (1989)::Documentary
3339::Cross of Iron (1977)::War
3340::Bride of the Monster (1956)::Horror|Sci-Fi
3341::Born Yesterday (1950)::Comedy
3342::Birdy (1984)::Drama|War
3343::And God Created Woman (1988)::Comedy|Drama|Romance
3344::Blood Feast (1963)::Horror
3345::Charlie, the Lonesome Cougar (1967)::Adventure|Children's
3346::Color Me Blood Red (1965)::Horror
3347::Never Cry Wolf (1983)::Drama
3348::Night Visitor, The (1970)::Crime|Thriller
3349::Perils of Pauline, The (1947)::Comedy
3350::Raisin in the Sun, A (1961)::Drama
3351::Two Thousand Maniacs! (1964)::Horror
3352::Brown's Requiem (1998)::Drama
3353::Closer You Get, The (2000)::Comedy|Romance
3354::Mission to Mars (2000)::Sci-Fi
3355::Ninth Gate, The (2000)::Thriller
3356::Condo Painting (2000)::Documentary
3357::East-West (Est-ouest) (1999)::Drama|Romance
3358::Defending Your Life (1991)::Comedy|Romance
3359::Breaking Away (1979)::Drama
3360::Hoosiers (1986)::Drama
3361::Bull Durham (1988)::Comedy
3362::Dog Day Afternoon (1975)::Comedy|Crime|Drama
3363::American Graffiti (1973)::Comedy|Drama
3364::Asphalt Jungle, The (1950)::Crime|Film-Noir
3365::Searchers, The (1956)::Western
3366::Where Eagles Dare (1969)::Action|Adventure|War
3367::Devil's Brigade, The (1968)::War
3368::Big Country, The (1958)::Romance|Western
3369::Any Number Can Win (M�lodie en sous-sol ) (1963)::Crime
3370::Betrayed (1988)::Drama|Thriller
3371::Bound for Glory (1976)::Drama
3372::Bridge at Remagen, The (1969)::Action|War
3373::Buck and the Preacher (1972)::Western
3374::Daughters of the Dust (1992)::Drama
3375::Destination Moon (1950)::Sci-Fi
3376::Fantastic Night, The (La Nuit Fantastique) (1949)::Romance
3377::Hangmen Also Die (1943)::Drama|War
3378::Ogre, The (Der Unhold) (1996)::Drama
3379::On the Beach (1959)::Drama
3380::Railroaded! (1947)::Film-Noir
3381::Slaves to the Underground (1997)::Comedy|Drama
3382::Song of Freedom (1936)::Drama
3383::Big Fella (1937)::Drama|Musical
3384::Taking of Pelham One Two Three, The (1974)::Action
3385::Volunteers (1985)::Comedy
3386::JFK (1991)::Drama|Mystery
3387::Who's Harry Crumb? (1989)::Comedy
3388::Harry and the Hendersons (1987)::Comedy
3389::Let's Get Harry (1986)::Action|Adventure
3390::Shanghai Surprise (1986)::Adventure
3391::Who's That Girl? (1987)::Comedy
3392::She-Devil (1989)::Comedy
3393::Date with an Angel (1987)::Comedy|Fantasy
3394::Blind Date (1987)::Comedy|Romance
3395::Nadine (1987)::Comedy
3396::Muppet Movie, The (1979)::Children's|Comedy
3397::Great Muppet Caper, The (1981)::Children's|Comedy
3398::Muppets Take Manhattan, The (1984)::Children's|Comedy
3399::Sesame Street Presents Follow That Bird (1985)::Children's|Comedy
3400::We're Back! A Dinosaur's Story (1993)::Animation|Children's
3401::Baby... Secret of the Lost Legend (1985)::Adventure|Sci-Fi
3402::Turtle Diary (1985)::Drama
3403::Raise the Titanic (1980)::Drama|Thriller
3404::Titanic (1953)::Action|Drama
3405::Night to Remember, A (1958)::Action|Drama
3406::Captain Horatio Hornblower (1951)::Action|Adventure|War
3407::Carriers Are Waiting, The (Les Convoyeurs Attendent) (1999)::Comedy|Drama
3408::Erin Brockovich (2000)::Drama
3409::Final Destination (2000)::Drama|Thriller
3410::Soft Fruit (1999)::Comedy|Drama
3411::Babymother (1998)::Drama
3412::Bear, The (1988)::Adventure
3413::Impact (1949)::Crime|Drama
3414::Love Is a Many-Splendored Thing (1955)::Romance
3415::Mirror, The (Zerkalo) (1975)::Drama
3416::Trial, The (Le Proc�s) (1963)::Drama
3417::Crimson Pirate, The (1952)::Adventure|Comedy|Sci-Fi
3418::Thelma & Louise (1991)::Action|Drama
3419::Something for Everyone (1970)::Comedy|Crime
3420::...And Justice for All (1979)::Drama|Thriller
3421::Animal House (1978)::Comedy
3422::She's Gotta Have It (1986)::Comedy|Romance
3423::School Daze (1988)::Drama
3424::Do the Right Thing (1989)::Comedy|Drama
3425::Mo' Better Blues (1990)::Drama
3426::Jungle Fever (1991)::Drama|Romance
3427::Coogan's Bluff (1968)::Crime
3428::Champ, The (1979)::Drama
3429::Creature Comforts (1990)::Animation|Comedy
3430::Death Wish (1974)::Action|Drama
3431::Death Wish II (1982)::Action|Drama
3432::Death Wish 3 (1985)::Action|Drama
3433::Death Wish 4: The Crackdown (1987)::Action|Drama
3434::Death Wish V: The Face of Death (1994)::Action|Drama
3435::Double Indemnity (1944)::Crime|Film-Noir
3436::Dying Young (1991)::Drama|Romance
3437::Cool as Ice (1991)::Drama
3438::Teenage Mutant Ninja Turtles (1990)::Action|Children's|Fantasy
3439::Teenage Mutant Ninja Turtles II: The Secret of the Ooze (1991)::Action|Children's|Fantasy
3440::Teenage Mutant Ninja Turtles III (1993)::Action|Children's|Fantasy
3441::Red Dawn (1984)::Action|War
3442::Band of the Hand (1986)::Action
3443::Born American (1986)::Action|Drama|Thriller
3444::Bloodsport (1988)::Action
3445::Eyes of Laura Mars (1978)::Mystery|Thriller
3446::Funny Bones (1995)::Comedy
3447::Good Earth, The (1937)::Drama
3448::Good Morning, Vietnam (1987)::Comedy|Drama|War
3449::Good Mother, The (1988)::Drama
3450::Grumpy Old Men (1993)::Comedy
3451::Guess Who's Coming to Dinner (1967)::Comedy|Drama
3452::Romeo Must Die (2000)::Action|Romance
3453::Here on Earth (2000)::Drama|Romance
3454::Whatever It Takes (2000)::Comedy|Romance
3455::Buddy Boy (1999)::Drama|Thriller
3456::Color of Paradise, The (Rang-e Khoda) (1999)::Drama
3457::Waking the Dead (1999)::Drama
3458::Blood and Sand (Sangre y Arena) (1989)::Drama|Romance
3459::Gothic (1986)::Drama|Horror
3460::Hillbillys in a Haunted House (1967)::Comedy
3461::Lord of the Flies (1963)::Adventure|Drama|Thriller
3462::Modern Times (1936)::Comedy
3463::Last Resort (1994)::Comedy
3464::Solar Crisis (1993)::Sci-Fi|Thriller
3465::That's Life! (1986)::Drama
3466::Heart and Souls (1993)::Comedy|Fantasy
3467::Hud (1963)::Drama|Western
3468::Hustler, The (1961)::Drama
3469::Inherit the Wind (1960)::Drama
3470::Dersu Uzala (1974)::Adventure|Drama
3471::Close Encounters of the Third Kind (1977)::Drama|Sci-Fi
3472::Horror Hotel (a.k.a. The City of the Dead) (1960)::Horror
3473::Jonah Who Will Be 25 in the Year 2000 (1976)::Comedy
3474::Retroactive (1997)::Sci-Fi|Thriller
3475::Place in the Sun, A (1951)::Drama|Romance
3476::Jacob's Ladder (1990)::Horror|Mystery|Thriller
3477::Empire Records (1995)::Comedy|Drama
3478::Bamba, La (1987)::Drama
3479::Ladyhawke (1985)::Adventure|Fantasy|Romance
3480::Lucas (1986)::Drama
3481::High Fidelity (2000)::Comedy
3482::Price of Glory (2000)::Drama
3483::Road to El Dorado, The (2000)::Animation|Children's
3484::Skulls, The (2000)::Thriller
3485::Autopsy (Macchie Solari) (1975)::Horror
3486::Devil Girl From Mars (1954)::Sci-Fi
3487::Dorado, El (1967)::Western
3488::Hideous Sun Demon, The (1959)::Horror|Sci-Fi
3489::Hook (1991)::Adventure|Fantasy
3490::Horror Express (1972)::Horror
3491::My Chauffeur (1986)::Comedy
3492::Son of the Sheik, The (1926)::Adventure
3493::Torso (Corpi Presentano Tracce di Violenza Carnale) (1973)::Horror
3494::True Grit (1969)::Adventure|Western
3495::Roadside Prophets (1992)::Comedy|Drama
3496::Madame Sousatzka (1988)::Drama
3497::Max Dugan Returns (1983)::Comedy
3498::Midnight Express (1978)::Drama
3499::Misery (1990)::Horror
3500::Mr. Saturday Night (1992)::Comedy|Drama
3501::Murphy's Romance (1985)::Comedy|Romance
3502::My Life (1993)::Drama
3503::Solaris (Solyaris) (1972)::Drama|Sci-Fi
3504::Network (1976)::Comedy|Drama
3505::No Way Out (1987)::Thriller
3506::North Dallas Forty (1979)::Comedy|Drama
3507::Odd Couple, The (1968)::Comedy
3508::Outlaw Josey Wales, The (1976)::Western
3509::Black and White (1999)::Drama
3510::Frequency (2000)::Drama|Thriller
3511::Ready to Rumble (2000)::Comedy
3512::Return to Me (2000)::Drama|Romance
3513::Rules of Engagement (2000)::Drama|Thriller
3514::Joe Gould's Secret (2000)::Drama
3515::Me Myself I (2000)::Comedy
3516::Bell, Book and Candle (1958)::Comedy|Romance
3517::Bells, The (1926)::Crime|Drama
3518::End of Violence, The (1997)::Drama|Thriller
3519::Force 10 from Navarone (1978)::Action|War
3520::How to Stuff a Wild Bikini (1965)::Comedy
3521::Mystery Train (1989)::Comedy|Crime|Drama
3522::Sacco and Vanzetti (Sacco e Vanzetti) (1971)::Drama
3523::Taffin (1988)::Action|Thriller
3524::Arthur (1981)::Comedy|Romance
3525::Bachelor Party (1984)::Comedy
3526::Parenthood (1989)::Comedy|Drama
3527::Predator (1987)::Action|Sci-Fi|Thriller
3528::Prince of Tides, The (1991)::Drama|Romance
3529::Postman Always Rings Twice, The (1981)::Crime|Thriller
3530::Smoking/No Smoking (1993)::Comedy
3531::All the Vermeers in New York (1990)::Comedy|Drama|Romance
3532::Freedom for Us (� nous la libert� ) (1931)::Comedy
3533::Actor's Revenge, An (Yukinojo Henge) (1963)::Drama
3534::28 Days (2000)::Comedy
3535::American Psycho (2000)::Comedy|Horror|Thriller
3536::Keeping the Faith (2000)::Comedy|Romance
3537::Where the Money Is (2000)::Comedy|Drama
3538::East is East (1999)::Comedy
3539::Filth and the Fury, The (2000)::Documentary
3540::Passion of Mind (1999)::Romance|Thriller
3541::Third World Cop (1999)::Action
3542::Coming Apart (1969)::Drama
3543::Diner (1982)::Comedy|Drama
3544::Shakes the Clown (1991)::Comedy
3545::Cabaret (1972)::Musical|War
3546::What Ever Happened to Baby Jane? (1962)::Drama|Thriller
3547::Prick Up Your Ears (1987)::Drama
3548::Auntie Mame (1958)::Comedy|Drama
3549::Guys and Dolls (1955)::Musical
3550::Hunger, The (1983)::Horror
3551::Marathon Man (1976)::Thriller
3552::Caddyshack (1980)::Comedy
3553::Gossip (2000)::Drama|Thriller
3554::Love and Basketball (2000)::Drama|Romance
3555::U-571 (2000)::Action|Thriller
3556::Virgin Suicides, The (1999)::Comedy|Drama
3557::Jennifer 8 (1992)::Thriller
3558::Law, The (Le Legge) (1958)::Drama
3559::Limelight (1952)::Drama
3560::Phantom Love (Ai No Borei) (1978)::Drama
3561::Stacy's Knights (1982)::Drama
3562::Committed (2000)::Comedy|Drama
3563::Crow: Salvation, The (2000)::Action|Horror
3564::Flintstones in Viva Rock Vegas, The (2000)::Children's|Comedy
3565::Where the Heart Is (2000)::Comedy|Drama
3566::Big Kahuna, The (2000)::Comedy|Drama
3567::Bossa Nova (1999)::Comedy
3568::Smiling Fish and Goat on Fire (1999)::Drama
3569::Idiots, The (Idioterne) (1998)::Comedy|Drama
3570::Last September, The (1999)::Drama
3571::Time Code (2000)::Drama
3572::Carnosaur (1993)::Horror|Sci-Fi
3573::Carnosaur 2 (1995)::Horror|Sci-Fi
3574::Carnosaur 3: Primal Species (1996)::Horror|Sci-Fi
3575::Defying Gravity (1997)::Drama
3576::Hidden, The (1987)::Action|Horror|Sci-Fi
3577::Two Moon Juction (1988)::Drama
3578::Gladiator (2000)::Action|Drama
3579::I Dreamed of Africa (2000)::Drama
3580::Up at the Villa (2000)::Drama
3581::Human Traffic (1999)::Drama
3582::Jails, Hospitals & Hip-Hop (2000)::Drama
3583::Black Tights (Les Collants Noirs) (1960)::Drama
3584::Breathless (1983)::Action|Drama|Romance|Thriller
3585::Great Locomotive Chase, The (1956)::Adventure|War
3586::Idolmaker, The (1980)::Drama
3587::Inferno (1980)::Horror
3588::King of Marvin Gardens, The (1972)::Crime|Drama
3589::Kill, Baby... Kill! (Operazione Paura) (1966)::Horror
3590::Lords of Flatbush, The (1974)::Comedy
3591::Mr. Mom (1983)::Comedy|Drama
3592::Time Masters (Les Ma�tres du Temps) (1982)::Animation|Sci-Fi
3593::Battlefield Earth (2000)::Action|Sci-Fi
3594::Center Stage (2000)::Drama
3595::Held Up (2000)::Comedy
3596::Screwed (2000)::Comedy
3597::Whipped (2000)::Comedy
3598::Hamlet (2000)::Drama
3599::Anchors Aweigh (1945)::Comedy|Musical
3600::Blue Hawaii (1961)::Comedy|Musical
3601::Castaway Cowboy, The (1974)::Comedy|Western
3602::G. I. Blues (1960)::Musical
3603::Gay Deceivers, The (1969)::Comedy
3604::Gypsy (1962)::Musical
3605::King Creole (1958)::Drama|Musical
3606::On the Town (1949)::Musical
3607::One Little Indian (1973)::Comedy|Drama|Western
3608::Pee-wee's Big Adventure (1985)::Comedy
3609::Regret to Inform (1998)::Documentary
3610::Roustabout (1964)::Musical
3611::Saludos Amigos (1943)::Animation|Children's|Comedy
3612::Slipper and the Rose, The (1976)::Adventure|Musical|Romance
3613::Things Change (1988)::Comedy
3614::Honeymoon in Vegas (1992)::Comedy|Romance
3615::Dinosaur (2000)::Animation|Children's
3616::Loser (2000)::Comedy|Romance
3617::Road Trip (2000)::Comedy
3618::Small Time Crooks (2000)::Comedy
3619::Hollywood Knights, The (1980)::Comedy
3620::Myth of Fingerprints, The (1997)::Comedy|Drama
3621::Possession (1981)::Drama|Horror
3622::Twelve Chairs, The (1970)::Comedy
3623::Mission: Impossible 2 (2000)::Action|Thriller
3624::Shanghai Noon (2000)::Action
3625::Better Living Through Circuitry (1999)::Documentary
3626::8 1/2 Women (1999)::Comedy
3627::Carnival of Souls (1962)::Horror|Thriller
3628::Flying Tigers (1942)::Action|Drama|War
3629::Gold Rush, The (1925)::Comedy
3630::House of Exorcism, The (La Casa dell'esorcismo) (1974)::Horror
3631::It's in the Water (1998)::Comedy
3632::Monsieur Verdoux (1947)::Comedy
3633::On Her Majesty's Secret Service (1969)::Action
3634::Seven Days in May (1964)::Thriller
3635::Spy Who Loved Me, The (1977)::Action
3636::Those Who Love Me Can Take the Train (Ceux qui m'aiment prendront le train) (1998)::Drama
3637::Vagabond (Sans toit ni loi) (1985)::Drama
3638::Moonraker (1979)::Action|Romance|Sci-Fi
3639::Man with the Golden Gun, The (1974)::Action
3640::King in New York, A (1957)::Comedy|Drama
3641::Woman of Paris, A (1923)::Drama
3642::In Old California (1942)::Western
3643::Fighting Seabees, The (1944)::Action|Drama|War
3644::Dark Command (1940)::Western
3645::Cleo From 5 to 7 (Cl�o de 5 � 7) (1962)::Drama
3646::Big Momma's House (2000)::Comedy
3647::Running Free (2000)::Drama
3648::Abominable Snowman, The (1957)::Horror|Sci-Fi
3649::American Gigolo (1980)::Drama
3650::Anguish (Angustia) (1986)::Horror
3651::Blood Spattered Bride, The (La Novia Ensangrentada) (1972)::Horror
3652::City of the Living Dead (Paura nella citt� dei morti viventi) (1980)::Horror
3653::Endless Summer, The (1966)::Documentary
3654::Guns of Navarone, The (1961)::Action|Drama|War
3655::Blow-Out (La Grande Bouffe) (1973)::Drama
3656::Lured (1947)::Crime
3657::Pandora and the Flying Dutchman (1951)::Drama
3658::Quatermass and the Pit (1967)::Sci-Fi
3659::Quatermass II (1957)::Sci-Fi|Thriller
3660::Puppet Master (1989)::Horror|Sci-Fi|Thriller
3661::Puppet Master II (1990)::Horror|Sci-Fi|Thriller
3662::Puppet Master III: Toulon's Revenge (1991)::Horror|Sci-Fi|Thriller
3663::Puppet Master 4 (1993)::Horror|Sci-Fi|Thriller
3664::Puppet Master 5: The Final Chapter (1994)::Horror|Sci-Fi|Thriller
3665::Curse of the Puppet Master (1998)::Horror|Sci-Fi|Thriller
3666::Retro Puppetmaster (1999)::Horror|Sci-Fi|Thriller
3667::Rent-A-Cop (1988)::Action|Comedy
3668::Romeo and Juliet (1968)::Drama|Romance
3669::Stay Tuned (1992)::Comedy
3670::Story of G.I. Joe, The (1945)::War
3671::Blazing Saddles (1974)::Comedy|Western
3672::Benji (1974)::Adventure|Children's
3673::Benji the Hunted (1987)::Adventure|Children's
3674::For the Love of Benji (1977)::Adventure|Children's
3675::White Christmas (1954)::Musical
3676::Eraserhead (1977)::Drama|Horror
3677::Baraka (1992)::Documentary
3678::Man with the Golden Arm, The (1955)::Drama
3679::Decline of Western Civilization, The (1981)::Documentary
3680::Decline of Western Civilization Part II: The Metal Years, The (1988)::Documentary
3681::For a Few Dollars More (1965)::Western
3682::Magnum Force (1973)::Western
3683::Blood Simple (1984)::Drama|Film-Noir
3684::Fabulous Baker Boys, The (1989)::Drama|Romance
3685::Prizzi's Honor (1985)::Comedy|Drama|Romance
3686::Flatliners (1990)::Thriller
3687::Light Years (1988)::Sci-Fi
3688::Porky's (1981)::Comedy
3689::Porky's II: The Next Day (1983)::Comedy
3690::Porky's Revenge (1985)::Comedy
3691::Private School (1983)::Comedy
3692::Class of Nuke 'Em High (1986)::Comedy|Horror
3693::Toxic Avenger, The (1985)::Comedy|Horror
3694::Toxic Avenger, Part II, The (1989)::Comedy|Horror
3695::Toxic Avenger Part III: The Last Temptation of Toxie, The (1989)::Comedy|Horror
3696::Night of the Creeps (1986)::Comedy|Horror|Sci-Fi
3697::Predator 2 (1990)::Action|Sci-Fi|Thriller
3698::Running Man, The (1987)::Action|Adventure|Sci-Fi
3699::Starman (1984)::Adventure|Drama|Romance|Sci-Fi
3700::Brother from Another Planet, The (1984)::Drama|Sci-Fi
3701::Alien Nation (1988)::Crime|Drama|Sci-Fi
3702::Mad Max (1979)::Action|Sci-Fi
3703::Mad Max 2 (a.k.a. The Road Warrior) (1981)::Action|Sci-Fi
3704::Mad Max Beyond Thunderdome (1985)::Action|Sci-Fi
3705::Bird on a Wire (1990)::Action|Adventure|Romance|Thriller
3706::Angel Heart (1987)::Film-Noir|Mystery|Thriller
3707::Nine 1/2 Weeks (1986)::Drama
3708::Firestarter (1984)::Horror|Thriller
3709::Sleepwalkers (1992)::Horror
3710::Action Jackson (1988)::Action|Comedy
3711::Sarafina! (1992)::Drama
3712::Soapdish (1991)::Comedy
3713::Long Walk Home, The (1990)::Drama
3714::Clara's Heart (1988)::Drama
3715::Burglar (1987)::Comedy
3716::Fatal Beauty (1987)::Action|Crime
3717::Gone in 60 Seconds (2000)::Action|Crime
3718::American Pimp (1999)::Documentary
3719::Love's Labour's Lost (2000)::Comedy|Romance
3720::Sunshine (1999)::Drama
3721::Trixie (1999)::Comedy
3722::Live Virgin (1999)::Comedy
3723::Hamlet (1990)::Drama
3724::Coming Home (1978)::Drama|War
3725::American Pop (1981)::Animation|Musical
3726::Assault on Precinct 13 (1976)::Action|Thriller
3727::Near Dark (1987)::Comedy|Horror
3728::One False Move (1991)::Thriller
3729::Shaft (1971)::Action|Crime
3730::Conversation, The (1974)::Drama|Mystery
3731::Cutter's Way (1981)::Drama|Thriller
3732::Fury, The (1978)::Horror
3733::Paper Chase, The (1973)::Drama
3734::Prince of the City (1981)::Drama
3735::Serpico (1973)::Crime|Drama
3736::Big Carnival, The (1951)::Drama
3737::Lonely Are the Brave (1962)::Drama|Western
3738::Sugarland Express, The (1974)::Drama
3739::Trouble in Paradise (1932)::Comedy|Romance
3740::Big Trouble in Little China (1986)::Action|Comedy
3741::Badlands (1973)::Crime|Drama
3742::Battleship Potemkin, The (Bronenosets Potyomkin) (1925)::Drama|War
3743::Boys and Girls (2000)::Comedy|Romance
3744::Shaft (2000)::Action|Crime
3745::Titan A.E. (2000)::Adventure|Animation|Sci-Fi
3746::Butterfly (La Lengua de las Mariposas) (2000)::Drama|War
3747::Jesus' Son (1999)::Drama
3748::Match, The (1999)::Comedy|Romance
3749::Time Regained (Le Temps Retrouv�) (1999)::Drama
3750::Boricua's Bond (2000)::Drama
3751::Chicken Run (2000)::Animation|Children's|Comedy
3752::Me, Myself and Irene (2000)::Comedy
3753::Patriot, The (2000)::Action|Drama|War
3754::Adventures of Rocky and Bullwinkle, The (2000)::Animation|Children's|Comedy
3755::Perfect Storm, The (2000)::Action|Adventure|Thriller
3756::Golden Bowl, The (2000)::Drama
3757::Asylum (1972)::Horror
3758::Communion (1989)::Drama|Sci-Fi|Thriller
3759::Fun and Fancy Free (1947)::Animation|Children's|Musical
3760::Kentucky Fried Movie, The (1977)::Comedy
3761::Blood In, Blood Out (a.k.a. Bound by Honor) (1993)::Crime|Drama
3762::Daughter of Dr. Jeckyll (1957)::Horror
3763::F/X (1986)::Action|Crime|Thriller
3764::F/X 2 (1992)::Action|Crime|Thriller
3765::Hot Spot, The (1990)::Drama|Romance
3766::Missing in Action (1984)::Action|War
3767::Missing in Action 2: The Beginning (1985)::Action|War
3768::Braddock: Missing in Action III (1988)::Action|War
3769::Thunderbolt and Lightfoot (1974)::Action
3770::Dreamscape (1984)::Adventure|Crime|Sci-Fi|Thriller
3771::Golden Voyage of Sinbad, The (1974)::Action|Adventure
3772::Hatchet For the Honeymoon (Rosso Segno Della Follia) (1969)::Horror
3773::House Party (1990)::Comedy
3774::House Party 2 (1991)::Comedy
3775::Make Mine Music (1946)::Animation|Children's|Musical
3776::Melody Time (1948)::Animation|Children's|Musical
3777::Nekromantik (1987)::Comedy|Horror
3778::On Our Merry Way (1948)::Comedy|Drama
3779::Project Moon Base (1953)::Sci-Fi
3780::Rocketship X-M (1950)::Sci-Fi
3781::Shaft in Africa (1973)::Action|Crime
3782::Shaft's Big Score! (1972)::Action|Crime
3783::Croupier (1998)::Crime|Drama
3784::Kid, The (2000)::Comedy
3785::Scary Movie (2000)::Comedy|Horror
3786::But I'm a Cheerleader (1999)::Comedy
3787::Shower (Xizhao) (1999)::Comedy
3788::Blowup (1966)::Drama|Mystery
3789::Pawnbroker, The (1965)::Drama
3790::Groove (2000)::Drama
3791::Footloose (1984)::Drama
3792::Duel in the Sun (1946)::Western
3793::X-Men (2000)::Action|Sci-Fi
3794::Chuck & Buck (2000)::Comedy|Drama
3795::Five Senses, The (1999)::Drama
3796::Wisdom of Crocodiles, The (a.k.a. Immortality) (2000)::Romance|Thriller
3797::In Crowd, The (2000)::Thriller
3798::What Lies Beneath (2000)::Thriller
3799::Pok�mon the Movie 2000 (2000)::Animation|Children's
3800::Criminal Lovers (Les Amants Criminels) (1999)::Drama|Romance
3801::Anatomy of a Murder (1959)::Drama|Mystery
3802::Freejack (1992)::Action|Sci-Fi
3803::Greaser's Palace (1972)::Drama
3804::H.O.T.S. (1979)::Comedy
3805::Knightriders (1981)::Action|Adventure|Drama
3806::MacKenna's Gold (1969)::Western
3807::Sinbad and the Eye of the Tiger (1977)::Action|Adventure
3808::Two Women (La Ciociara) (1961)::Drama|War
3809::What About Bob? (1991)::Comedy
3810::White Sands (1992)::Drama|Thriller
3811::Breaker Morant (1980)::Drama|War
3812::Everything You Always Wanted to Know About Sex (1972)::Comedy
3813::Interiors (1978)::Drama
3814::Love and Death (1975)::Comedy
3816::Official Story, The (La Historia Oficial) (1985)::Drama
3817::Other Side of Sunday, The (S�ndagsengler) (1996)::Comedy|Drama
3818::Pot O' Gold (1941)::Comedy|Musical
3819::Tampopo (1986)::Comedy
3820::Thomas and the Magic Railroad (2000)::Children's
3821::Nutty Professor II: The Klumps (2000)::Comedy
3822::Girl on the Bridge, The (La Fille sur le Pont) (1999)::Drama|Romance
3823::Wonderland (1999)::Drama
3824::Autumn in New York (2000)::Drama|Romance
3825::Coyote Ugly (2000)::Drama
3826::Hollow Man (2000)::Horror|Sci-Fi|Thriller
3827::Space Cowboys (2000)::Action|Sci-Fi
3828::Better Living (1998)::Comedy
3829::Mad About Mambo (2000)::Comedy|Romance
3830::Psycho Beach Party (2000)::Comedy|Horror|Thriller
3831::Saving Grace (2000)::Comedy
3832::Black Sabbath (Tre Volti Della Paura, I) (1963)::Horror
3833::Brain That Wouldn't Die, The (1962)::Horror|Sci-Fi
3834::Bronco Billy (1980)::Adventure|Drama|Romance
3835::Crush, The (1993)::Thriller
3836::Kelly's Heroes (1970)::Action|Comedy|War
3837::Phantasm II (1988)::Horror
3838::Phantasm III: Lord of the Dead (1994)::Horror
3839::Phantasm IV: Oblivion (1998)::Horror
3840::Pumpkinhead (1988)::Horror
3841::Air America (1990)::Action|Comedy
3842::Make Them Die Slowly (Cannibal Ferox) (1980)::Horror
3843::Sleepaway Camp (1983)::Horror
3844::Steel Magnolias (1989)::Drama
3845::And God Created Woman (Et Dieu&#8230;Cr�a la Femme) (1956)::Drama
3846::Easy Money (1983)::Comedy
3847::Ilsa, She Wolf of the SS (1974)::Horror
3848::Silent Fall (1994)::Drama|Thriller
3849::Spiral Staircase, The (1946)::Thriller
3850::Whatever Happened to Aunt Alice? (1969)::Crime|Thriller
3851::I'm the One That I Want (2000)::Comedy
3852::Tao of Steve, The (2000)::Comedy
3853::Tic Code, The (1998)::Drama
3854::Aim�e & Jaguar (1999)::Drama|Romance
3855::Affair of Love, An (Une Liaison Pornographique) (1999)::Drama|Romance
3856::Autumn Heart (1999)::Drama
3857::Bless the Child (2000)::Thriller
3858::Cecil B. Demented (2000)::Comedy
3859::Eyes of Tammy Faye, The (2000)::Documentary
3860::Opportunists, The (1999)::Crime
3861::Replacements, The (2000)::Comedy
3862::About Adam (2000)::Comedy
3863::Cell, The (2000)::Sci-Fi|Thriller
3864::Godzilla 2000 (Gojira ni-sen mireniamu) (1999)::Action|Adventure|Sci-Fi
3865::Original Kings of Comedy, The (2000)::Comedy|Documentary
3866::Sunset Strip (2000)::Comedy
3867::All the Rage (a.k.a. It's the Rage) (1999)::Drama
3868::Naked Gun: From the Files of Police Squad!, The (1988)::Comedy
3869::Naked Gun 2 1/2: The Smell of Fear, The (1991)::Comedy
3870::Our Town (1940)::Drama
3871::Shane (1953)::Drama|Western
3872::Suddenly, Last Summer (1959)::Drama
3873::Cat Ballou (1965)::Comedy|Western
3874::Couch in New York, A (1996)::Comedy|Romance
3875::Devil Rides Out, The (1968)::Horror
3876::Jerry & Tom (1998)::Drama
3877::Supergirl (1984)::Action|Adventure|Fantasy
3878::X: The Unknown (1956)::Sci-Fi
3879::Art of War, The (2000)::Action
3880::Ballad of Ramblin' Jack, The (2000)::Documentary
3881::Bittersweet Motel (2000)::Documentary
3882::Bring It On (2000)::Comedy
3883::Catfish in Black Bean Sauce (2000)::Comedy|Drama
3884::Crew, The (2000)::Comedy
3885::Love & Sex (2000)::Comedy|Romance
3886::Steal This Movie! (2000)::Drama
3887::Went to Coney Island on a Mission From God... Be Back by Five (1998)::Drama
3888::Skipped Parts (2000)::Drama|Romance
3889::Highlander: Endgame (2000)::Action|Adventure|Fantasy
3890::Back Stage (2000)::Documentary
3891::Turn It Up (2000)::Crime|Drama
3892::Anatomy (Anatomie) (2000)::Horror
3893::Nurse Betty (2000)::Comedy|Thriller
3894::Solas (1999)::Drama
3895::Watcher, The (2000)::Crime|Thriller
3896::Way of the Gun, The (2000)::Crime|Thriller
3897::Almost Famous (2000)::Comedy|Drama
3898::Bait (2000)::Action|Comedy
3899::Circus (2000)::Comedy
3900::Crime and Punishment in Suburbia (2000)::Comedy|Drama
3901::Duets (2000)::Comedy|Drama
3902::Goya in Bordeaux (Goya en Bodeos) (1999)::Drama
3903::Urbania (2000)::Drama
3904::Uninvited Guest, An (2000)::Drama
3905::Specials, The (2000)::Comedy
3906::Under Suspicion (2000)::Crime
3907::Prince of Central Park, The (1999)::Drama
3908::Urban Legends: Final Cut (2000)::Horror
3909::Woman on Top (2000)::Comedy|Romance
3910::Dancer in the Dark (2000)::Drama|Musical
3911::Best in Show (2000)::Comedy
3912::Beautiful (2000)::Comedy|Drama
3913::Barenaked in America (1999)::Documentary
3914::Broken Hearts Club, The (2000)::Drama
3915::Girlfight (2000)::Drama
3916::Remember the Titans (2000)::Drama
3917::Hellraiser (1987)::Horror
3918::Hellbound: Hellraiser II (1988)::Horror
3919::Hellraiser III: Hell on Earth (1992)::Horror
3920::Faraway, So Close (In Weiter Ferne, So Nah!) (1993)::Drama|Fantasy
3921::Beach Party (1963)::Comedy
3922::Bikini Beach (1964)::Comedy
3923::Return of the Fly (1959)::Horror|Sci-Fi
3924::Pajama Party (1964)::Comedy
3925::Stranger Than Paradise (1984)::Comedy
3926::Voyage to the Bottom of the Sea (1961)::Adventure|Sci-Fi
3927::Fantastic Voyage (1966)::Adventure|Sci-Fi
3928::Abbott and Costello Meet Frankenstein (1948)::Comedy|Horror
3929::Bank Dick, The (1940)::Comedy
3930::Creature From the Black Lagoon, The (1954)::Horror
3931::Giant Gila Monster, The (1959)::Horror|Sci-Fi
3932::Invisible Man, The (1933)::Horror|Sci-Fi
3933::Killer Shrews, The (1959)::Horror|Sci-Fi
3934::Kronos (1957)::Sci-Fi
3935::Kronos (1973)::Horror
3936::Phantom of the Opera, The (1943)::Drama|Thriller
3937::Runaway (1984)::Sci-Fi|Thriller
3938::Slumber Party Massacre, The (1982)::Horror
3939::Slumber Party Massacre II, The (1987)::Horror
3940::Slumber Party Massacre III, The (1990)::Horror
3941::Sorority House Massacre (1986)::Horror
3942::Sorority House Massacre II (1990)::Horror
3943::Bamboozled (2000)::Comedy
3944::Bootmen (2000)::Comedy|Drama
3945::Digimon: The Movie (2000)::Adventure|Animation|Children's
3946::Get Carter (2000)::Action|Drama|Thriller
3947::Get Carter (1971)::Thriller
3948::Meet the Parents (2000)::Comedy
3949::Requiem for a Dream (2000)::Drama
3950::Tigerland (2000)::Drama
3951::Two Family House (2000)::Drama
3952::Contender, The (2000)::Drama|Thriller
