# Supplementary material for: A sequential recommendation method using contrastive learning and Wasserstein self-attention mechanism
Source: PeerJ Comput Sci. 2025 Mar 26;11:e2749. doi: 10.7717/peerj-cs.2749 (PMC12190389; doi:10.7717/peerj-cs.2749)
Supplement: Supplemental Information 2 [file peerj-cs-11-2749-s002.zip › ml-1m/ratings.dat]

1::1193::5::978300760
1::661::3::978302109
1::914::3::978301968
1::3408::4::978300275
1::2355::5::978824291
1::1197::3::978302268
1::1287::5::978302039
1::2804::5::978300719
1::594::4::978302268
1::919::4::978301368
1::595::5::978824268
1::938::4::978301752
1::2398::4::978302281
1::2918::4::978302124
1::1035::5::978301753
1::2791::4::978302188
1::2687::3::978824268
1::2018::4::978301777
1::3105::5::978301713
1::2797::4::978302039
1::2321::3::978302205
1::720::3::978300760
1::1270::5::978300055
1::527::5::978824195
1::2340::3::978300103
1::48::5::978824351
1::1097::4::978301953
1::1721::4::978300055
1::1545::4::978824139
1::745::3::978824268
1::2294::4::978824291
1::3186::4::978300019
1::1566::4::978824330
1::588::4::978824268
1::1907::4::978824330
1::783::4::978824291
1::1836::5::978300172
1::1022::5::978300055
1::2762::4::978302091
1::150::5::978301777
1::1::5::978824268
1::1961::5::978301590
1::1962::4::978301753
1::2692::4::978301570
1::260::4::978300760
1::1028::5::978301777
1::1029::5::978302205
1::1207::4::978300719
1::2028::5::978301619
1::531::4::978302149
1::3114::4::978302174
1::608::4::978301398
1::1246::4::978302091
2::1357::5::978298709
2::3068::4::978299000
2::1537::4::978299620
2::647::3::978299351
2::2194::4::978299297
2::648::4::978299913
2::2268::5::978299297
2::2628::3::978300051
2::1103::3::978298905
2::2916::3::978299809
2::3468::5::978298542
2::1210::4::978298151
2::1792::3::978299941
2::1687::3::978300174
2::1213::2::978298458
2::3578::5::978298958
2::2881::3::978300002
2::3030::4::978298434
2::1217::3::978298151
2::3105::4::978298673
2::434::2::978300174
2::2126::3::978300123
2::3107::2::978300002
2::3108::3::978299712
2::3035::4::978298625
2::1253::3::978299120
2::1610::5::978299809
2::292::3::978300123
2::2236::5::978299220
2::3071::4::978299120
2::902::2::978298905
2::368::4::978300002
2::1259::5::978298841
2::3147::5::978298652
2::1544::4::978300174
2::1293::5::978298261
2::1188::4::978299620
2::3255::4::978299321
2::3256::2::978299839
2::3257::3::978300073
2::110::5::978298625
2::2278::3::978299889
2::2490::3::978299966
2::1834::4::978298813
2::3471::5::978298814
2::589::4::978299773
2::1690::3::978300051
2::3654::3::978298814
2::2852::3::978298958
2::1945::5::978298458
2::982::4::978299269
2::1873::4::978298542
2::2858::4::978298434
2::1225::5::978298391
2::2028::4::978299773
2::515::5::978298542
2::442::3::978300025
2::2312::3::978299046
2::265::4::978299026
2::1408::3::978299839
2::1084::3::978298813
2::3699::2::978299173
2::480::5::978299809
2::1442::4::978299297
2::2067::5::978298625
2::1265::3::978299712
2::1370::5::978299889
2::1193::5::978298413
2::1801::3::978300002
2::1372::3::978299941
2::2353::4::978299861
2::3334::4::978298958
2::2427::2::978299913
2::590::5::978299083
2::1196::5::978298730
2::1552::3::978299941
2::736::4::978300100
2::1198::4::978298124
2::593::5::978298517
2::2359::3::978299666
2::95::2::978300143
2::2717::3::978298196
2::2571::4::978299773
2::1917::3::978300174
2::2396::4::978299641
2::3735::3::978298814
2::1953::4::978298775
2::1597::3::978300025
2::3809::3::978299712
2::1954::5::978298841
2::1955::4::978299200
2::235::3::978299351
2::1124::5::978299418
2::1957::5::978298750
2::163::4::978299809
2::21::1::978299839
2::165::3::978300002
2::2321::3::978299666
2::1090::2::978298580
2::380::5::978299809
2::2501::5::978298600
2::349::4::978299839
2::457::4::978299773
2::1096::4::978299386
2::920::5::978298775
2::459::3::978300002
2::1527::4::978299839
2::3418::4::978299809
2::1385::3::978299966
2::3451::4::978298924
2::3095::4::978298517
2::780::3::978299966
2::498::3::978299418
2::2728::3::978298881
2::2002::5::978300100
2::1962::5::978298813
2::1784::5::978298841
2::2943::4::978298372
2::2006::3::978299861
2::318::5::978298413
2::1207::4::978298478
2::1968::2::978298881
2::3678::3::978299250
2::1244::3::978299143
2::356::5::978299686
2::1245::2::978299200
2::1246::5::978299418
2::3893::1::978299535
2::1247::5::978298652
3::3421::4::978298147
3::1641::2::978298430
3::648::3::978297867
3::1394::4::978298147
3::3534::3::978297068
3::104::4::978298486
3::2735::4::978297867
3::1210::4::978297600
3::1431::3::978297095
3::3868::3::978298486
3::1079::5::978298296
3::2997::3::978298147
3::1615::5::978297710
3::1291::4::978297600
3::1259::5::978298296
3::653::4::978297757
3::2167::5::978297600
3::1580::3::978297663
3::3619::2::978298201
3::260::5::978297512
3::2858::4::978297039
3::3114::3::978298103
3::1049::4::978297805
3::1261::1::978297663
3::552::4::978297837
3::480::4::978297690
3::1265::2::978298316
3::1266::5::978297396
3::733::5::978297757
3::1196::4::978297539
3::590::4::978297439
3::2355::5::978298430
3::1197::5::978297570
3::1198::5::978297570
3::1378::5::978297419
3::593::3::978297018
3::1379::4::978297419
3::3552::5::978298459
3::1304::5::978298166
3::1270::3::978298231
3::2470::4::978297777
3::3168::4::978297570
3::2617::2::978297837
3::1961::4::978297095
3::3671::5::978297419
3::2006::4::978297757
3::2871::4::978297539
3::2115::4::978297777
3::1968::4::978297068
3::1136::5::978298079
3::2081::4::978298504
4::3468::5::978294008
4::1210::3::978293924
4::2951::4::978294282
4::1214::4::978294260
4::1036::4::978294282
4::260::5::978294199
4::2028::5::978294230
4::480::4::978294008
4::1196::2::978294199
4::1198::5::978294199
4::1954::5::978294282
4::1097::4::978293964
4::3418::4::978294260
4::3702::4::978294260
4::2366::4::978294230
4::1387::5::978294199
4::3527::1::978294008
4::1201::5::978294230
4::2692::5::978294230
4::2947::5::978294230
4::1240::5::978294260
5::2987::4::978243170
5::2333::4::978242607
5::1175::5::978244759
5::39::3::978245037
5::288::2::978246585
5::2337::5::978243121
5::1535::4::978245513
5::1392::4::978245645
5::2268::2::978246033
5::1466::3::978245695
5::860::2::978244493
5::1683::3::978246108
5::866::4::978245334
5::1684::3::978244540
5::2916::1::978245645
5::2770::4::978241981
5::215::3::978245422
5::1759::4::978245513
5::501::1::978244001
5::3578::2::978243803
5::506::4::978245999
5::1250::5::978241112
5::3793::2::978243170
5::509::4::978245829
5::41::4::978244692
5::1610::4::978245645
5::2058::1::978245740
5::3799::3::978243937
5::2997::5::978241556
5::47::3::978245334
5::2700::4::978243085
5::296::4::978244177
5::581::3::978244808
5::1617::3::978244025
5::728::4::978244759
5::299::3::978242934
5::3079::2::978246162
5::2560::4::978242977
5::1909::3::978246479
5::150::2::978245763
5::224::3::978245829
5::3728::2::978244568
5::229::3::978246528
5::6::2::978245916
5::3006::3::978245422
5::2858::4::978241390
5::1046::5::978244114
5::515::4::978245891
5::800::2::978244540
5::50::5::978244205
5::52::2::978246479
5::1191::2::978246426
5::1192::5::978244493
5::733::1::978245763
5::3081::3::978243054
5::377::4::978245999
5::2353::3::978245790
5::1268::2::978245948
5::3083::5::978244114
5::2427::5::978246450
5::3513::1::978243896
5::2428::3::978242541
5::2355::5::978241981
5::2282::3::978244667
5::3514::2::978243869
5::1554::3::978244540
5::1912::3::978244624
5::593::4::978244177
5::2359::3::978245568
5::2716::3::978242607
5::1485::3::978246576
5::2717::1::978241072
5::2571::5::978244493
5::2289::4::978244568
5::162::4::978244624
5::1127::1::978241390
5::3016::4::978242016
5::2070::2::978243121
5::1704::3::978244517
5::3163::5::978244852
5::2437::2::978244759
5::2291::5::978244808
5::1635::4::978245314
5::1279::1::978245314
5::2721::3::978243121
5::2723::4::978242788
5::1921::4::978246162
5::2725::2::978246162
5::1923::3::978245314
5::2580::4::978242607
5::3386::2::978245948
5::3744::1::978243896
5::968::3::978242847
5::896::4::978244493
5::3020::1::978245916
5::1788::3::978244603
5::318::3::978244177
5::176::4::978244568
5::461::3::978244893
5::608::4::978244177
5::1429::3::978245829
5::2159::1::978244808
5::1715::4::978245891
5::1643::3::978245916
5::3249::1::978245916
5::3176::2::978243085
5::1719::3::978244205
5::2806::2::978243085
5::2734::2::978242788
5::1649::4::978244667
5::321::3::978245863
5::2013::3::978242934
5::3100::1::978245645
5::2952::2::978245790
5::1213::5::978244177
5::1794::3::978245966
5::2599::5::978242323
5::1500::3::978245314
5::3105::2::978246576
5::2959::4::978242541
5::1509::3::978244962
5::1721::1::978245763
5::1722::2::978246108
5::1650::3::978245314
5::908::4::978241072
5::1580::4::978245999
5::1653::2::978245891
5::2384::3::978245708
5::1729::4::978245763
5::3476::3::978245916
5::2890::4::978245445
5::3113::1::978242323
5::2028::2::978244053
5::16::3::978245645
5::265::3::978245037
5::2029::4::978246555
5::194::3::978246108
5::551::4::978246504
5::1513::4::978242977
5::3046::3::978244962
5::2318::4::978242640
5::1517::4::978245568
5::1089::5::978244205
5::3260::4::978245065
5::913::5::978242740
5::1730::4::978244603
5::3408::3::978242323
5::3409::3::978242541
5::2607::2::978242607
5::1449::4::978244830
5::1732::5::978245740
5::1733::3::978246450
5::2390::4::978242679
5::1734::4::978245334
5::3266::2::978246162
5::3267::4::978244893
5::919::4::978241072
5::3624::3::978243803
5::2395::5::978243054
5::1594::1::978245548
5::2683::3::978241434
5::412::2::978245891
5::2759::3::978242080
5::994::5::978244540
5::1884::3::978246576
5::1885::4::978245568
5::272::3::978245487
5::24::1::978242934
5::3051::2::978241434
5::348::4::978245863
5::2323::4::978245445
5::1093::2::978242080
5::29::5::978245065
5::562::4::978244603
5::1095::4::978245065
5::1527::3::978246479
5::1529::4::978245037
5::3418::3::978244962
5::2188::1::978241390
5::497::3::978245687
5::202::2::978246033
5::1747::2::978245663
5::2908::4::978241981
5::2762::3::978243054
5::2692::4::978242977
5::1966::2::978245931
5::3499::3::978245065
5::353::2::978246504
5::32::4::978244962
5::1243::3::978244001
5::1897::4::978246426
5::1171::4::978244852
5::3786::3::978241981
5::34::4::978244603
5::356::1::978241112
5::357::2::978245829
5::36::3::978244808
5::714::4::978244493
6::2406::5::978236670
6::1101::4::978236670
6::3717::4::978238371
6::1030::4::978237691
6::1688::5::978237570
6::1035::5::978237767
6::3578::4::978238195
6::364::4::978237570
6::3501::5::978236670
6::3072::4::978236075
6::368::4::978237909
6::296::2::978237379
6::48::5::978237570
6::3074::5::978238036
6::1188::4::978236771
6::3508::3::978238036
6::588::4::978237511
6::1::4::978237008
6::1043::4::978236219
6::2858::1::978236809
6::377::3::978236383
6::590::3::978237232
6::595::4::978237511
6::597::5::978239019
6::383::4::978237909
6::2506::3::978236975
6::3524::3::978236719
6::1566::4::978237570
6::1569::4::978238948
6::2006::4::978236122
6::2081::4::978236567
6::2082::3::978236975
6::3600::3::978237813
6::3604::5::978237767
6::2802::4::978236612
6::3534::4::978236219
6::3536::5::978238230
6::1210::3::978236219
6::3753::5::978238195
6::3682::3::978238036
6::2017::3::978237813
6::3685::3::978236519
6::3610::3::978237813
6::1296::3::978236519
6::838::4::978237444
6::1007::3::978238036
6::1947::5::978237767
6::2966::5::978237273
6::266::4::978237909
6::17::4::978236383
6::3699::4::978236567
6::1441::4::978236383
6::1088::5::978236670
6::912::4::978236122
6::199::5::978237570
6::914::5::978237767
6::3408::5::978238230
6::1806::3::978236876
6::3624::4::978238256
6::2469::3::978236670
6::2396::4::978236809
6::2100::3::978236567
6::1959::3::978236612
6::2321::3::978237034
6::1380::5::978237691
6::920::4::978238851
6::569::4::978236876
6::1674::4::978236567
6::3565::4::978238288
6::1028::4::978237767
6::34::4::978237444
7::648::4::978234737
7::861::4::978234874
7::2916::5::978234842
7::3578::3::978234737
7::3793::3::978234737
7::1610::5::978234786
7::589::5::978234786
7::6::4::978234842
7::442::4::978234632
7::733::5::978234842
7::377::3::978234810
7::2353::5::978234874
7::1196::5::978234632
7::2571::5::978234786
7::380::5::978234874
7::1997::5::978234737
7::1270::4::978234581
7::457::5::978234786
7::1573::4::978234874
7::3753::4::978234737
7::3107::3::978234898
7::474::5::978234842
7::1722::4::978234874
7::3256::5::978234874
7::1580::4::978234842
7::110::5::978234786
7::1221::4::978234659
7::2028::5::978234786
7::480::4::978234607
7::349::5::978234874
7::3418::3::978234810
8::39::3::978229571
8::2336::3::978230120
8::288::5::978229391
8::3425::3::978231982
8::2268::3::978230852
8::1466::4::978230052
8::1393::5::978229702
8::1682::4::978230852
8::2916::5::978229172
8::506::3::978230483
8::508::3::978230435
8::3213::3::978233462
8::42::3::978232754
8::650::5::978230943
8::3500::3::978232754
8::296::5::978229857
8::3147::5::978230550
8::3148::3::978230248
8::2702::3::978230943
8::2278::3::978229293
8::1476::3::978231493
8::2490::2::978229293
8::589::5::978229138
8::1836::4::978231592
8::1693::3::978231121
8::150::4::978230611
8::151::4::978231150
8::1::4::978233496
8::510::3::978232056
8::4::3::978232203
8::3006::3::978230227
8::2858::5::978229817
8::1621::3::978230966
8::1265::5::978229524
8::733::3::978229347
8::377::4::978229204
8::3155::3::978232231
8::2427::5::978229204
8::58::5::978230286
8::2712::3::978230886
8::2429::2::978231890
8::1840::4::978230577
8::2571::5::978229172
8::1916::5::978229293
8::1488::3::978231982
8::230::4::978231637
8::1120::4::978230391
8::161::3::978230435
8::163::5::978229246
8::1411::5::978230391
8::524::5::978230611
8::1059::3::978229614
8::527::4::978229857
8::454::3::978231173
8::1701::4::978231659
8::1274::5::978233462
8::741::5::978233526
8::1704::5::978229900
8::1277::3::978229614
8::2291::5::978229702
8::1639::5::978229702
8::3528::4::978231687
8::2297::3::978231252
8::3386::3::978229979
8::2006::3::978229347
8::608::5::978229857
8::465::5::978231173
8::1711::3::978231890
8::538::3::978230391
8::393::2::978229138
8::2442::4::978230550
8::1357::4::978230800
8::73::4::978230286
8::3246::4::978230391
8::3173::2::978232012
8::1573::4::978228960
8::105::4::978232056
8::1210::4::978228789
8::1213::5::978229817
8::253::5::978230943
8::3105::4::978230666
8::3107::5::978229246
8::3250::3::978230184
8::3252::3::978230013
8::1721::5::978230800
8::476::3::978230687
8::3256::5::978229347
8::908::5::978228882
8::3257::3::978247143
8::1653::5::978230886
8::1580::4::978229293
8::110::5::978229172
8::111::5::978228832
8::3259::4::978231571
8::3186::4::978230852
8::1589::4::978230943
8::2023::3::978231802
8::14::4::978230756
8::2028::5::978229138
8::337::5::978230248
8::265::4::978229571
8::16::4::978230095
8::266::4::978231614
8::17::4::978229571
8::2314::3::978232056
8::2600::2::978229391
8::480::5::978228960
8::269::4::978231121
8::555::4::978229204
8::1801::3::978232056
8::3260::3::978229957
8::1730::4::978230013
8::1660::3::978230611
8::3265::5::978229138
8::1735::4::978229614
8::3267::5::978229204
8::3481::4::978228882
8::2396::5::978229524
8::2686::4::978230152
8::2688::3::978231429
8::345::3::978230943
8::2320::2::978231802
8::24::4::978230966
8::25::5::978229477
8::2324::3::978230483
8::349::4::978229347
8::562::5::978230184
8::2329::5::978229900
8::1810::2::978231031
8::2541::3::978231031
8::3418::3::978229138
8::1673::5::978230356
8::2908::3::978230052
8::1678::5::978230649
8::2692::5::978229138
8::1027::4::978232203
8::2699::5::978229347
8::282::3::978231802
8::36::4::978230013
9::2268::4::978226495
9::1466::4::978226248
9::1393::3::978226081
9::861::2::978226665
9::1682::4::978226302
9::3717::3::978225709
9::508::3::978226315
9::3793::4::978225581
9::720::4::978225898
9::367::3::978226678
9::47::5::978226093
9::3147::4::978226081
9::3148::3::978225827
9::1617::4::978225924
9::2278::4::978226665
9::223::4::978226165
9::150::3::978226041
9::3298::4::978225686
9::1::5::978225952
9::3006::3::978226041
9::2858::4::978225333
9::3948::3::978225177
9::50::4::978225333
9::1265::4::978226066
9::805::3::978226564
9::3510::3::978225570
9::377::3::978226150
9::1552::2::978225489
9::590::5::978226434
9::3513::3::978225730
9::2355::4::978226054
9::1912::3::978226343
9::593::5::978225314
9::2571::5::978225984
9::597::3::978226473
9::300::4::978226277
9::1777::4::978226291
9::162::4::978226023
9::524::4::978226599
9::3301::2::978225718
9::1343::3::978226261
9::527::5::978225303
9::3160::3::978225984
9::529::5::978226564
9::457::5::978226006
9::1704::4::978225924
9::745::4::978225898
9::3452::2::978225746
9::2294::4::978226678
9::1921::4::978226368
9::1639::4::978226109
9::1923::5::978226165
9::1784::3::978226109
9::1060::4::978226261
9::318::5::978225883
9::608::4::978225898
9::1356::3::978226644
9::1358::4::978226207
9::3178::3::978224908
9::3751::4::978224859
9::1210::4::978224893
9::3826::2::978225758
9::1213::4::978225314
9::3755::2::978225613
9::2599::2::978225952
9::2302::4::978226463
9::1500::4::978226123
9::2959::4::978226123
9::1148::4::978225333
9::2166::4::978226197
9::1721::5::978226248
9::3253::4::978226165
9::3255::4::978226216
9::1653::4::978226619
9::838::3::978226495
9::1584::5::978226233
9::1221::4::978224908
9::1223::4::978225968
9::2890::5::978226291
9::2028::5::978225908
9::3114::4::978225952
9::16::4::978226599
9::480::4::978226448
9::1089::4::978225968
9::912::4::978224879
9::1446::3::978226150
9::3408::4::978225570
9::3623::4::978225671
9::778::5::978226248
9::1669::3::978226150
9::3484::2::978225778
9::412::3::978226261
9::3916::3::978225153
9::994::4::978226328
9::1233::3::978225303
9::1307::4::978225429
9::25::4::978226041
9::2324::5::978226066
9::349::4::978226564
9::920::3::978225401
9::3270::3::978226448
9::2762::4::978225984
9::1961::5::978224859
9::2692::4::978225429
9::1310::3::978226006
9::428::3::978226580
10::2622::5::978228212
10::648::4::978224925
10::2628::3::978228408
10::3358::5::978226378
10::3359::3::978227125
10::1682::5::978226319
10::1756::4::978228655
10::1320::3::978230837
10::2124::3::978229208
10::2125::5::979167795
10::1250::3::978226572
10::2054::4::978229409
10::1252::3::979775409
10::1253::5::978226866
10::720::5::979775240
10::3868::3::978225997
10::1254::3::978226254
10::3869::3::978230562
10::1256::3::979168591
10::3500::5::978228153
10::1257::5::978227300
10::3501::5::978228911
10::2997::4::978226026
10::1259::3::979168564
10::653::4::978227051
10::1831::5::979776206
10::3363::5::978227696
10::586::3::978228747
10::587::5::978227028
10::3438::3::979168346
10::588::4::978225900
10::3439::2::978229894
10::589::4::978226128
10::1690::4::978230253
10::3296::4::978226103
10::223::2::978225900
10::150::5::978226319
10::2496::4::978227087
10::1::5::978226474
10::2497::4::978229979
10::2::5::979168267
10::2498::4::979776161
10::153::3::978229917
10::7::4::978227763
10::2133::4::978229171
10::2135::4::978224779
10::3948::4::978295480
10::2136::4::978230063
10::2137::4::978227842
10::1408::4::978227188
10::802::5::978226425
10::2138::3::978228848
10::1409::5::978229624
10::2067::3::979167600
10::1265::5::979167660
10::1339::5::979168036
10::1269::5::978226500
10::1196::5::979168108
10::590::5::978227646
10::1197::5::979167660
10::1198::5::978225630
10::2640::5::979168210
10::592::4::978227263
10::594::5::978226913
10::2716::4::978225952
10::595::5::980638533
10::2717::4::979775973
10::2571::5::979168108
10::596::4::978228174
10::3447::5::980638373
10::597::4::978224375
10::1918::3::978230230
10::2140::5::979168295
10::1411::4::978226287
10::2072::4::978230923
10::1270::4::978225735
10::1271::5::978226349
10::1345::3::978229295
10::2077::3::979775266
10::2078::4::978227646
10::1276::3::979168446
10::743::3::978224375
10::671::3::978228408
10::1278::5::978225922
10::745::5::979168564
10::3451::5::978226739
10::3525::2::978226500
10::1921::4::978227503
10::1923::5::978228288
10::1927::3::978225599
10::3386::4::978227379
10::2657::4::978224779
10::3388::3::978230736
10::1784::5::979168470
10::316::5::978227503
10::317::4::978228625
10::318::4::979775159
10::248::5::978229811
10::2080::4::978226866
10::2081::5::978228053
10::2082::3::978228754
10::1282::5::978224549
10::1356::5::978227871
10::1283::3::980638614
10::750::4::979775386
10::1357::5::978227625
10::2087::5::979775738
10::1286::5::979167906
10::1287::3::978227425
10::2804::5::978227003
10::3608::3::978228601
10::2662::4::978227529
10::3466::5::979168267
10::3100::3::978227105
10::2300::5::978225682
10::253::5::978228886
10::180::2::978226766
10::2599::5::979168618
10::2302::5::978227317
10::329::5::978229147
10::3034::4::980638330
10::3108::5::979168036
10::3035::3::978225997
10::186::3::978229938
10::2161::5::978228212
10::3037::5::978225682
10::2090::4::978228820
10::3039::4::978228053
10::2091::3::978230593
10::902::5::979167926
10::830::5::978229716
10::2093::4::978229624
10::1291::5::978225735
10::904::4::979775329
10::2094::4::978229097
10::1292::5::979775615
10::1293::4::978225682
10::2096::5::979775364
10::1294::4::978225952
10::765::4::978230330
10::3471::5::978226231
10::2746::5::978228307
10::1009::5::979168267
10::1947::5::978226805
10::1948::4::978224400
10::333::3::978228911
10::260::5::979168077
10::3114::4::978225759
10::2312::5::978224549
10::339::5::979167945
10::1513::3::978230230
10::2316::4::978229666
10::1441::5::978228451
10::1517::3::978227961
10::1371::4::978229517
10::2174::5::978227669
10::1372::4::978228288
10::912::3::978225708
10::913::3::978225900
10::1374::4::979168160
10::914::5::978226805
10::1375::4::978228212
10::915::5::978227215
10::1376::4::979168132
10::1377::3::978229894
10::916::5::979168424
10::918::5::978227215
10::919::5::978225561
10::1012::3::978227462
10::3481::4::978225050
10::2826::4::978230540
10::3629::3::978225428
10::1015::3::978230923
10::1016::5::978229171
10::1954::3::978225735
10::1019::4::978227763
10::1884::2::978229772
10::3489::4::979168295
10::1959::5::978230330
10::344::4::978229343
10::24::3::978230586
10::2321::4::978227336
10::275::4::979776321
10::2324::5::978226287
10::2252::5::980638688
10::277::3::978226147
10::1380::5::978229336
10::920::5::978227029
10::923::3::980638575
10::924::3::979168183
10::3701::3::978227871
10::3702::3::978226103
10::780::5::978228625
10::3703::2::978226805
10::1387::3::978225952
10::926::4::978226212
10::3704::2::978228364
10::1020::3::978228726
10::784::3::978230946
10::858::3::978224375
10::1022::5::979775689
10::2762::5::978225541
10::1023::5::979775485
10::1961::5::979775330
10::1025::4::978228074
10::2693::5::980638633
10::1028::5::978226068
10::1967::5::978227442
10::351::4::978229562
10::32::5::979168160
10::282::5::978229716
10::356::5::978226833
10::357::5::979167887
10::2405::4::978230754
10::2407::5::979168184
10::2336::5::978226165
10::3066::2::978226866
10::2193::5::979168295
10::932::2::979167985
10::1394::3::979168401
10::938::4::978229273
10::1101::4::978228153
10::1030::3::978230946
10::2770::4::978230253
10::1031::4::978228546
10::1104::4::978227263
10::1032::4::978228428
10::2918::5::978225922
10::1035::5::979775485
10::435::4::978229498
10::364::4::978226698
10::292::4::978228798
10::367::4::979168267
10::3072::4::978228930
10::368::4::978227003
10::48::4::978230090
10::1544::4::978224749
10::1617::3::979775159
10::943::4::978227166
10::3723::4::978226896
10::1042::5::978228601
10::2858::3::978224627
10::370::3::978229389
10::2423::5::978228930
10::3153::2::978229791
10::2424::5::978229666
10::3155::5::978224705
10::2355::4::978226500
10::3086::4::978227574
10::3087::5::978226500
10::953::5::978226474
10::954::5::978225922
10::3809::5::978228451
10::3591::5::978228525
10::2863::4::978226443
10::1124::5::978229075
10::3593::4::979776253
10::2791::4::978224705
10::1125::4::978229562
10::520::4::978230923
10::3668::4::979167795
10::1127::4::979168108
10::2795::3::979168510
10::1129::4::979168210
10::2797::5::979168267
10::1059::5::979168008
10::2501::5::978226402
10::527::4::979775615
10::2431::5::978229147
10::62::5::978227051
10::1704::5::980638575
10::3309::3::979775054
10::1633::4::978229266
10::2436::5::978229227
10::2291::4::978226896
10::3095::4::978226212
10::2294::4::978227625
10::3097::5::978226951
10::1566::3::978230330
10::1639::2::979167795
10::3099::3::978230170
10::3812::4::978229959
10::2000::5::978226319
10::963::5::978227669
10::2001::4::978227669
10::1200::5::979168160
10::2002::4::978229562
10::1201::2::978225853
10::2003::4::978227807
10::3671::4::978226287
10::1203::3::979775159
10::2005::4::978229459
10::1204::4::978225456
10::2006::3::979167842
10::969::3::979167867
10::2872::4::978226186
10::3675::5::978224779
10::2946::3::979168591
10::898::4::979167630
10::2009::4::979168210
10::2874::5::978227188
10::899::4::979167758
10::1135::4::978229435
10::2948::4::978227166
10::1136::4::979168424
10::539::5::978227239
10::2371::4::978227625
10::3247::4::978227481
10::3174::4::978228364
10::3175::5::979168132
10::2375::4::978230090
10::1573::5::978229389
10::104::3::978227551
10::2378::3::978230187
10::971::5::978227551
10::2011::4::978228118
10::3751::5::978224549
10::1210::4::978224400
10::2012::5::978228174
10::2015::5::978228601
10::1214::4::978225800
10::1215::4::978225824
10::2018::4::978227993
10::1073::5::979168267
10::3688::3::978230022
10::2959::3::978226165
10::541::5::978225630
10::542::4::978230386
10::1148::5::978225541
10::543::4::978228848
10::1079::5::978225800
10::3252::3::978228727
10::1721::3::979167842
10::3254::3::978230540
10::3255::4::978227143
10::2453::4::978228798
10::110::4::978225853
10::1580::5::978226401
10::1653::5::978227239
10::2529::4::978226866
10::1654::5::979168346
10::3259::5::978228644
10::1583::4::978230461
10::1584::5::979168108
10::3189::4::978225033
10::116::3::979775053
10::1586::4::978229979
10::2021::4::979168295
10::1220::4::978227912
10::1221::3::980638633
10::1223::5::979168470
10::1225::4::979775131
10::1080::5::978225824
10::2967::4::978227848
10::2968::4::979168160
10::551::3::978224549
10::1084::4::978226698
10::3699::5::978226866
10::480::4::978224705
10::1088::5::978227300
10::2530::3::978230586
10::3408::4::978225070
10::3264::3::978230671
10::3194::4::978226349
10::2393::4::978228074
10::3198::3::978226212
10::2396::5::979167660
10::2398::5::979775266
10::2100::5::978226739
10::2399::4::978224821
10::1302::5::978225779
10::1230::4::978226968
10::2105::5::979168309
10::1304::3::979168618
10::2033::3::978224675
10::1233::4::979775521
10::2108::5::979167867
10::1234::4::978225630
10::1307::5::978226546
10::2109::4::978229007
10::1091::3::978229753
10::1097::5::979168108
10::2470::5::978228118
10::2617::4::978227696
10::3347::5::979775575
10::203::4::978230426
10::1676::4::978229028
10::208::4::978230132
10::2111::4::978228798
10::2040::4::978227003
10::2041::3::978227300
10::2115::5::978227934
10::1240::5::979775448
10::3928::4::978228307
10::2043::5::978228989
10::1243::5::978227300
10::2045::3::978228575
10::2046::4::978228966
10::2047::4::978229459
10::1247::3::979167795
10::2049::5::978229624
11::1753::4::978904024
11::1682::1::978902586
11::216::4::978904376
11::2997::4::978902286
11::1259::3::978903041
11::1188::4::978220319
11::2706::2::978902286
11::586::1::978904356
11::587::3::978219045
11::2639::2::978902477
11::2136::1::978903743
11::1265::3::978219815
11::2710::3::978220867
11::663::4::978904024
11::590::3::978902349
11::1197::5::978903297
11::2712::1::978220669
11::1198::4::978218913
11::593::5::978219607
11::1916::4::978220867
11::597::3::978220521
11::3448::4::978903351
11::231::3::978904192
11::1777::4::978903927
11::2076::4::978908976
11::1278::3::978903297
11::1923::5::978220393
11::2580::5::978220030
11::1784::5::978219917
11::318::5::978219547
11::246::4::978902439
11::249::3::978220645
11::1358::5::978219776
11::1288::4::978903107
11::2804::5::978902902
11::3608::4::978903365
11::2806::1::978904615
11::3396::1::978903107
11::3101::1::978902406
11::2598::1::978904299
11::2302::4::978220896
11::3105::5::978219702
11::3107::3::978221143
11::2306::1::978904849
11::764::5::978219869
11::2746::4::978903773
11::333::4::978904356
11::1441::3::978902349
11::2174::4::978903278
11::3552::1::978903278
11::778::4::978219895
11::2683::4::978904242
11::342::3::978221632
11::1887::2::978902286
11::345::4::978220669
11::272::2::978902477
11::2321::3::978903107
11::2325::3::978904615
11::3129::4::978903701
11::2329::5::978220030
11::784::2::978904376
11::2907::2::978904916
11::2762::5::978219815
11::788::1::978904053
11::2766::4::978903209
11::3499::2::978902477
11::356::5::978903209
11::357::1::978903395
11::36::3::978902405
11::2335::3::978904795
11::1461::1::978904682
11::1394::4::978902965
11::2918::5::978903129
11::435::1::978904682
11::47::3::978902560
11::3146::3::978904939
11::3148::4::978220521
11::1546::4::978902521
11::1042::2::978221225
11::2858::5::978219634
11::440::2::978220361
11::441::3::978220561
11::515::3::978220867
11::50::5::978219607
11::2355::1::978902350
11::2282::4::978902522
11::2359::2::978903379
11::3809::5::978903728
11::2791::4::978903186
11::2795::5::978903701
11::1059::4::978220622
11::454::2::978220930
11::1701::4::978221676
11::3160::4::978220432
11::2431::2::978904634
11::1704::5::978219701
11::2507::1::978904711
11::1563::5::978221617
11::1498::3::978221017
11::1136::4::978902965
11::531::3::978902521
11::608::5::978219667
11::3174::2::978903658
11::3249::1::978221581
11::3176::3::978221069
11::1573::1::978221307
11::3178::4::978221047
11::104::5::978903811
11::1213::4::978902439
11::3755::3::978219385
11::2883::3::978903186
11::2959::5::978220687
11::543::5::978219917
11::3255::3::978220577
11::3182::1::978909052
11::85::1::978902286
11::110::3::978902349
11::88::4::978904663
11::986::1::978220829
11::1080::4::978903076
11::551::3::978221164
11::480::4::978220743
11::481::5::978221260
11::1089::5::978219776
11::1732::4::978903927
11::2539::4::978904142
11::1665::2::978904327
11::2396::2::978902561
11::994::5::978219733
11::2106::3::978902560
11::2109::5::978903658
11::1307::3::978903076
11::708::1::978902586
11::3418::5::978219776
11::1673::3::978902350
11::1747::3::978220867
11::1244::4::978903024
12::1252::3::978220237
12::3362::3::978220273
12::1193::4::978220179
12::1198::5::978218949
12::593::5::978220193
12::813::3::978218949
12::3897::4::978218949
12::2804::5::978220237
12::919::5::978220120
12::923::5::978220237
12::858::5::978218949
12::934::2::978218568
12::3658::4::978220216
12::1641::3::978218568
12::111::5::978220179
12::1221::5::978218949
12::3265::4::978218916
12::1303::4::978218916
12::1233::3::978220120
12::999::4::978218568
12::2616::1::978218568
12::3785::3::978218568
12::1247::3::978220216
13::2987::3::978202328
13::648::3::978201927
13::2628::3::978201987
13::2054::3::978202563
13::1259::4::978202246
13::589::5::978201811
13::1690::3::978202057
13::2::3::978202563
13::153::3::978202125
13::1331::4::978201342
13::2135::3::978202543
13::1262::4::978202201
13::1196::5::978201342
13::590::4::978202246
13::1197::4::978201320
13::736::4::978202073
13::1198::5::978202201
13::2640::3::978202377
13::592::3::978202377
13::2641::3::978202563
13::593::5::978201672
13::2571::5::978201740
13::165::3::978201946
13::316::3::978202524
13::318::4::978201660
13::1429::3::978201843
13::1356::4::978201843
13::1287::5::978202219
13::329::4::978201987
13::3036::3::978202524
13::2161::4::978202353
13::1291::4::978201320
13::2094::3::978202089
13::1009::2::978202563
13::3479::4::978202283
13::10::3::978201884
13::260::5::978202219
13::1370::3::978201859
13::1372::4::978201884
13::1446::3::978201711
13::1374::4::978202328
13::1375::3::978202563
13::1376::3::978202353
13::1377::3::978202039
13::919::4::978202201
13::2822::3::978202577
13::2686::4::978201777
13::21::3::978201884
13::349::3::978202353
13::1527::4::978201859
13::780::4::978201927
13::3494::2::978202393
13::421::5::978202491
13::1967::3::978202377
13::1393::3::978201740
13::2916::3::978201927
13::434::3::978202151
13::1610::3::978201761
13::3070::1::978202328
13::2414::2::978202433
13::368::2::978201969
13::296::4::978201368
13::1544::4::978202073
13::1479::3::978202104
13::1049::3::978202073
13::517::3::978202151
13::50::4::978201724
13::952::3::978202328
13::1127::4::978202328
13::1129::3::978202328
13::380::3::978201927
13::527::5::978201660
13::60::2::978202491
13::457::2::978201811
13::459::3::978202039
13::2002::3::978202104
13::2005::2::978202433
13::3745::3::978201368
13::2006::3::978201843
13::1204::5::978202201
13::2871::3::978202282
13::2370::4::978202417
13::3175::3::978202377
13::1210::4::978202282
13::1216::3::978202491
13::1073::3::978202246
13::1722::3::978201969
13::3256::3::978201946
13::2528::3::978202524
13::1580::4::978201884
13::110::4::978201777
13::1587::3::978202543
13::2028::4::978201687
13::2968::3::978202417
13::3699::3::978202417
13::552::3::978202543
13::480::4::978202328
13::3269::3::978202524
13::2105::3::978202393
13::1233::3::978201811
13::1097::5::978201368
13::3417::3::978202283
13::3418::3::978201825
13::2616::3::978202089
13::2470::3::978202524
13::2617::3::978201969
13::2115::3::978202417
13::2046::4::978202417
14::3354::3::978200924
14::2997::5::978200689
14::1263::5::978201280
14::2572::1::978200645
14::2731::4::978201317
14::3033::4::978200320
14::2243::3::978200300
14::3623::3::978200924
14::2826::2::978200645
14::2686::5::978200975
14::2762::5::978201003
14::2692::4::978200975
14::2694::1::978200689
14::1968::2::978200300
14::3578::4::978200828
14::296::5::978201244
14::2920::5::978200528
14::1982::1::978200340
14::2858::3::978200645
14::3081::4::978201003
14::608::1::978201244
14::2959::2::978200800
14::1225::4::978201317
14::2396::4::978201003
14::2976::3::978200300
15::3421::4::978196170
15::648::4::978212463
15::3354::2::978196692
15::2485::3::978196817
15::141::4::978198350
15::2126::3::978212274
15::2058::3::978198516
15::3798::4::978196866
15::2997::2::978196418
15::653::2::978212570
15::2702::1::978196848
15::2706::4::978196348
15::2707::4::978196389
15::587::3::978198535
15::2490::4::978196741
15::1909::4::978198907
15::2567::4::978198847
15::3298::4::978196418
15::2496::3::978198493
15::3004::2::978196389
15::3005::4::978196442
15::6::4::978198250
15::3948::3::978197734
15::1265::3::978198201
15::805::4::978198420
15::1193::4::978199279
15::733::3::978212698
15::3510::5::978361393
15::1196::4::978212628
15::2712::3::978196521
15::1198::4::978196126
15::2640::3::978212720
15::593::4::978199279
15::1840::2::978197493
15::2571::4::978197870
15::300::4::978197928
15::2719::3::978196579
15::231::2::978198790
15::160::2::978212507
15::1777::3::978198394
15::161::4::978212013
15::1411::3::978211800
15::1343::3::978198323
15::1271::3::978198104
15::748::3::978196103
15::2724::3::978196817
15::1923::4::978198104
15::2581::3::978196692
15::3386::2::978212416
15::1783::2::978212494
15::1784::3::978198125
15::318::4::978197830
15::1422::4::978212463
15::3534::3::978196348
15::3461::4::978212698
15::3535::2::978197348
15::2598::3::978196775
15::2302::3::978198379
15::1500::3::978212166
15::3105::3::978198125
15::257::3::978212463
15::3108::4::978198616
15::2161::2::978212698
15::1291::2::978212645
15::832::4::978198581
15::762::3::978212352
15::2676::3::978196625
15::260::4::978212645
15::3113::4::978196499
15::266::4::978198907
15::1370::4::978198772
15::3623::3::978196692
15::3624::4::978197054
15::2826::4::978196348
15::2683::4::978196389
15::1883::3::978198442
15::3489::4::978212591
15::1885::2::978198150
15::2688::3::978196546
15::344::4::978198640
15::2321::2::978198301
15::1527::4::978198581
15::2188::3::978196348
15::780::2::978198735
15::2908::3::978198266
15::2762::4::978196817
15::2763::3::978196866
15::788::3::978198874
15::3566::2::978197314
15::2764::3::978212254
15::2694::4::978196418
15::1892::4::978212431
15::3499::4::978198323
15::1968::4::978196188
15::32::3::978198235
15::356::4::978198169
15::357::1::978198125
15::1608::3::978198379
15::2268::4::978196975
15::1466::4::978212166
15::1396::4::978198442
15::2840::4::978196848
15::2841::4::978196848
15::3717::3::978196546
15::2916::4::978197453
15::2770::1::978196442
15::3646::3::978199149
15::500::4::978198493
15::3578::5::978196546
15::434::3::978212329
15::364::4::978198062
15::1610::4::978198169
15::367::4::978212166
15::3145::3::978198535
15::368::3::978198493
15::47::4::978198104
15::1615::3::978197476
15::296::3::978197928
15::3147::4::978197971
15::2272::3::978198907
15::3148::4::978197985
15::2273::3::978198834
15::1617::3::978212113
15::1619::4::978211867
15::2278::2::978212210
15::3723::4::978198394
15::2858::4::978196348
15::442::3::978198790
15::517::3::978212463
15::50::4::978197842
15::2424::3::978197100
15::3081::3::978198735
15::3155::4::978196389
15::2427::2::978212046
15::1625::4::978198456
15::1485::3::978198548
15::1487::4::978198011
15::524::4::978198150
15::3301::2::978212228
15::380::3::978197453
15::2501::4::978198125
15::527::4::978197830
15::3160::2::978196657
15::1702::3::978212590
15::457::4::978197971
15::2506::2::978198277
15::2433::4::978198735
15::1704::4::978197887
15::1639::2::978198201
15::2000::4::978197004
15::2001::4::978197004
15::2002::3::978197004
15::2006::4::978197453
15::70::2::978212287
15::539::4::978198469
15::73::4::978197903
15::3247::2::978212185
15::3174::4::978196657
15::1644::3::978212494
15::3176::4::978196848
15::1645::3::978212228
15::3178::4::978196210
15::104::4::978198235
15::1210::4::978212663
15::3753::5::978196741
15::1213::4::978212141
15::3755::3::978212752
15::2881::3::978196472
15::2882::3::978196625
15::2959::3::978196521
15::3256::4::978198236
15::1580::2::978197476
15::110::5::978196933
15::1729::2::978212210
15::2387::2::978212312
15::1586::3::978212065
15::2389::4::978212352
15::2961::3::978196848
15::2028::4::978197856
15::553::4::978198649
15::480::4::978197998
15::628::4::978198040
15::3261::2::978198493
15::2605::3::978196499
15::3408::4::978196499
15::1804::4::978212312
15::1805::4::978212185
15::1732::3::978198601
15::2391::3::978198150
15::2539::2::978199023
15::2394::4::978196775
15::2396::4::978196817
15::1597::4::978212463
15::3773::2::978199167
15::1092::4::978198581
15::1810::4::978198834
15::3418::3::978198062
15::2617::1::978197517
15::1672::4::978198442
15::1673::3::978198818
15::2115::4::978212720
16::2987::3::978174795
16::2555::2::978174296
16::2629::2::978174639
16::1682::4::978174296
16::2485::3::978174755
16::2701::2::978174795
16::2568::1::978174671
16::3004::3::978174414
16::1269::4::978174240
16::2713::2::978174639
16::1911::3::978174535
16::3516::3::978174414
16::2643::3::978174188
16::2572::4::978174414
16::3016::2::978174490
16::2720::1::978174597
16::2722::2::978174490
16::2723::2::978174671
16::2724::4::978174755
16::2581::4::978174695
16::2805::3::978174671
16::266::2::978174188
16::2828::1::978174535
16::2683::4::978174414
16::2761::4::978174639
16::2699::5::978174414
16::2770::3::978174443
16::2856::1::978174597
16::2355::5::978174443
16::2369::5::978174535
16::3175::4::978174568
16::2888::3::978174535
16::2392::2::978174639
16::2394::5::978174720
16::2975::5::978174443
17::1179::5::978160157
17::2553::4::978160616
17::2554::3::978160739
17::3932::3::978160437
17::3863::3::978158779
17::3793::4::978158689
17::1253::5::978160616
17::720::5::978159210
17::2058::3::978160129
17::1185::5::978158471
17::3503::5::978160490
17::589::5::978159435
17::1909::4::978160848
17::223::4::978159762
17::3006::4::978159859
17::1408::5::978159642
17::3879::4::978158689
17::1265::5::978159784
17::1193::5::978158471
17::3510::4::978158656
17::1196::5::978160436
17::590::4::978159683
17::2640::4::978160887
17::593::5::978159289
17::595::5::978159762
17::2571::4::978159435
17::300::5::978159815
17::3375::4::978160887
17::235::5::978159815
17::162::5::978159435
17::1779::2::978158536
17::163::4::978160304
17::164::4::978161166
17::2140::4::978160792
17::1343::4::978158536
17::1270::5::978158536
17::1274::5::978160490
17::741::5::978159351
17::1921::4::978160616
17::3527::4::978160546
17::1923::4::978159859
17::3457::3::978158845
17::2657::5::978160933
17::316::4::978161068
17::318::5::978159234
17::319::4::978159896
17::247::5::978159989
17::1428::3::978159762
17::1356::4::978160792
17::750::5::978160490
17::1284::5::978159013
17::1358::4::978160178
17::2660::4::978160437
17::2661::4::978160739
17::2662::5::978160680
17::2663::3::978160933
17::2664::5::978160546
17::2667::2::978161068
17::2668::2::978160933
17::2599::3::978159762
17::3032::3::978161068
17::329::3::978161068
17::3033::4::978160993
17::3108::3::978160157
17::2093::4::978160887
17::3471::4::978160490
17::260::5::978160436
17::2311::4::978161068
17::3114::5::978159386
17::1370::3::978160075
17::2173::5::978161068
17::198::4::978160680
17::913::5::978159013
17::1374::4::978160792
17::1376::5::978160792
17::3624::4::978158656
17::2752::4::978158471
17::3484::2::978158845
17::1019::5::978160993
17::340::3::978160129
17::24::3::978160933
17::2321::5::978160304
17::1527::5::978160260
17::3700::4::978160792
17::924::5::978160490
17::3701::4::978160848
17::3702::3::978160616
17::780::4::978160993
17::3703::5::978160546
17::2901::4::978160848
17::3704::4::978160848
17::2908::3::978159713
17::2762::5::978159467
17::3638::2::978160993
17::30::5::978159142
17::32::5::978160490
17::428::5::978159784
17::1601::3::978161166
17::356::5::978159896
17::34::5::978159683
17::2407::4::978160848
17::2268::4::978159683
17::1396::3::978160792
17::3713::4::978159210
17::2912::4::978160228
17::866::5::978159315
17::3717::4::978158779
17::2916::5::978160546
17::3576::4::978160616
17::503::2::978159568
17::3578::5::978158656
17::1610::4::978159762
17::293::5::978159683
17::3070::5::978160848
17::1614::5::978158471
17::296::5::978159386
17::3147::4::978159989
17::3148::5::978159989
17::2346::3::978160887
17::1617::5::978161166
17::942::4::978159040
17::3658::4::978160739
17::2858::5::978159467
17::50::5::978159289
17::446::5::978159351
17::1624::3::978159642
17::3156::4::978160993
17::2355::4::978159683
17::2282::4::978160337
17::2287::4::978160680
17::2288::4::978160616
17::2289::4::978159713
17::3662::3::978160739
17::3594::3::978158779
17::1127::4::978160616
17::1129::4::978160792
17::3300::4::978158689
17::2501::4::978159815
17::1997::4::978158656
17::527::4::978159210
17::454::4::978160260
17::529::4::978160304
17::457::5::978159859
17::1704::4::978159386
17::1635::4::978160304
17::1200::4::978160436
17::3744::3::978158733
17::3745::4::978158656
17::968::4::978160739
17::1206::5::978160490
17::2009::3::978160993
17::1069::4::978159013
17::3246::4::978160129
17::76::4::978160887
17::3175::5::978160792
17::1573::2::978160848
17::2377::5::978160993
17::2010::4::978160436
17::2011::5::978160933
17::3751::4::978158656
17::1210::4::978158536
17::3827::4::978160887
17::1213::4::978159386
17::3755::3::978158733
17::1214::5::978160436
17::1215::4::978160546
17::610::4::978160993
17::541::5::978158919
17::1077::5::978160680
17::2526::2::978161068
17::3256::4::978160337
17::2527::4::978160680
17::2454::2::978160933
17::2528::3::978160848
17::2455::4::978160739
17::1653::5::978160680
17::1580::4::978160933
17::110::4::978159386
17::2529::4::978160546
17::1729::4::978160337
17::1584::4::978160616
17::2021::5::978160993
17::2028::5::978159289
17::3696::3::978161068
17::3699::4::978160739
17::2600::3::978160887
17::480::4::978160075
17::628::4::978159989
17::3334::3::978159013
17::2533::3::978161068
17::3267::4::978160304
17::3269::3::978160848
17::2396::4::978159467
17::1594::4::978160129
17::1301::5::978160680
17::2105::4::978160933
17::707::4::978161166
17::1097::3::978160616
17::2613::3::978160792
17::3417::5::978160437
17::2542::4::978160337
17::3418::4::978159568
17::496::3::978159989
17::2549::3::978158536
17::1748::5::978160157
17::3927::4::978160933
17::1240::5::978160490
17::2116::4::978160993
17::2117::4::978160680
17::2046::4::978160887
17::2985::5::978160933
18::2987::5::978154285
18::2989::5::978153344
18::2622::5::978152574
18::648::4::978153370
18::2628::4::978152515
18::1682::4::978156582
18::1683::5::978157434
18::1688::4::978154834
18::2123::3::978155097
18::2052::3::978155273
18::3793::5::978153146
18::2054::3::978152541
18::2993::5::978153192
18::1185::5::978156822
18::1259::5::978154361
18::1186::1::978156664
18::653::3::978152541
18::2701::3::978154031
18::586::4::978155233
18::3438::2::978152574
18::1907::5::978154962
18::588::5::978154798
18::3439::1::978153977
18::589::5::978153053
18::1690::1::978153649
18::222::3::978156638
18::1::4::978154768
18::2::2::978152541
18::153::3::978153795
18::158::4::978154534
18::2133::3::978154534
18::2137::5::978154798
18::1408::5::978153146
18::3877::1::978154123
18::2139::5::978154798
18::1193::4::978156168
18::1196::5::978152973
18::590::4::978154388
18::3440::1::978153811
18::1197::5::978154361
18::736::1::978154572
18::1198::5::978152973
18::737::1::978154005
18::592::4::978153219
18::594::5::978154834
18::595::5::978154834
18::596::4::978154834
18::2718::2::978157105
18::3448::4::978157295
18::2573::4::978157068
18::1918::3::978155837
18::302::5::978156954
18::232::4::978156766
18::163::5::978153303
18::2140::4::978152454
18::1411::5::978156232
18::2141::5::978155039
18::2142::3::978155072
18::168::1::978154572
18::2143::5::978152573
18::2145::3::978157195
18::1344::3::978154296
18::1271::5::978156999
18::2076::3::978156794
18::1274::5::978154332
18::741::5::978154907
18::3889::1::978154050
18::1275::5::978153241
18::2078::4::978154834
18::2723::1::978154589
18::3526::3::978156893
18::3527::2::978153241
18::313::4::978154962
18::1784::4::978156849
18::249::4::978157082
18::2153::3::978154123
18::2080::5::978154798
18::2081::5::978154931
18::2082::4::978155318
18::2083::5::978155293
18::1282::5::978154834
18::2085::4::978154907
18::1357::5::978156876
18::2087::4::978152486
18::2089::4::978154982
18::3461::3::978154388
18::2807::1::978153701
18::2735::3::978154650
18::2739::5::978156836
18::3396::5::978155165
18::3397::5::978155207
18::3398::5::978155234
18::3399::4::978155339
18::327::3::978153894
18::1500::4::978155654
18::3034::5::978154834
18::3108::4::978156893
18::2161::5::978152486
18::2090::5::978154982
18::902::5::978152203
18::2093::3::978152515
18::1291::5::978153033
18::2167::4::978153370
18::2096::5::978154907
18::1367::1::978152203
18::838::4::978157335
18::839::1::978154050
18::1005::1::978155434
18::1873::5::978156055
18::3479::5::978154409
18::405::1::978153874
18::10::5::978153344
18::1876::3::978153584
18::260::5::978152454
18::261::5::978157259
18::262::5::978155186
18::266::3::978157412
18::17::4::978156535
18::2248::4::978156430
18::1377::2::978153649
18::1378::4::978153683
18::1379::3::978153874
18::3623::1::978153453
18::919::5::978154361
18::1013::3::978155293
18::2826::4::978153540
18::778::5::978156753
18::1954::3::978153076
18::1882::1::978154104
18::412::5::978156986
18::1956::4::978156476
18::2686::5::978156368
18::3489::4::978152574
18::26::4::978157335
18::29::3::978154361
18::2253::1::978153936
18::920::5::978156444
18::1527::4::978153329
18::780::3::978153540
18::3703::5::978153104
18::1387::4::978153033
18::3704::4::978153493
18::3705::3::978154005
18::3633::5::978153219
18::783::3::978154962
18::3635::5::978153146
18::1022::5::978154907
18::1960::5::978156549
18::2763::3::978153370
18::3639::5::978153146
18::2764::4::978155766
18::1962::5::978156664
18::1025::4::978154962
18::3494::4::978154433
18::421::4::978154467
18::1028::5::978155186
18::1029::4::978154931
18::1967::5::978152515
18::1968::5::978156582
18::353::5::978153426
18::2402::2::978153894
18::34::5::978155186
18::2404::2::978153977
18::1606::2::978153977
18::2336::5::978156489
18::288::4::978153612
18::2193::5::978153476
18::1391::3::978153583
18::2194::4::978155766
18::2268::4::978156753
18::1396::4::978155721
18::2916::3::978153241
18::1032::4::978154907
18::1033::4::978154982
18::1036::3::978153033
18::3578::4::978153104
18::434::2::978153612
18::364::5::978154798
18::291::1::978152203
18::292::4::978153513
18::44::4::978153795
18::2414::4::978153453
18::367::4::978152486
18::368::3::978153219
18::47::1::978155654
18::296::5::978155542
18::48::4::978155072
18::1617::5::978154270
18::1544::3::978153771
18::2348::3::978156476
18::940::4::978154433
18::2278::3::978155785
18::3723::4::978157195
18::2858::5::978156168
18::1049::1::978154621
18::50::5::978155510
18::2421::1::978154693
18::2422::1::978154031
18::377::2::978153219
18::1552::1::978154572
18::2355::5::978154798
18::1126::1::978152596
18::3668::3::978156936
18::2797::4::978152454
18::380::3::978153303
18::527::5::978156146
18::454::3::978157412
18::1702::4::978152573
18::2291::5::978156714
18::1635::1::978156936
18::1562::1::978154104
18::2294::4::978154931
18::1639::4::978156954
18::2000::4::978153146
18::2001::3::978153303
18::2002::4::978153557
18::1200::4::978153033
18::1499::1::978154104
18::1201::4::978152999
18::2005::5::978152515
18::2006::3::978153303
18::969::5::978153033
18::2872::5::978152515
18::1207::5::978156168
18::2947::5::978153076
18::2948::5::978153170
18::1064::2::978155020
18::531::5::978155207
18::532::1::978155861
18::1711::4::978155816
18::466::3::978153683
18::2370::5::978153453
18::3247::4::978155837
18::1643::5::978157031
18::3175::5::978154433
18::2373::3::978153894
18::2375::4::978152203
18::3751::5::978154798
18::1210::5::978153076
18::3753::3::978153170
18::2951::4::978153146
18::2014::2::978155339
18::2953::1::978155409
18::1215::5::978153170
18::2018::4::978154907
18::2019::5::978152973
18::1073::4::978152454
18::2959::4::978156664
18::616::5::978155020
18::546::2::978154104
18::3252::4::978156893
18::2450::1::978154693
18::1721::4::978157031
18::475::4::978157031
18::3255::4::978156876
18::3257::2::978153771
18::1580::5::978153303
18::110::5::978152973
18::86::3::978157068
18::1654::4::978152596
18::2384::2::978155233
18::1587::4::978154534
18::2020::5::978156773
18::2021::4::978152486
18::2025::2::978156808
18::2028::5::978152973
18::2893::2::978153370
18::3698::3::978153796
18::551::5::978155207
18::552::2::978153540
18::555::4::978153192
18::1801::1::978153513
18::1089::5::978155654
18::3260::5::978156726
18::1804::3::978155874
18::485::2::978153854
18::1805::4::978155816
18::1732::3::978155766
18::2391::1::978155685
18::95::1::978153557
18::1591::1::978154005
18::3269::4::978154505
18::2394::4::978154907
18::1739::1::978153912
18::3911::1::978152319
18::2100::4::978152486
18::2105::4::978153476
18::1234::5::978155529
18::1094::4::978156595
18::1097::5::978152454
18::493::3::978155721
18::2542::4::978155706
18::3418::1::978153104
18::2616::4::978152203
18::2470::3::978154505
18::2617::1::978153540
18::1676::3::978153683
18::1678::5::978156714
18::208::1::978153771
18::2115::5::978153303
18::2042::1::978155392
18::1240::5::978153104
18::2116::4::978154452
18::1242::5::978152999
18::1246::5::978156549
19::2987::4::978555881
19::2989::4::978147099
19::3421::3::983074250
19::2622::5::978300144
19::648::3::978147357
19::2628::3::978147137
19::1753::3::978554208
19::1682::4::978299817
19::1756::4::978555553
19::3930::3::978555317
19::1321::4::978555222
19::3863::4::978554522
19::2990::3::982190719
19::3793::4::978299772
19::2991::5::978146910
19::720::5::978555994
19::2993::4::978146910
19::1327::2::978555404
19::1258::5::978555104
19::2700::4::978554164
19::1259::4::978147476
19::1188::5::978556835
19::2633::3::978555317
19::2707::4::979428881
19::2490::2::978147395
19::588::4::978556083
19::589::4::982190992
19::2638::4::978555104
19::1909::4::978299520
19::2568::3::979429449
19::223::5::983074267
19::1::5::978555994
19::3948::4::983074230
19::1407::4::978300170
19::1334::3::978555404
19::1261::5::978147253
19::2137::3::978556083
19::2064::3::978556835
19::1262::3::982190630
19::2139::4::978556036
19::1265::4::978556955
19::1339::4::978555441
19::1193::5::982730936
19::733::5::978147210
19::3510::5::979429182
19::2710::3::978555360
19::1196::5::978146799
19::1197::4::978146863
19::1198::4::978146799
19::2713::2::982190719
19::2640::3::978147266
19::1911::3::979429033
19::592::4::978555732
19::593::5::978146713
19::594::3::978556036
19::2716::4::978299947
19::595::3::978556083
19::2717::5::978299947
19::2644::4::978555222
19::2571::4::978146984
19::596::4::978556129
19::2719::3::979429270
19::2646::2::978555104
19::2647::2::978555104
19::2574::3::982190791
19::1918::5::978299673
19::1772::4::978299844
19::2648::4::978555104
19::2649::1::982190917
19::165::5::978147253
19::1340::3::978555317
19::1270::5::978557301
19::1345::3::978555317
19::741::2::978555994
19::3889::3::983124158
19::1275::5::983124158
19::2078::5::978556177
19::1277::4::978146882
19::1278::5::978556399
19::2720::1::982190694
19::3527::4::978147210
19::2653::1::982190917
19::318::4::994556598
19::1350::4::978554892
19::2080::4::978556129
19::2081::3::978556083
19::1282::3::978556177
19::2085::4::978556129
19::1356::5::978299588
19::2087::4::978556036
19::2089::3::978556129
19::3461::4::978555914
19::2662::3::978147043
19::1792::3::978147395
19::2599::4::978556779
19::329::5::978299588
19::2160::2::978555141
19::1431::2::983124187
19::1291::4::978146984
19::2094::2::978147334
19::2096::3::978556036
19::3471::2::978557164
19::2746::4::978555317
19::330::4::978555441
19::405::1::983124158
19::10::5::978147137
19::260::3::978146799
19::3114::4::978147462
19::17::4::978554393
19::1370::4::978147137
19::1371::2::978147395
19::198::3::978557492
19::1372::4::978147232
19::1373::2::978299588
19::1374::5::978299588
19::1375::3::978147192
19::842::2::978555404
19::1376::3::978147210
19::3623::2::979429449
19::919::4::978555814
19::3624::5::978146984
19::3552::3::978556909
19::2683::4::979428881
19::2687::4::978556129
19::2321::4::978299636
19::2324::5::978556331
19::1527::3::982190563
19::3701::3::978557438
19::1387::5::978555141
19::3633::5::978147017
19::3635::5::978146939
19::858::4::978555606
19::785::4::979429334
19::2761::2::978556036
19::1022::3::978556177
19::2762::5::979427947
19::3638::4::978147060
19::2836::4::982295349
19::1961::5::982381393
19::3639::4::978146984
19::1025::3::978556129
19::2692::5::978146863
19::420::4::978299698
19::2694::4::978299903
19::1029::4::978556129
19::2699::1::978147232
19::32::4::982190271
19::356::4::978556909
19::34::3::978556367
19::3208::3::978147313
19::2336::2::982190530
19::1608::3::978147373
19::2338::2::978299555
19::2195::3::978554246
19::2841::5::978300188
19::3717::4::978147410
19::2770::3::979428956
19::2918::4::982190563
19::1036::5::978299725
19::1974::3::982190602
19::3213::3::978556036
19::364::3::978556036
19::1610::2::978147043
19::2414::3::978147292
19::368::2::978147113
19::47::4::978554124
19::940::4::978555732
19::879::1::982190857
19::2782::2::982190791
19::1982::5::978555258
19::2858::5::982210072
19::2789::3::978554929
19::2423::5::978556909
19::3081::4::978555317
19::377::4::978147137
19::3082::5::978147292
19::2353::3::978147253
19::1552::3::978147313
19::2428::1::982190563
19::2355::5::978556083
19::2860::5::978554075
19::2790::3::978554969
19::1127::3::978555732
19::3596::5::978299860
19::1994::5::978555173
19::380::4::978147271
19::1997::5::978555141
19::527::3::978146727
19::2502::4::979429593
19::457::3::978146863
19::2366::4::978146910
19::2367::2::982190694
19::2296::3::978299920
19::2000::4::978299673
19::2001::5::978147099
19::2002::5::978299673
19::1200::3::978555633
19::2004::2::982190660
19::3744::4::978147373
19::1206::4::978557204
19::2947::4::978146939
19::2948::5::978146939
19::2949::4::978146939
19::3174::4::979429390
19::76::1::978300170
19::3175::3::982190630
19::1717::2::978300170
19::1644::3::978299555
19::3176::2::978554289
19::1645::4::978555360
19::1573::4::978557492
19::2376::4::978147165
19::1210::4::978146747
19::3752::4::979429390
19::1214::2::978146863
19::1215::5::980824980
19::1219::5::978555104
19::1073::5::978555881
19::2959::5::979429125
19::1148::4::982381689
19::2888::2::982190530
19::3325::2::979429594
19::1722::4::978299479
19::1650::1::978554433
19::2527::3::978146700
19::2454::4::978555517
19::2455::3::978555222
19::1580::5::978147192
19::110::4::978555662
19::2529::3::978147099
19::111::4::982125019
19::1655::1::982190791
19::1584::3::978557438
19::2021::3::978557357
19::1220::5::978147137
19::2028::4::978146863
19::1080::3::978556835
19::2600::1::982191045
19::480::4::982190693
19::3409::2::982190602
19::3264::4::978555553
19::2393::3::978147017
19::2394::5::978556129
19::1597::3::978147099
19::2103::2::978555881
19::1301::3::978557301
19::1307::4::978554335
19::1234::5::994556636
19::1090::3::978300207
19::2976::5::978850058
19::1097::3::978557204
19::3273::3::978300170
19::2115::3::978146747
19::1240::3::978146863
19::3928::2::978555222
20::648::4::978143369
20::3863::3::978143355
20::589::4::978143508
20::1694::3::1009669071
20::2641::4::1009669115
20::1912::5::978143508
20::2571::5::978143508
20::3527::4::1009669181
20::1923::4::978143576
20::1371::4::1009669227
20::1375::3::1009669115
20::1527::5::1009669181
20::1468::3::1009669071
20::3717::2::1009669071
20::3578::5::978143344
20::47::5::978143306
20::1617::5::978143181
20::2858::4::1009669071
20::457::4::978143508
20::70::4::978143369
20::3753::5::1009669116
20::110::5::978143508
20::2028::4::978143106
20::1240::4::1009669181
21::2987::3::978139382
21::2700::5::978139382
21::2701::3::978138933
21::585::3::978138933
21::588::3::978139423
21::3000::5::978139382
21::1::3::978139347
21::596::1::978139446
21::1274::3::978139347
21::2800::4::978139540
21::3053::1::978138933
21::3704::4::978138977
21::2761::3::978139382
21::2355::3::978139398
21::2294::3::978139446
21::3745::5::978139423
21::1645::1::978138977
21::1210::5::978138977
21::2018::1::978139347
21::3268::3::978138977
21::2394::1::978139446
21::3774::1::978138977
22::2987::4::978135175
22::648::2::978134504
22::3355::1::978137167
22::2628::2::978154891
22::3358::3::978153772
22::1754::3::980066509
22::216::2::978154178
22::1687::3::978137076
22::145::2::980066401
22::1689::3::978154379
22::2122::3::978137167
22::2124::3::978153631
22::2054::2::981605266
22::1253::4::978135771
22::3868::5::978137282
22::3869::4::978137282
22::2997::4::978134761
22::1259::4::978135723
22::585::4::978154051
22::586::3::978154267
22::587::2::978136667
22::3438::2::980066445
22::2490::3::978136925
22::589::4::978154810
22::1909::1::978136804
22::223::4::978153710
22::2133::3::978153139
22::2134::2::978153096
22::1405::3::978135265
22::1261::4::978153115
22::2064::4::978152904
22::1408::3::980066384
22::2138::4::978135175
22::2139::4::978135126
22::1265::4::978153499
22::733::4::980066421
22::1196::4::978134004
22::663::3::978153826
22::1197::3::978134929
22::736::2::978136997
22::1198::4::981605568
22::592::2::978136043
22::2716::4::978152972
22::2717::3::978153283
22::2571::3::978136478
22::2572::2::978154074
22::1917::1::978137060
22::230::2::978136699
22::231::3::978154051
22::161::3::978136175
22::163::3::978136539
22::165::3::980066476
22::3016::3::978155181
22::2141::4::978135265
22::3017::3::978155205
22::2072::4::978153321
22::1270::4::978152904
22::1347::2::978155097
22::671::5::978134995
22::1278::2::978134977
22::818::4::978154486
22::3450::3::978153937
22::1921::4::978136684
22::3526::4::978136083
22::3527::4::991149320
22::1923::3::978153570
22::678::4::981605460
22::312::2::978154091
22::3388::2::978153337
22::316::3::978154862
22::3020::3::980066421
22::318::5::978135389
22::173::3::978154929
22::248::2::978154178
22::2150::3::978153115
22::2081::2::978153170
22::1425::3::978153912
22::3896::2::991149493
22::1282::4::978135153
22::1429::2::980066476
22::1358::4::978135688
22::1288::4::978134875
22::3608::4::978153018
22::3535::2::978136372
22::1792::2::978136908
22::180::4::978153912
22::2302::3::978153826
22::1799::4::980065971
22::256::2::978154976
22::3033::4::978153139
22::257::3::978136997
22::3107::3::980066421
22::185::2::978137099
22::2161::4::981605251
22::3037::2::978134744
22::2163::3::978153321
22::3039::3::978153018
22::1291::4::981605593
22::1438::1::978136973
22::833::2::978154448
22::908::4::991149661
22::2671::2::978154111
22::2746::4::978153139
22::330::3::978153864
22::10::3::980066459
22::1876::1::978154891
22::333::3::978154267
22::3113::1::978137118
22::16::4::978135979
22::1441::2::978154199
22::1370::3::980066401
22::910::4::991149892
22::1517::4::978153593
22::2174::4::978153018
22::2249::4::978154267
22::1377::1::978154032
22::771::5::978134623
22::919::3::978135611
22::3624::2::978134484
22::3552::3::978153080
22::849::3::978137027
22::2826::3::978136940
22::1953::2::978135792
22::1882::1::978155040
22::1883::2::978153733
22::1884::4::991149055
22::3120::3::978154139
22::344::2::978154074
22::2320::3::978137027
22::2321::3::978153751
22::3052::4::978153880
22::2324::5::978134977
22::1527::2::978154862
22::1385::2::980066492
22::780::3::978154891
22::2189::4::978135226
22::1020::2::978154379
22::784::4::978154139
22::858::4::978135406
22::786::1::978137076
22::2762::4::978136462
22::2763::2::980066445
22::1967::4::978152714
22::353::1::978136857
22::2699::1::978136857
22::32::4::978135925
22::429::4::980066054
22::3208::3::978154111
22::2406::3::978153080
22::1606::3::978134004
22::39::2::978153593
22::2263::3::978136783
22::288::2::978136733
22::1608::1::978136874
22::2338::1::978137202
22::2265::4::978152648
22::2193::4::981605251
22::1391::4::978154178
22::2195::4::980066302
22::1394::5::978134744
22::2916::4::978154810
22::2918::4::978134977
22::500::3::978154111
22::1034::4::991149472
22::798::1::978137118
22::799::2::978153772
22::1036::4::978136553
22::3578::5::978134462
22::1974::3::978155205
22::1037::1::978137099
22::3210::3::978153035
22::434::3::980066509
22::292::3::978136836
22::2413::3::978153241
22::2416::3::978153170
22::368::4::978153806
22::47::4::978136641
22::296::3::978135523
22::2273::1::978136925
22::1544::1::978137060
22::2348::4::978135723
22::1476::3::978153912
22::1479::2::978136997
22::2858::5::978134744
22::1047::4::978136641
22::442::2::978154862
22::370::3::978137282
22::2423::3::978153058
22::377::1::978136719
22::1625::3::978136574
22::1552::2::978136925
22::2428::2::978154891
22::1485::1::978154074
22::3660::4::978155249
22::3661::4::978137099
22::3809::4::978153710
22::2791::4::978152972
22::2792::3::978153241
22::1991::2::978155249
22::1127::4::981605320
22::2794::3::978153190
22::2795::4::978152994
22::3300::1::978134462
22::1994::4::978155078
22::2797::3::978153058
22::380::4::978153826
22::454::2::978136616
22::2502::3::978153751
22::3160::4::980065998
22::457::3::980066357
22::65::3::981605647
22::2291::4::978135925
22::1566::2::978135226
22::1200::4::978136441
22::2003::3::978153115
22::2004::3::978154242
22::2005::4::981605251
22::1205::4::978136836
22::1136::4::978134725
22::532::4::978154155
22::608::5::978135545
22::70::4::978136888
22::3243::3::978154199
22::466::3::978154486
22::2371::3::978153096
22::3247::2::978154448
22::3174::4::978153787
22::3176::2::981605503
22::2374::3::978153321
22::1573::4::978136751
22::2376::3::991149140
22::104::3::978153710
22::2011::4::991149352
22::2012::3::978154219
22::1210::3::978134049
22::3826::1::978136372
22::3753::3::978134462
22::1214::4::978134073
22::1215::4::978154012
22::610::4::978135175
22::1073::3::981605583
22::542::3::981605666
22::543::4::978136804
22::546::2::978155040
22::473::2::978154448
22::474::3::978136641
22::2450::3::980066259
22::81::4::978153669
22::3253::4::978152743
22::3254::3::978152743
22::3255::2::978153864
22::3257::1::978136958
22::1653::3::978135868
22::1580::2::978153806
22::110::4::978135627
22::3258::3::978154420
22::111::4::978134073
22::112::2::980066476
22::1584::4::978154810
22::3835::2::978137118
22::1222::4::978135755
22::1225::5::978135474
22::1080::4::978134875
22::3698::4::991149352
22::480::2::978154833
22::555::4::980066372
22::1089::4::978136426
22::485::4::980066544
22::1732::4::978153864
22::2391::4::978136512
22::95::4::978136903
22::3267::3::978136719
22::2393::1::978154862
22::2395::4::978153553
22::2396::2::978134929
22::2100::2::978153058
22::1597::3::978136857
22::3917::4::978155186
22::2108::3::978153733
22::1091::2::978153321
22::708::3::978154074
22::1097::3::991149289
22::2542::4::980065957
22::2616::1::980066509
22::2470::2::978153190
22::2617::3::980066476
22::1673::4::978135833
22::1747::4::978153733
22::1748::4::978136335
22::2478::3::978153283
22::1676::4::978154833
22::208::2::980066243
22::1240::4::978136462
22::2046::4::991149306
22::2985::2::978134049
22::1246::3::978135868
22::1247::4::978135568
23::1248::2::978462452
23::1249::5::978459672
23::3420::2::978465796
23::1179::3::978462452
23::648::4::978460739
23::2553::3::978463956
23::2554::3::978466204
23::2628::4::978464461
23::3358::3::978465537
23::1320::2::978464461
23::3793::4::978460385
23::2054::4::978461513
23::1252::3::978465666
23::720::4::978463614
23::2997::5::978465153
23::1258::4::993706407
23::3503::3::978463956
23::1188::3::978465336
23::3505::4::978466309
23::1189::3::978463137
23::3507::3::978460479
23::3435::4::978462195
23::659::2::978466366
23::589::4::978463892
23::1909::3::978464367
23::1690::5::978464728
23::3000::4::978459672
23::1::4::978463614
23::2::2::978461604
23::2202::3::978466115
23::6::3::978462452
23::1407::2::978466309
23::2064::4::978463137
23::3877::1::978461689
23::1265::5::978465212
23::3510::4::978466366
23::1267::4::978465796
23::661::2::978460739
23::1269::2::978466204
23::1196::5::978463892
23::2712::5::993706558
23::2640::5::978464267
23::1199::3::978463893
23::592::3::978462554
23::2641::3::993706741
23::1912::4::978462554
23::593::4::978133468
23::2642::1::993706986
23::2643::1::993707035
23::595::3::978463711
23::2571::3::978464019
23::1845::3::978465462
23::161::2::978466204
23::235::3::978465419
23::162::2::978463137
23::3952::4::978461000
23::2140::2::978461513
23::1343::2::978466309
23::2148::4::993706741
23::2149::3::993706986
23::1274::3::978463711
23::671::3::978464728
23::3521::1::978462330
23::745::3::978463614
23::2722::3::978464842
23::674::4::978464842
23::3525::2::993706924
23::748::3::978464598
23::3527::4::978464076
23::2726::4::978462195
23::2657::4::978460576
23::1784::3::978465212
23::316::3::978464728
23::317::3::978461513
23::319::2::978466204
23::1356::4::978464367
23::750::4::978463892
23::2808::3::978464728
23::3396::3::993706454
23::3101::2::978466115
23::2599::4::978465404
23::327::2::993706949
23::3104::4::978462555
23::1500::4::978462640
23::3032::5::978464645
23::329::3::978464541
23::3108::4::978465537
23::2160::4::978460152
23::187::3::978465575
23::2091::1::978464842
23::903::3::978465666
23::904::3::978465666
23::908::3::978133428
23::3471::5::978463956
23::3618::3::978460576
23::3474::3::978464645
23::1009::2::978461513
23::3479::3::978461410
23::1876::1::978464598
23::260::5::978461308
23::11::2::978465404
23::2311::4::978464598
23::16::4::978466309
23::2241::3::978460855
23::3044::3::978466204
23::196::4::978133428
23::1517::4::978465504
23::911::5::978466366
23::198::4::978464367
23::2174::4::978461410
23::1372::3::978464541
23::2176::2::978466366
23::1375::3::978464461
23::915::3::993706477
23::1376::4::978464267
23::3624::3::978460153
23::3551::3::978466115
23::3556::3::978459672
23::1953::4::978462275
23::1019::2::978461308
23::3489::2::978461604
23::1958::4::993706513
23::1885::3::978465504
23::21::4::978465404
23::2322::3::978464842
23::348::2::978465537
23::3052::5::993706558
23::29::3::978464076
23::2253::2::978461708
23::1527::5::978464211
23::3700::4::978464211
23::2259::2::993706924
23::924::2::978463956
23::3701::3::978462735
23::3702::1::978464267
23::780::4::978464541
23::3703::2::978464019
23::2901::5::978464211
23::1388::3::993706949
23::3634::2::978465744
23::3708::3::978133468
23::858::5::978462095
23::2761::3::978463711
23::2762::4::978465744
23::3638::5::978464842
23::788::3::978461677
23::2692::5::978462195
23::1965::4::978464076
23::1967::2::978461604
23::2699::2::978464541
23::32::4::978464112
23::34::3::978465212
23::357::1::978465462
23::2407::3::978464211
23::39::4::978465404
23::2409::3::993706924
23::2193::2::978461604
23::2268::3::978462452
23::1396::4::978464461
23::2912::3::978462555
23::866::4::978462330
23::2916::5::978464019
23::2917::5::978462452
23::3576::5::978464076
23::1036::5::978465796
23::3578::4::978459882
23::431::3::978462554
23::435::2::978133468
23::2410::3::993706924
23::2411::2::993706949
23::1610::3::978465796
23::293::2::978462452
23::3070::3::978464461
23::45::4::978465504
23::367::3::978461308
23::47::2::978460152
23::296::5::978462095
23::3147::2::978465744
23::2419::2::978133428
23::1617::2::978462195
23::1544::3::978464842
23::2278::3::978462640
23::2858::4::978459672
23::442::3::978464598
23::50::4::978462095
23::52::4::978465537
23::377::5::978466309
23::1625::4::978466204
23::2355::3::978465404
23::951::3::978459882
23::2288::3::978464211
23::2289::4::978465212
23::3809::4::978465462
23::1127::5::978464112
23::521::2::978462640
23::1129::4::978464367
23::3300::3::978464645
23::1994::4::978466115
23::2797::4::978461410
23::1997::3::978459882
23::2502::3::978465505
23::60::3::978461604
23::457::3::978465744
23::2000::4::978462735
23::3740::5::993706593
23::3741::2::978462640
23::1200::3::978463956
23::2005::1::978461513
23::1204::4::993706407
23::968::4::978464267
23::2871::3::978466309
23::2872::3::978461308
23::1206::3::978464019
23::1060::1::978465404
23::2009::4::978464645
23::2948::4::978460152
23::608::4::978462095
23::2511::3::978462555
23::70::4::978460739
23::76::3::978464461
23::3175::3::978464112
23::1645::3::978462640
23::1573::4::978464367
23::2011::4::978464541
23::3751::3::978459882
23::2012::4::978464728
23::1212::3::978465666
23::2952::2::978462735
23::1213::3::978462195
23::1214::3::978463956
23::1215::4::978464112
23::610::5::978464267
23::1218::5::978465744
23::1219::3::978465666
23::1073::5::978461308
23::541::5::978464019
23::1148::3::978463614
23::1077::4::978464019
23::3253::2::978465505
23::3256::3::978466366
23::2527::5::978464267
23::2454::4::978464367
23::2528::4::978464598
23::2455::4::978464112
23::1653::3::978464112
23::1580::4::978464211
23::2529::3::978464076
23::111::3::978465744
23::2384::3::978465575
23::1729::3::978462735
23::1584::3::978464076
23::2021::2::978461604
23::1221::4::978462095
23::3763::2::978462735
23::1222::5::993706407
23::1223::4::978463614
23::1227::2::978462330
23::2968::4::978461410
23::3698::4::978464728
23::551::4::978460385
23::3699::5::978464019
23::2600::4::978464461
23::480::5::978464019
23::555::3::978462554
23::2530::2::978464842
23::1089::4::978462330
23::556::2::978463137
23::2533::3::978464645
23::1805::3::978462640
23::3338::3::978462816
23::3265::5::978462275
23::2390::2::978465575
23::3266::1::978465462
23::2391::3::978462554
23::2393::3::978464645
23::2395::4::978465505
23::2396::3::978465153
23::125::3::978465419
23::2100::4::978461410
23::3770::5::978464541
23::2105::2::978461410
23::2108::5::978465537
23::1306::5::978464598
23::2973::3::993706369
23::1234::5::978462275
23::1090::3::993706407
23::1097::4::978461308
23::493::4::978462452
23::2542::4::978462735
23::2617::5::993706741
23::1747::3::978465537
23::1674::2::978466115
23::1748::4::978464076
23::1676::3::978464211
23::3920::2::978461308
23::1313::3::978462095
23::1240::5::978463893
23::2117::2::978464541
23::2118::3::978466204
23::1243::3::978465537
23::2119::3::993707016
23::1171::2::978460152
23::3786::4::978460479
23::2985::5::978462640
24::2987::4::978135218
24::3424::4::978132011
24::648::3::978134375
24::3354::1::978132906
24::2628::3::978135358
24::1259::4::978131980
24::3361::4::978132232
24::585::4::978133348
24::3000::4::978134286
24::153::4::978134441
24::2132::5::978132879
24::2064::4::978132232
24::802::3::978133879
24::1263::5::978132794
24::1265::4::978135045
24::1193::5::978136709
24::590::4::978134286
24::1197::4::978132232
24::1198::5::978135169
24::2640::4::978135247
24::592::4::978135247
24::593::5::978132483
24::2716::4::978132276
24::597::4::978133171
24::3448::5::978132163
24::303::4::978134351
24::1777::4::978133171
24::2144::4::978132083
24::2145::4::978132183
24::1270::4::978131939
24::2723::3::978134351
24::3526::4::978132011
24::2657::4::986157459
24::1784::3::978131551
24::1788::3::978133814
24::318::4::978132735
24::175::4::978133814
24::2081::4::978132083
24::1358::5::978132735
24::1288::5::978131980
24::3608::3::978132083
24::2734::3::978134456
24::2301::4::978132128
24::3104::4::978132040
24::329::3::978135339
24::3039::4::978132083
24::902::4::978135045
24::1291::4::978135218
24::1296::5::978132860
24::3471::4::978132879
24::2671::4::978133257
24::260::5::978135156
24::261::4::978133879
24::266::2::978132963
24::2243::4::978132127
24::1441::4::978133237
24::2245::4::978132163
24::2174::3::978132011
24::912::5::978132500
24::2248::4::978132040
24::1377::4::978133200
24::919::5::978135156
24::3552::5::978132040
24::2683::4::978133367
24::2757::4::986157090
24::1958::5::978132183
24::1959::5::986157437
24::3129::4::978133171
24::920::5::978134987
24::3707::1::978131551
24::858::5::978136660
24::2836::4::978133286
24::2692::4::978134987
24::1027::3::978133933
24::1965::3::978132127
24::1968::5::978131551
24::425::4::986157070
24::2406::4::978132128
24::2407::4::978132163
24::1535::4::978134987
24::1394::4::978131928
24::2915::4::978132083
24::2918::4::978132276
24::500::3::978134159
24::3210::4::978132128
24::364::4::978131578
24::3072::4::978132276
24::296::5::978132794
24::2858::4::978132571
24::372::1::978133072
24::50::5::978135062
24::2424::3::978133334
24::3081::4::978134533
24::2352::4::978132040
24::953::5::978132842
24::2791::4::978131980
24::2795::4::978132011
24::1057::4::978133305
24::2797::4::978132040
24::380::3::978134313
24::527::5::978132483
24::3160::3::978132818
24::1704::4::978132818
24::1633::4::978133782
24::1635::4::986156995
24::1569::4::978133237
24::2001::3::978132163
24::608::5::978132668
24::539::3::978133273
24::468::4::978133414
24::3175::4::978135218
24::1213::5::978132571
24::3685::4::978135045
24::1073::5::978135218
24::1079::4::978131980
24::1721::3::978131578
24::3254::4::978133305
24::1580::4::978134324
24::110::4::978132879
24::1584::2::978133665
24::1220::4::978131980
24::2023::3::978133782
24::1221::5::978132463
24::1225::4::978132516
24::2028::5::978132794
24::3699::4::978135218
24::1663::4::978132083
24::2396::4::978134987
24::2100::4::978132163
24::1230::5::978134882
24::1307::5::978131980
24::1090::4::978132818
24::1094::4::978135019
24::1674::4::978134987
24::208::1::978134085
24::1247::4::978132702
25::2987::4::978131283
25::2628::5::978130670
25::3793::4::978131283
25::3798::2::978386265
25::2700::2::978131240
25::1831::2::978132594
25::2709::5::978131137
25::2490::4::978131157
25::588::2::978385998
25::1909::3::978132441
25::223::5::978130919
25::150::4::978132793
25::157::3::978133433
25::1196::5::978132002
25::2712::4::978130991
25::1198::5::978130633
25::737::3::978132853
25::2716::5::978131048
25::2571::3::978132158
25::1917::4::978132586
25::2574::3::978131157
25::1270::5::978132138
25::1920::2::978133433
25::1921::4::978132180
25::1356::5::978132216
25::2804::2::978386028
25::688::4::978133460
25::329::2::978132488
25::1291::5::978132431
25::2094::3::978132504
25::2676::5::978131094
25::1876::2::978132424
25::260::5::978131930
25::3114::4::978131266
25::2173::3::978132620
25::1371::2::978132424
25::1372::5::978132192
25::1373::3::978132829
25::1374::5::978132180
25::1375::3::978132255
25::1376::5::978132234
25::3623::4::978131137
25::2683::3::978130855
25::1882::1::978132853
25::2324::4::978134637
25::2253::4::978130612
25::780::4::978132216
25::1387::3::978132226
25::788::2::978132488
25::2692::5::978131194
25::2693::3::978131266
25::1391::3::978132586
25::3717::4::978131048
25::3578::4::978131048
25::435::3::978132739
25::1610::5::978132793
25::1544::3::978132766
25::3156::5::978132424
25::2355::3::978130895
25::1129::4::978132234
25::2501::5::978132742
25::2502::5::978131157
25::1704::4::978132864
25::1639::4::978386028
25::3745::4::978386228
25::1205::5::978132441
25::3676::1::978132285
25::3174::4::978386112
25::3175::3::978386056
25::1573::5::978132424
25::2011::5::978132424
25::3751::3::978386028
25::2012::5::978132347
25::1210::5::978132138
25::3753::5::978131157
25::546::4::978132960
25::473::3::978133460
25::1653::4::978132180
25::1580::4::978132347
25::110::3::978133273
25::2028::5::978130711
25::480::4::978132180
25::2393::2::978132424
25::2541::4::978386028
25::1676::4::978132563
26::3421::3::978141452
26::3422::3::978271825
26::1179::4::978274105
26::3423::3::978147079
26::719::3::978271742
26::2622::3::978275603
26::648::3::978139685
26::3426::3::978271666
26::2628::2::978143313
26::1682::5::978138796
26::3287::2::978140681
26::2558::3::978271539
26::216::2::978145295
26::217::3::978271309
26::1689::2::978140284
26::2053::1::978145681
26::2054::3::978143348
26::3500::2::978144939
26::2059::1::978139535
26::724::3::978145618
26::3501::3::978141118
26::3502::4::978142789
26::2700::1::978141688
26::1259::5::978141478
26::1186::3::978272167
26::2701::2::978272041
26::3506::4::978273150
26::3360::5::978146594
26::3361::4::978146559
26::3362::2::978272609
26::2706::3::978139135
26::585::2::978139966
26::586::2::978140049
26::1833::4::978139735
26::587::3::978138656
26::588::3::978142422
26::589::3::978271900
26::1::3::978130703
26::3::2::978140022
26::4::3::978145310
26::5::5::978144881
26::7::4::978141783
26::2134::2::978141783
26::2137::3::978273028
26::1409::2::978141204
26::804::4::978145105
26::1265::4::978140876
26::1196::2::978143174
26::736::3::978139735
26::3441::4::978146812
26::2712::3::978139371
26::1198::3::978146540
26::592::3::978146876
26::593::3::978130429
26::2716::2::978146800
26::595::3::978273930
26::597::4::978138759
26::3448::2::978142647
26::1917::4::978140139
26::303::3::978145330
26::231::1::978139639
26::160::3::978272412
26::1777::2::978139056
26::234::3::978140049
26::161::4::978138982
26::1779::3::978145280
26::236::3::978271538
26::237::3::978271539
26::168::4::978141233
26::2144::3::978141583
26::2145::3::978140971
26::1270::3::978271309
26::2146::5::978141178
26::1271::3::978144677
26::1347::2::978146940
26::818::1::978140541
26::3450::2::978139209
26::673::2::978140454
26::3525::3::978146940
26::3526::5::978141602
26::2724::3::978140173
26::1923::3::978138670
26::3528::3::978142812
26::1784::5::978384872
26::315::3::978145667
26::317::2::978143330
26::318::4::978130703
26::248::2::978140284
26::1422::3::978139827
26::2154::3::978271624
26::2081::4::978140997
26::1425::2::978144977
26::2082::3::978140049
26::1285::3::978146649
26::2802::4::978141204
26::2805::3::978145407
26::3608::1::978141896
26::3100::3::978138682
26::3101::4::978146800
26::252::4::978141219
26::2302::3::978141688
26::185::3::978276085
26::3108::2::978274244
26::3039::3::978271918
26::902::4::978273268
26::830::2::978140333
26::1291::3::978146574
26::832::2::978274244
26::762::3::978145597
26::3614::4::978275316
26::1298::2::978146940
26::765::3::978145506
26::3543::5::978141633
26::1003::2::978271488
26::694::3::978146288
26::2746::1::978146876
26::1947::3::978142952
26::1876::5::978275083
26::333::1::978145560
26::260::3::978271884
26::11::3::978271282
26::261::2::978274244
26::3040::3::978271692
26::337::1::978130782
26::3114::3::978141494
26::2312::4::978146619
26::16::4::978275215
26::2313::3::978271461
26::339::3::978139421
26::267::2::978140520
26::195::3::978271857
26::2316::4::978140082
26::2243::5::978146718
26::2245::3::978141664
26::1370::3::978139015
26::1517::1::978142451
26::198::4::978274312
26::2247::2::978147012
26::2174::1::978141688
26::2248::3::978142861
26::1376::1::978143197
26::2822::3::978141288
26::3552::3::978271401
26::1013::3::978273355
26::1015::3::978139894
26::1880::3::978140311
26::2683::1::978385333
26::1954::3::978272643
26::1955::3::978273004
26::412::5::978144309
26::1883::2::978144324
26::413::2::978139790
26::2759::2::978139536
26::1957::3::978146686
26::3489::3::978271603
26::1958::3::978142912
26::416::3::978146104
26::344::1::978140097
26::1888::3::978139827
26::2321::5::978139101
26::276::3::978140162
26::278::3::978145631
26::3056::3::978145836
26::1380::4::978141896
26::1381::2::978142672
26::2259::3::978141339
26::1457::4::978276041
26::852::4::978139520
26::780::3::978144236
26::3703::2::978143197
26::1387::3::978272215
26::1388::2::978273171
26::3705::3::978142486
26::3707::4::978142043
26::1020::3::978271421
26::784::1::978139991
26::2906::4::978146047
26::1021::2::978140454
26::3638::2::978273135
26::1961::4::978146540
26::788::1::978141204
26::1028::1::978142738
26::1966::4::978138630
26::350::3::978144538
26::424::3::978145105
26::1968::4::978141494
26::3130::3::978146180
26::2403::3::978146985
26::429::1::978140438
26::356::5::978138642
26::3206::4::978141354
26::2404::3::978147180
26::2406::3::978141079
26::3063::3::978140187
26::2407::3::978141664
26::2261::3::978146800
26::38::2::978145985
26::2335::2::978140566
26::2262::5::978384764
26::39::3::978271401
26::2409::4::978273066
26::1461::2::978145736
26::1608::4::978144324
26::1463::2::978145597
26::1390::2::978145310
26::2266::3::978142510
26::1391::1::978145944
26::2268::4::978138575
26::1393::5::978140863
26::2269::3::978271640
26::1394::5::978141439
26::1100::2::978141233
26::1101::4::978140997
26::2915::4::978130465
26::2916::4::978144159
26::2918::3::978141583
26::500::3::978138871
26::1035::2::978273268
26::432::2::978145481
26::3210::3::978271488
26::2779::3::978271603
26::361::4::978275709
26::435::3::978140370
26::2411::4::978147114
26::364::3::978271665
26::2412::2::978146047
26::2340::4::978141178
26::45::5::978275432
26::1541::3::978140139
26::368::2::978139503
26::3219::3::978275185
26::48::3::978141288
26::2418::2::978146974
26::1544::3::978140344
26::3584::4::978147104
26::511::5::978130485
26::2858::4::978130715
26::440::3::978140997
26::441::2::978142561
26::370::1::978140333
26::517::3::978271809
26::518::1::978140071
26::445::1::978139936
26::2420::3::978146923
26::3152::5::978272609
26::2423::2::978141566
26::2424::3::978141008
26::2352::5::978141602
26::377::4::978140997
26::3082::4::978144939
26::378::4::978144788
26::3156::5::978144677
26::1625::3::978271571
26::2355::3::978138608
26::2429::3::978145526
26::1556::2::978141377
26::1485::1::978139220
26::3809::3::978141913
26::3590::3::978273135
26::3591::3::978141721
26::2791::1::978141700
26::1126::1::978140254
26::2794::2::978147128
26::2795::2::978141602
26::450::2::978144498
26::1994::2::978146835
26::524::5::978138560
26::2797::3::978143298
26::2798::1::978146047
26::380::3::978271918
26::1997::3::978140772
26::454::5::978139258
26::381::3::978142952
26::455::2::978140530
26::529::4::978130782
26::62::4::978143951
26::1703::2::978271539
26::3308::5::978146900
26::1704::5::978130729
26::64::2::978141204
26::2291::1::978142589
26::3098::4::978146686
26::2369::2::978146955
26::1569::3::978271742
26::1498::2::978139182
26::2003::2::978146955
26::1201::2::978273280
26::2004::1::978139721
26::2942::3::978271539
26::1135::4::978141879
26::2875::3::978271871
26::605::4::978275630
26::609::3::978140566
26::463::3::978271588
26::1711::2::978139311
26::539::2::978138972
26::466::2::978139936
26::1713::3::978139991
26::1640::4::978138784
26::467::3::978144646
26::74::4::978141079
26::3173::4::978139438
26::3247::2::978276085
26::3248::2::978145803
26::1644::3::978271624
26::3249::3::978130684
26::2447::5::978138630
26::1645::3::978271448
26::2375::3::978141913
26::104::2::978138608
26::2011::4::978141820
26::2012::2::978271309
26::2950::3::978147235
26::2014::3::978273066
26::2953::2::978145709
26::2881::3::978271461
26::3684::3::978141030
26::3686::4::978275503
26::612::2::978145202
26::1073::3::978141633
26::540::3::978271857
26::3688::3::978271789
26::3689::3::978147235
26::542::3::978140370
26::471::4::978140977
26::472::3::978145453
26::1079::2::978146649
26::3252::2::978138847
26::1721::3::978144338
26::3253::2::978141649
26::1722::3::978139653
26::3254::1::978142952
26::3255::3::978271665
26::3257::4::978139867
26::2528::5::978273113
26::3259::3::978275758
26::2459::1::978273082
26::1584::3::978138705
26::2387::3::978144832
26::1586::4::978144806
26::1588::2::978142647
26::118::5::978141322
26::2020::5::978142127
26::1220::2::978271358
26::3835::3::978271421
26::3690::3::978147261
26::2890::3::978138728
26::550::3::978271900
26::1084::4::978273251
26::480::4::978130485
26::3331::3::978147180
26::1088::3::978271447
26::1801::3::978141134
26::628::3::978138886
26::3261::5::978271858
26::3408::2::978271489
26::3263::5::978139653
26::487::2::978146357
26::2463::3::978141688
26::94::3::978275270
26::95::4::978139854
26::3194::5::978271183
26::2392::2::978146155
26::1663::3::978146686
26::3268::1::978146180
26::2539::2::978139357
26::3269::3::978142615
26::122::2::978141322
26::1593::3::978271769
26::2469::5::978141095
26::125::3::978275083
26::2100::3::978141053
26::1597::2::978141204
26::1302::2::978146594
26::994::2::978273596
26::2106::3::978275538
26::3846::2::978146876
26::2109::3::978141896
26::1307::4::978140830
26::1090::3::978146594
26::1092::3::978139611
26::708::3::978144865
26::1097::2::978143197
26::491::3::978139421
26::1810::3::978139159
26::2541::5::978142080
26::3418::2::978144088
26::2470::3::978146900
26::3274::3::978139333
26::2473::3::978147163
26::499::5::978271741
26::207::5::978141306
26::1678::4::978143842
26::208::2::978144615
26::135::2::978140333
26::2111::2::978141807
26::2042::2::978145709
26::1240::4::978143197
26::1246::3::978146594
26::1247::3::978142647
27::2987::2::978129223
27::1248::5::978128920
27::1250::5::978128920
27::1252::5::978129176
27::1180::4::978129392
27::1254::5::978130092
27::2997::5::978129418
27::1188::3::978129368
27::3435::5::978129176
27::3364::5::978129223
27::2::1::978129692
27::1262::5::978130092
27::2138::2::978129642
27::2066::4::978129222
27::1265::3::978129566
27::1267::5::978129222
27::1198::5::978130092
27::300::4::978128821
27::1276::5::978129368
27::318::4::978129982
27::1282::4::978129053
27::3469::5::978129930
27::3030::5::978129302
27::3037::4::978129527
27::905::5::978129418
27::1294::5::978129509
27::908::5::978129930
27::260::5::978129642
27::910::5::978129302
27::2174::4::978129642
27::912::5::978129836
27::913::5::978129176
27::916::4::978129368
27::922::4::978129176
27::923::5::978129768
27::2186::5::978129223
27::926::5::978130018
27::858::5::978128786
27::930::5::978129222
27::1394::5::978129418
27::3072::3::978129527
27::1617::4::978129176
27::947::5::978129302
27::2858::5::978128920
27::951::5::978128995
27::3730::5::978128920
27::2289::4::978129368
27::955::5::978129392
27::3593::1::978128865
27::1997::3::978128920
27::528::2::978129768
27::2003::2::978128821
27::2005::1::978129692
27::1204::5::978130092
27::2872::2::978129642
27::1207::5::978129930
27::898::5::978129478
27::2948::4::978128995
27::1136::5::978129392
27::971::5::978129982
27::3683::5::978129223
27::1217::4::978129836
27::1073::4::978129662
27::541::5::978129176
27::1722::3::978128865
27::1225::3::978129956
27::2100::2::978129662
27::2973::3::978129332
27::1237::5::978129795
27::1097::5::978129642
28::1249::2::978982185
28::1179::4::978126422
28::2550::4::978125885
28::648::3::978982323
28::144::2::978982281
28::3793::4::978982233
28::650::3::978126224
28::2997::4::978125846
28::3000::3::978126172
28::1::3::978985309
28::2132::5::978985335
28::1265::4::978126107
28::1266::3::978126545
28::1193::3::978125194
28::1196::5::978125450
28::1197::5::978125233
28::1198::5::978125746
28::593::3::978125450
28::2571::3::978125885
28::1916::3::978126438
28::1411::4::978126277
28::1271::4::978126277
28::1277::4::978125546
28::1278::5::978125989
28::1923::3::978126438
28::2657::4::978982233
28::318::4::978125528
28::2080::3::978126370
28::1284::5::978125607
28::1285::5::978126277
28::3101::2::978125359
28::2599::4::978125689
28::901::3::978125218
28::902::5::978126189
28::1291::4::978125218
28::904::4::978125501
28::906::4::978126477
28::3471::3::978125730
28::3548::4::978125922
28::260::4::978125450
28::334::4::978125960
28::266::2::978982323
28::2174::3::978126491
28::912::5::978985294
28::2248::4::978126172
28::916::4::978985238
28::919::4::978125464
28::846::4::978125906
28::778::4::978126306
28::1956::4::978126306
28::2321::4::978126422
28::25::3::978126344
28::1387::4::978125846
28::928::4::978125960
28::2908::4::978125358
28::2762::4::978125811
28::1968::5::978126393
28::32::3::978125885
28::357::3::978126093
28::39::4::978126393
28::930::5::978126074
28::1537::4::978126049
28::2918::5::978125359
28::3210::3::978125730
28::293::4::978126147
28::47::2::978982203
28::1617::2::978125515
28::2858::4::978982159
28::50::5::978125989
28::2282::4::978126317
28::954::5::978125566
28::2797::3::978125358
28::1997::4::978125772
28::527::5::978985280
28::454::2::978125255
28::1704::4::978126277
28::3097::4::978125624
28::1200::4::978125796
28::3671::4::978126277
28::898::4::978125705
28::2947::4::978126477
28::1208::3::978125427
28::899::3::978125906
28::1136::4::978126093
28::608::4::978126189
28::2011::2::978125358
28::1210::5::978125255
28::1214::5::978125772
28::2881::3::978125358
28::2020::4::978125772
28::1224::4::978125566
28::1225::5::978125672
28::551::4::978982185
28::480::3::978982261
28::3260::3::978126370
28::3334::4::978126277
28::1660::4::978126545
28::2396::5::978125846
28::2398::4::978126189
28::1302::3::978126031
28::1230::4::978125607
28::2033::2::978982338
28::1097::3::978126452
28::1748::3::978126224
28::1240::3::978125772
28::1244::4::978126330
28::1247::5::978125501
29::2989::2::978136274
29::2550::3::978136554
29::3793::1::978136022
29::2991::4::978136203
29::1252::3::978122988
29::2993::5::978136203
29::2058::2::978136162
29::2490::4::978136098
29::3366::2::978136307
29::589::4::978135871
29::1262::5::978123093
29::733::4::978136307
29::1196::4::978135871
29::1198::5::978135796
29::3370::3::978122885
29::2571::3::978135796
29::163::2::978136162
29::3527::5::978136058
29::1785::3::978136203
29::318::5::978122961
29::1356::2::978136239
29::1287::5::978135871
29::2660::3::978122988
29::2661::4::978122961
29::2662::5::978136022
29::3468::3::978123093
29::3102::4::978122580
29::3104::3::978136022
29::1799::5::978122580
29::1291::3::978135833
29::260::5::978122580
29::1370::2::978136129
29::912::2::978123093
29::1374::3::978135941
29::1376::2::978136239
29::1953::3::978135913
29::1954::4::978135986
29::21::2::978136022
29::349::3::978136307
29::1527::3::978136129
29::3702::5::978136058
29::1387::5::978135833
29::3633::4::978136342
29::3635::3::978136203
29::858::5::978122910
29::2762::3::978122988
29::3639::4::978136274
29::353::4::978136162
29::2403::4::978136274
29::3062::4::978135986
29::2406::4::978136203
29::288::5::978136129
29::2193::3::978136203
29::1101::3::978136307
29::2916::4::978135986
29::1036::5::978135796
29::1610::3::978135941
29::3726::5::978136129
29::3654::3::978135941
29::50::5::978123014
29::377::3::978136098
29::1127::3::978136058
29::1129::3::978136239
29::457::3::978135871
29::2363::3::978135941
29::2366::4::978122580
29::2000::3::978136058
29::3740::4::978136162
29::1200::3::978135796
29::1204::5::978123040
29::2944::5::978135871
29::969::3::978136162
29::2872::3::978135913
29::2947::3::978135796
29::1135::3::978122580
29::2948::2::978135986
29::2949::4::978135986
29::1210::2::978135986
29::3753::4::978136058
29::2951::3::978135986
29::1214::4::978135796
29::1215::2::978136022
29::610::4::978136239
29::541::3::978122988
29::474::2::978136022
29::3256::3::978136274
29::2527::5::978136203
29::1580::3::978136058
29::110::5::978135913
29::2529::5::978135833
29::1220::5::978135913
29::1221::3::978135796
29::3836::5::978136307
29::1222::4::978135871
29::1225::5::978123014
29::3769::3::978136098
29::1085::4::978123040
29::480::4::978136129
29::3405::5::978135913
29::2534::3::978136098
29::3197::3::978136239
29::1304::5::978135833
29::494::3::978136342
29::3418::2::978136129
29::2617::3::978136342
29::2115::5::978136239
29::1240::5::978135833
29::1242::2::978135913
30::1176::5::978121997
30::720::3::978121996
30::2997::4::978122054
30::589::4::978122110
30::150::3::978122074
30::3943::5::978121687
30::3006::3::978121997
30::3949::4::978122183
30::1265::4::978122110
30::593::5::978121924
30::2571::4::978122092
30::162::2::978122010
30::1922::3::978121871
30::1784::3::978121966
30::318::4::978121841
30::1288::2::978121462
30::3105::3::978121997
30::17::4::978121841
30::3554::4::978122183
30::2686::4::978122093
30::2762::4::978122035
30::2692::3::978122035
30::3072::3::978121462
30::296::3::978121947
30::1617::4::978121947
30::1545::2::978121902
30::1041::4::978121947
30::879::2::978121462
30::2858::4::978121947
30::50::5::978121966
30::3155::2::978121902
30::527::5::978121902
30::608::3::978122035
30::2442::3::978122035
30::1213::3::978121924
30::1216::4::978122166
30::1657::3::978122054
30::2028::4::978121924
30::2966::2::978121997
30::3260::3::978122054
30::3911::2::978121745
30::1097::5::978121513
30::2544::4::978121513
31::648::5::978120588
31::1259::4::978121110
31::1188::1::978120886
31::3507::5::978120551
31::3363::4::978121552
31::587::3::978121271
31::2208::4::978121516
31::2135::4::978120686
31::3948::3::978121476
31::2064::3::978121060
31::2065::3::978121584
31::1265::5::978120997
31::1269::5::978121329
31::1197::5::978120971
31::3516::4::978121476
31::2716::4::978120971
31::3448::3::978121476
31::1777::3::978121447
31::3012::2::978120886
31::2144::3::978121357
31::1270::5::978120938
31::2078::4::978121329
31::1276::3::978121038
31::3450::3::978121885
31::3524::4::978121851
31::3451::3::978121110
31::3525::2::978121815
31::2657::4::978120654
31::3022::4::978120971
31::3028::5::978121634
31::2080::5::978121219
31::1281::3::978121417
31::3608::2::978121765
31::3462::4::978121357
31::1937::5::978121292
31::3396::4::978121160
31::3397::4::978121584
31::2300::5::978121196
31::3104::3::978121140
31::2302::4::978121675
31::3037::4::978121038
31::901::3::978121765
31::3039::5::978121447
31::905::5::978121140
31::1297::4::978121271
31::2747::5::978121242
31::11::3::978121584
31::3040::3::978121634
31::2245::4::978121357
31::910::5::978121088
31::2174::4::978121271
31::1958::3::978121885
31::21::3::978121476
31::921::2::978121140
31::3200::3::978121652
31::356::5::978121271
31::357::5::978121329
31::2407::4::978121675
31::1466::3::978120610
31::933::5::978121516
31::934::3::978121765
31::3640::2::978121516
31::2915::3::978121060
31::2918::5::978120997
31::1976::1::978120757
31::3210::3::978121160
31::368::3::978121765
31::946::3::978121608
31::2922::3::978120401
31::947::4::978121038
31::2780::1::978121786
31::440::4::978121400
31::2423::5::978121329
31::2355::4::978121242
31::3088::5::978121181
31::951::4::978120588
31::1485::2::978121885
31::955::5::978121375
31::957::4::978120364
31::3591::3::978121735
31::2935::4::978121716
31::2936::3::978120364
31::1125::5::978121634
31::2792::3::978120735
31::1129::4::978120610
31::2366::5::978120364
31::3096::5::978120938
31::961::4::978120735
31::2000::5::978121088
31::3740::3::978121400
31::2001::5::978121375
31::3671::5::978121447
31::2870::3::978121608
31::3675::4::978120588
31::898::4::978121400
31::2874::3::978120938
31::2948::3::978120478
31::1136::3::978120401
31::3244::3::978120971
31::2371::5::978121584
31::3247::4::978121815
31::1210::4::978120401
31::3685::3::978121447
31::1073::5::978121088
31::1077::3::978121608
31::1580::4::978121329
31::3189::2::978120908
31::3836::3::978121516
31::3690::4::978120364
31::480::5::978120551
31::1663::4::978121088
31::1230::3::978121038
31::1304::5::978121038
31::1307::5::978120971
31::1234::5::978120938
31::1235::3::978121038
31::3341::4::978121786
31::3349::2::978121516
31::2111::3::978121716
32::1249::3::978119379
32::3429::3::978119364
32::3286::1::978126476
32::1683::3::978123849
32::1250::4::978122564
32::2707::2::978123912
32::1834::3::978123925
32::589::4::978123849
32::593::5::978123515
32::2571::3::978123515
32::1343::3::978123879
32::745::4::978123515
32::1784::3::978118666
32::247::4::978123831
32::1358::4::978123515
32::3101::4::978118701
32::1296::5::978122520
32::266::4::978121288
32::3556::4::978121288
32::1956::3::978118701
32::28::3::978122729
32::2762::5::978121626
32::32::5::978121599
32::2916::3::978123912
32::293::4::978123515
32::3072::5::978118683
32::47::4::978119379
32::3147::5::978123863
32::1617::3::978123515
32::3079::5::978122813
32::2858::4::978119364
32::50::3::978123515
32::3159::2::978122583
32::457::3::978123831
32::1208::4::978121689
32::608::4::978123515
32::3821::1::978118906
32::3751::4::978118859
32::2959::4::978121579
32::474::4::978123849
32::2020::5::978121545
32::2028::3::978121667
32::551::3::978121273
32::480::2::978118666
32::1088::4::978121564
32::2108::5::978122598
32::3786::4::978119403
32::3787::4::978121792
33::1175::2::978558758
33::1249::2::978557891
33::3421::2::978108416
33::2550::4::978109889
33::2553::3::978109215
33::2554::4::978985564
33::1680::3::978110174
33::3359::3::978982566
33::1682::2::978985549
33::3935::2::978983298
33::1321::3::978559166
33::2124::3::978985788
33::1250::3::978108540
33::2991::5::978559073
33::1252::3::978557849
33::1253::5::978982834
33::3868::3::978110115
33::2993::5::978985549
33::1183::2::978985480
33::2997::3::978108775
33::1258::5::978558041
33::1259::5::978108756
33::653::2::978110600
33::581::4::978982758
33::3504::3::978982449
33::3505::4::978983174
33::1189::5::978982362
33::3507::4::978985173
33::3435::4::978558041
33::3362::4::978108516
33::2633::4::978108992
33::3363::4::978983220
33::586::4::978983558
33::3364::4::978982738
33::1834::4::978985055
33::2637::3::978558041
33::589::4::978558041
33::2638::3::978558063
33::2565::5::978558758
33::223::1::978983439
33::150::4::978558301
33::154::3::978108840
33::1699::1::978559237
33::2132::3::978108437
33::2206::4::978109468
33::1333::5::978558219
33::2064::2::978557891
33::1263::4::978108825
33::1265::3::978109513
33::1339::5::978985700
33::1266::4::978109054
33::1193::5::978557765
33::733::2::978110632
33::1267::3::978558301
33::1269::4::978108695
33::1196::5::978108182
33::590::2::978982906
33::1198::5::978108245
33::2640::4::978985142
33::592::4::978109639
33::3516::2::978558395
33::593::5::978108216
33::594::3::978558165
33::2716::4::978558990
33::595::3::978982802
33::2644::5::978109007
33::2571::3::978109133
33::300::2::978109430
33::2646::4::978110075
33::2647::4::978110075
33::2648::4::978558650
33::230::3::978985788
33::2649::4::978110075
33::3016::3::978985654
33::1340::4::978110466
33::3018::2::978982541
33::2070::4::978109534
33::3019::5::978983126
33::2071::4::978110296
33::1343::5::978558758
33::1270::4::978558097
33::1344::4::978109513
33::1345::2::978559312
33::1272::4::978982999
33::2076::3::978109448
33::1348::3::978558492
33::1278::3::978109568
33::3451::3::978109180
33::2650::4::978558041
33::3526::3::978982708
33::3527::5::978558008
33::678::5::978108639
33::2728::2::978557933
33::3386::5::978110004
33::1784::4::978558241
33::1785::3::978109534
33::316::2::978110442
33::318::5::978108216
33::319::3::978982867
33::1350::3::978982802
33::2080::3::978558165
33::1356::4::978109737
33::1283::3::978558219
33::2159::4::978109367
33::1357::4::978109488
33::1358::5::978982693
33::1287::3::978983032
33::3461::3::978109915
33::3608::4::978983108
33::2660::3::978557731
33::2661::4::978109215
33::2662::4::978110313
33::2664::5::978558395
33::2739::2::978982867
33::3396::2::978108058
33::1792::4::978110411
33::3397::1::978985682
33::3398::1::978985733
33::3100::2::978109979
33::3101::4::978107833
33::3102::4::978109760
33::3105::4::978983457
33::3032::3::978110660
33::2303::2::978985654
33::2160::4::978558357
33::902::2::978559044
33::903::4::978108516
33::1291::5::978109294
33::904::4::978108299
33::1367::3::978110716
33::1294::3::978108740
33::1295::2::978985608
33::907::2::978557832
33::1296::2::978558301
33::908::5::978108540
33::1299::3::978108478
33::3471::4::978557989
33::3546::4::978559204
33::2817::2::978108058
33::2746::2::978985788
33::3476::3::978982920
33::2747::3::978558792
33::2674::3::978982589
33::1945::3::978558097
33::1946::3::978558007
33::1873::2::978557914
33::1947::3::978558428
33::260::5::978108571
33::3110::4::978982170
33::3111::3::978108858
33::337::3::978109709
33::16::3::978110004
33::2313::4::978109621
33::17::1::978558517
33::3044::3::978109915
33::910::2::978558517
33::1517::4::978109931
33::2174::3::978109760
33::1372::4::978110174
33::912::3::978557865
33::2176::3::978110098
33::1374::4::978558357
33::914::5::978108939
33::2178::4::978558063
33::916::3::978982449
33::919::4::978108416
33::3551::3::978557891
33::3552::4::978108880
33::1012::3::978109367
33::1953::4::978108775
33::1954::3::978109639
33::1017::3::978983314
33::1955::5::978558301
33::1956::5::978108794
33::1019::4::978110366
33::1958::3::978985142
33::1885::5::978559260
33::3121::3::978108460
33::345::5::978109849
33::349::5::978558808
33::1380::2::978985081
33::2183::5::978558122
33::923::2::978557810
33::2186::3::978108516
33::924::4::978108695
33::1387::4::978108540
33::926::3::978982783
33::927::2::978559122
33::3635::4::978109782
33::858::5::978108245
33::2908::3::978108898
33::2762::4::978108740
33::1961::4::978108914
33::3639::5::978559138
33::3494::2::978983278
33::1892::3::978109979
33::1028::4::978559122
33::3498::5::978557914
33::3499::4::978109591
33::3203::3::978110296
33::32::2::978109568
33::3204::4::978983262
33::34::2::978109250
33::36::4::978985021
33::3062::3::978558792
33::2406::3::978110004
33::930::4::978108571
33::3068::4::978108416
33::2193::3::978110045
33::1464::3::978985495
33::931::4::978983054
33::2194::5::978109272
33::932::3::978109250
33::2268::5::978558650
33::1393::2::978558357
33::1394::3::978557952
33::2912::2::978109196
33::1101::4::978110149
33::866::2::978109448
33::2915::3::978558701
33::1103::4::978558758
33::2916::4::978109782
33::1104::2::978982867
33::2918::3::978558263
33::3576::3::978109931
33::1035::5::978109398
33::431::4::978109054
33::2779::2::978110075
33::508::4::978109833
33::509::2::978110600
33::364::3::978109488
33::1610::5::978558546
33::293::3::978558462
33::3072::5::978109231
33::47::5::978558462
33::2344::3::978110676
33::1615::3::978985592
33::296::3::978108516
33::3147::5::978558182
33::2272::2::978985532
33::2346::3::978110466
33::2278::3::978985081
33::2921::3::978983147
33::2922::3::978109798
33::949::5::978982566
33::3727::3::978109079
33::2852::4::978109674
33::2926::3::978110698
33::1982::5::978559073
33::3587::3::978983457
33::2858::4::978108299
33::50::3::978558122
33::3152::3::978109621
33::2423::3::978109551
33::377::4::978109468
33::2353::4::978109798
33::1625::2::978110676
33::2288::4::978982758
33::952::3::978110296
33::953::4::978557973
33::3733::3::978983147
33::2932::2::978985480
33::3735::4::978108516
33::2791::4::978108670
33::1125::4::978110427
33::1127::4::978109413
33::2867::2::978558263
33::2795::4::978558241
33::1994::4::978109639
33::3599::3::978557832
33::2797::3::978110395
33::3230::4::978110411
33::1997::5::978108416
33::527::3::978107833
33::454::4::978110004
33::2433::3::978109915
33::1635::5::978983331
33::3167::3::978109591
33::3168::3::978110296
33::3095::1::978982589
33::2366::3::978558631
33::3169::3::978558462
33::3098::2::978109889
33::2000::5::978982906
33::2001::4::978109889
33::1200::4::978558041
33::1201::5::978982509
33::2941::4::978558792
33::3671::3::978109833
33::1130::4::978110313
33::2944::4::978108808
33::2871::5::978557914
33::969::4::978109271
33::1206::4::978109054
33::2009::4::978110616
33::1207::5::978982541
33::1061::4::978983262
33::3676::3::978982566
33::2947::5::978558357
33::1208::4::978108825
33::2948::4::978558200
33::1136::4::978108460
33::608::4::978108216
33::538::2::978983174
33::3244::4::978110380
33::1717::3::978107833
33::971::3::978108879
33::2010::4::978108571
33::1210::5::978108058
33::2951::3::978558374
33::3827::4::978110486
33::3681::3::978982449
33::1213::5::978108587
33::3682::5::978108655
33::1214::4::978108695
33::3683::2::978982449
33::3685::3::978983359
33::1219::5::978108571
33::2959::3::978110716
33::1079::5::978109688
33::3250::3::978110353
33::474::5::978983383
33::1721::5::978109979
33::3253::3::978110600
33::3256::5::978109709
33::2455::4::978109674
33::1653::2::978559091
33::110::2::978982589
33::2529::5::978109166
33::111::5::978108437
33::3186::3::978109889
33::2384::1::978983298
33::1729::5::978985622
33::2459::3::978110098
33::1584::4::978558828
33::3760::3::978110026
33::1221::5::978557713
33::3836::4::978983205
33::1222::4::978558200
33::3693::1::978983108
33::1225::5::978108182
33::1152::3::978983262
33::1080::3::978558301
33::1227::3::978982489
33::1084::4::978983262
33::3699::2::978110600
33::1085::3::978109106
33::1086::4::978109513
33::480::5::978110026
33::1088::2::978110698
33::555::4::978558828
33::1089::5::978559044
33::3334::3::978109054
33::2391::4::978109863
33::1663::2::978982980
33::2467::4::978983516
33::2396::2::978108939
33::3911::2::978108939
33::2398::3::978558808
33::1300::5::978557952
33::1301::4::978982867
33::1302::2::978109513
33::3844::5::978110149
33::1230::3::978982738
33::1304::3::978557866
33::1231::3::978109250
33::2109::4::978985430
33::1234::5::978982541
33::1235::3::978982693
33::1090::3::978558041
33::1092::4::978109382
33::1094::4::978109271
33::1095::1::978985700
33::1096::4::978110486
33::3340::4::978108740
33::1097::4::978982390
33::2612::4::978982608
33::565::3::978983262
33::3271::4::978109833
33::3418::4::978109945
33::569::2::978983074
33::1674::5::978109166
33::1678::2::978558122
33::2115::4::978109760
33::1240::4::978108794
33::2117::3::978110427
33::2118::4::978558596
33::2983::4::978983205
33::1245::2::978110466
33::1246::5::978558517
33::1247::3::978982390
34::3424::4::978104034
34::1680::5::978104358
34::3358::3::978104491
34::2558::3::978104580
34::2485::5::978104678
34::2054::3::978104169
34::3868::4::978104050
34::1258::5::978103417
34::2700::4::978103198
34::1259::5::978102984
34::1188::1::978104414
34::3361::5::978103022
34::587::4::978104399
34::1835::4::978104466
34::222::4::978104384
34::1::5::978102970
34::7::3::978104490
34::2133::5::978104134
34::2134::3::978104119
34::3510::5::978103881
34::2710::5::978103455
34::1196::5::978103665
34::1197::5::978103077
34::2716::4::978102984
34::2572::4::978104449
34::597::5::978104399
34::236::1::978104619
34::163::3::978104384
34::2144::5::978103087
34::2145::5::978104134
34::2072::2::978104190
34::1270::5::978102954
34::1278::4::978102999
34::745::4::978102922
34::3450::4::978103289
34::3524::4::978104150
34::3526::3::978103216
34::1923::4::978103166
34::2581::4::978104491
34::3387::2::978104212
34::3388::2::978104238
34::1784::5::978103166
34::318::5::978103631
34::1350::2::978103487
34::2081::4::978103324
34::1285::5::978103052
34::2804::5::978104026
34::3608::3::978103303
34::3536::4::978103849
34::2735::3::978104150
34::3104::4::978103106
34::2302::5::978103216
34::1500::4::978103166
34::3033::5::978104068
34::2160::2::978103487
34::3039::4::978104081
34::837::3::978103216
34::838::4::978104466
34::2671::5::978103265
34::2747::3::978103379
34::11::4::978103264
34::339::4::978104503
34::17::5::978104339
34::1441::4::978104515
34::2174::4::978104068
34::2248::5::978102999
34::3623::3::978103932
34::919::5::978103710
34::3481::3::978103038
34::1888::3::978104643
34::2324::5::978102970
34::2329::5::978103677
34::1381::1::978104264
34::1387::4::978103428
34::1028::5::978103198
34::3499::4::978103444
34::1968::5::978103106
34::1895::3::978102800
34::353::4::978104414
34::356::5::978104384
34::34::5::978102999
34::2406::4::978103265
34::2261::5::978104150
34::39::4::978103198
34::1393::5::978104329
34::933::5::978103077
34::3712::3::978103368
34::1100::4::978104619
34::2915::4::978103127
34::2918::5::978102970
34::2413::4::978104190
34::2416::4::978104169
34::1541::3::978104549
34::3219::3::978102839
34::1479::4::978104619
34::2858::5::978102938
34::441::5::978103177
34::2423::3::978104105
34::2424::5::978104414
34::3087::4::978103368
34::3088::5::978103010
34::3591::4::978104081
34::2791::5::978103106
34::3594::4::978103990
34::2792::4::978104190
34::2794::5::978104238
34::3597::2::978103898
34::2795::5::978103241
34::2796::4::978104212
34::1994::4::978103444
34::380::3::978104435
34::1997::5::978103417
34::455::2::978102817
34::529::3::978103690
34::2432::4::978102800
34::1704::4::978103690
34::2291::4::978104371
34::2369::2::978104169
34::2000::5::978103138
34::1569::3::978104466
34::2001::5::978103354
34::1207::4::978103631
34::605::4::978104592
34::539::4::978104371
34::1641::4::978103303
34::2371::4::978104050
34::1717::3::978103517
34::1645::3::978103463
34::2375::5::978104212
34::2378::3::978104224
34::2379::3::978104253
34::2011::3::978104119
34::1219::4::978103417
34::1148::5::978102922
34::2888::5::978104630
34::543::4::978104549
34::1079::4::978104050
34::1721::4::978102800
34::3253::3::978103229
34::1722::4::978104549
34::2380::3::978104279
34::3257::4::978104692
34::2382::1::978104290
34::2383::1::978104279
34::3259::3::978104549
34::550::4::978104619
34::3408::4::978103898
34::3264::2::978103517
34::1735::4::978104426
34::3269::3::978104619
34::2469::2::978104169
34::2396::5::978104329
34::2100::3::978104105
34::1597::3::978104592
34::2108::1::978103277
34::2109::4::978103198
34::1307::5::978103052
34::1091::4::978104190
34::708::4::978104549
34::1097::5::978102839
34::2471::2::978104253
34::497::5::978104449
34::2478::4::978104212
34::3785::3::978103898
35::3359::4::978102856
35::1251::4::978101388
35::1252::4::978102202
35::1183::2::978103825
35::3501::3::978104002
35::1185::4::978100997
35::728::1::978100839
35::3508::3::978101839
35::2633::1::978103809
35::2708::4::978103743
35::1760::1::978102137
35::3365::4::978101807
35::1835::4::978100391
35::154::4::978101459
35::155::3::978100415
35::7::2::978104122
35::3871::5::978101573
35::800::4::978102899
35::1408::1::978103877
35::2065::2::978101170
35::803::3::978103877
35::1264::5::978102272
35::1266::4::978101807
35::3512::1::978103422
35::1269::4::978102272
35::1196::4::978102812
35::1197::5::978103790
35::1198::4::978100415
35::592::2::978101210
35::595::2::978101958
35::2571::4::978102342
35::2575::4::978102494
35::1272::3::978102921
35::1419::4::978102974
35::2078::2::978102032
35::1276::3::978102769
35::1278::4::978101687
35::3451::4::978101477
35::2724::3::978104122
35::318::3::978102705
35::2080::3::978103714
35::2081::2::978102065
35::1283::5::978101807
35::824::5::978100700
35::2087::4::978102032
35::1358::5::978102329
35::2088::4::978102155
35::1288::4::978100972
35::2731::5::978101533
35::3461::4::978101434
35::2732::5::978101388
35::3467::4::978101415
35::2300::5::978101958
35::3030::4::978101388
35::2303::5::978101958
35::902::5::978100391
35::2238::4::978101711
35::2239::4::978100440
35::904::4::978102202
35::1292::4::978101687
35::1294::4::978101661
35::908::4::978102202
35::838::4::978103896
35::3473::3::978101732
35::2671::3::978104050
35::3549::4::978102032
35::1945::5::978101533
35::1946::4::978101550
35::1949::4::978101434
35::2312::4::978101170
35::2313::3::978101107
35::17::4::978102921
35::2171::4::978103967
35::1370::3::978102460
35::910::4::978104931
35::911::4::978103732
35::912::5::978102672
35::914::3::978101982
35::915::4::978103857
35::918::4::978102002
35::919::5::978101958
35::1013::4::978101492
35::2682::4::978100700
35::1955::2::978102993
35::1957::3::978102993
35::28::4::978103714
35::1380::4::978102099
35::3700::4::978101085
35::2186::3::978102202
35::3703::4::978104742
35::2762::3::978102314
35::788::1::978104122
35::3566::4::978103378
35::3567::3::978103340
35::2692::4::978103693
35::1964::5::978102921
35::1028::4::978101958
35::1029::3::978101982
35::3060::4::978103202
35::2331::3::978103896
35::357::3::978100740
35::3061::3::978102032
35::36::3::978102856
35::39::4::978100815
35::2336::3::978103072
35::3068::3::978101051
35::1393::3::978103228
35::863::2::978100391
35::938::3::978102002
35::1103::5::978102951
35::1030::1::978102155
35::2919::3::978103790
35::3649::3::978101170
35::1035::3::978101982
35::296::4::978102720
35::3074::3::978101855
35::945::4::978101958
35::2921::3::978101839
35::2922::3::978101839
35::3725::1::978102099
35::948::2::978101598
35::2926::4::978101125
35::3584::4::978101329
35::2858::5::978100763
35::2420::2::978101256
35::3152::5::978102705
35::2424::3::978104091
35::2352::3::978101085
35::3083::5::978100740
35::58::3::978103809
35::3088::5::978104931
35::2289::4::978102881
35::953::5::978103035
35::2932::5::978103051
35::2863::4::978101958
35::1124::4::978101193
35::1704::4::978102974
35::3091::5::978101051
35::3099::3::978101687
35::3812::1::978101732
35::1569::3::978104034
35::1201::4::978101839
35::965::4::978102221
35::3671::5::978101687
35::2942::2::978101296
35::969::5::978103693
35::3675::3::978102065
35::2947::3::978104757
35::899::4::978101958
35::1136::5::978101661
35::608::4::978102221
35::1643::3::978103910
35::3176::2::978102402
35::971::5::978101573
35::3751::4::978103285
35::1210::4::978103857
35::2951::4::978101839
35::3681::4::978101807
35::3685::4::978101032
35::2019::5::978101533
35::1217::5::978100972
35::1148::4::978103630
35::3320::3::978103313
35::1078::3::978101711
35::2385::4::978104150
35::3189::3::978103362
35::3831::3::978103362
35::2020::3::978101107
35::1220::1::978102137
35::1225::4::978100997
35::1080::5::978101661
35::2966::2::978102751
35::1081::3::978102065
35::2969::4::978101459
35::1801::1::978104150
35::3408::3::978103035
35::1732::3::978102402
35::1733::4::978104002
35::123::4::978102705
35::2396::5::978100781
35::2100::4::978103925
35::1300::4::978100951
35::1302::3::978101170
35::1230::4::978101661
35::1231::3::978102826
35::1162::3::978210919
35::1094::4::978102899
35::708::4::978104034
35::1096::3::978100295
35::2611::2::978103091
35::3347::3::978102951
35::2474::2::978101193
35::1674::3::978101085
35::2478::1::978101885
35::3852::4::978103394
35::1172::4::978100951
35::3788::4::978101459
35::1247::5::978101415
36::2987::5::978061914
36::1249::5::978064419
36::2989::4::993702329
36::3424::5::978063192
36::647::4::978210234
36::648::5::978062718
36::2628::3::978062357
36::3358::3::978063601
36::1827::5::978103870
36::3359::5::1015905485
36::144::4::978064060
36::1320::3::978062449
36::3863::4::978062718
36::1250::5::978062571
36::3793::4::978061914
36::2058::4::978211470
36::2700::5::978061285
36::1259::5::978063405
36::581::4::1015905127
36::3504::5::978063087
36::2702::4::978061871
36::3505::5::978103544
36::1189::4::978103870
36::3361::5::978063229
36::2706::5::978061508
36::1831::3::978062488
36::587::4::978063899
36::2490::4::978061792
36::1907::4::978061314
36::588::4::978062210
36::589::5::978062293
36::1909::5::978062378
36::223::5::978061597
36::3298::5::978061547
36::1::5::978061285
36::229::5::978211373
36::6::5::978211343
36::7::4::1012707697
36::1405::4::978061333
36::2137::5::978062190
36::2064::5::978210541
36::1408::5::978210190
36::2065::4::978063581
36::1264::5::993702177
36::1191::4::1015905249
36::1265::4::978210620
36::1266::5::1040545109
36::733::4::978211420
36::3512::4::978209995
36::1196::5::978210102
36::1197::4::978210557
36::3441::3::978210286
36::1198::4::993702088
36::2713::1::1040544662
36::2640::4::993702241
36::1911::4::983647690
36::592::5::993702241
36::1912::5::1015904924
36::593::5::978211140
36::2716::4::978063494
36::595::4::1040545109
36::2571::5::978062293
36::597::5::978063797
36::3448::4::978210234
36::232::5::978063250
36::233::5::978061656
36::161::4::978210213
36::235::3::978210714
36::164::4::978211420
36::165::4::978211531
36::3952::5::978062904
36::2145::5::978064036
36::1270::5::978060982
36::1272::5::978210151
36::1274::3::978062210
36::2078::4::978063471
36::1276::5::978210521
36::1278::5::978063297
36::2722::5::978061597
36::1920::2::978210310
36::3525::4::978064097
36::3526::4::978063276
36::3527::5::978211328
36::1923::5::978063494
36::2580::5::978061683
36::316::3::978062357
36::172::4::978062488
36::246::5::978103870
36::247::4::1040545068
36::178::3::978063899
36::2081::5::978062229
36::2155::4::978063826
36::1356::5::978062357
36::1283::4::1015962403
36::1358::5::978211140
36::1285::3::978063471
36::2802::4::993702306
36::2662::3::1015904924
36::3101::5::978211399
36::2599::4::978061632
36::3104::4::993702241
36::329::3::978062399
36::256::4::978062426
36::3035::4::978063276
36::3037::4::978063250
36::3039::4::978063601
36::1291::5::1015904836
36::2167::5::1015904905
36::2094::4::978062426
36::1292::5::1012707635
36::1295::4::1040545109
36::1297::3::978064097
36::1299::5::978210130
36::2815::1::978210310
36::2671::5::978060955
36::2746::2::978063871
36::1875::3::978063899
36::10::4::978211470
36::1876::4::978062357
36::260::5::993701943
36::11::4::978063696
36::3114::5::978061895
36::2312::5::978062649
36::16::3::978211286
36::2243::4::978063356
36::196::4::978062467
36::2245::4::978063797
36::1370::4::978211399
36::1517::4::978063405
36::198::5::1015904988
36::1372::2::978062357
36::912::5::978210076
36::2248::5::978063276
36::1374::4::993702241
36::1449::4::978063936
36::1376::3::993702306
36::3623::5::978061768
36::3551::4::978211264
36::3552::4::978063581
36::3480::5::993703945
36::2683::5::978061532
36::1954::4::993702139
36::1882::1::978062503
36::2687::5::978061314
36::21::5::978063445
36::2321::3::978063826
36::3052::4::978063770
36::2250::4::978060955
36::349::4::978211328
36::1527::4::978062357
36::924::4::978211163
36::852::4::978063936
36::3702::4::993702211
36::780::4::978062357
36::1387::5::1015904819
36::3706::3::978211373
36::3635::4::993702264
36::858::5::993702088
36::785::5::978061722
36::2761::4::978061722
36::2762::5::978061850
36::1960::5::978210171
36::2763::4::978061895
36::788::4::978210863
36::3639::4::1040545125
36::2764::4::978211399
36::1963::5::978063581
36::2693::5::978061895
36::2694::3::1040544494
36::1968::4::978063623
36::30::4::978062688
36::2699::5::978061532
36::32::5::978062316
36::356::5::978063678
36::34::5::978063211
36::3060::5::978063339
36::1603::4::978210900
36::2406::4::978063844
36::2407::3::978063718
36::2334::5::978211531
36::3066::4::978210267
36::1608::5::993702429
36::2194::5::993702154
36::1393::5::978103620
36::2269::5::1040544350
36::1395::3::978063974
36::3712::4::978064060
36::1396::5::978062316
36::1101::5::993702211
36::866::5::978211181
36::2915::4::978063445
36::2916::4::978210780
36::2918::4::978063380
36::500::4::978064077
36::3576::4::993702287
36::2774::4::1016224902
36::1036::4::993702114
36::3578::5::978061683
36::507::4::993702387
36::3213::5::978061285
36::1610::5::978211235
36::292::4::993702359
36::3142::4::1015905144
36::3072::4::978063192
36::368::4::993702411
36::47::5::978062624
36::296::5::1040545019
36::3147::5::978211198
36::2418::4::978064036
36::1616::3::978210267
36::2273::4::993702359
36::1617::4::978211163
36::1544::3::978062426
36::2278::4::978211241
36::1476::4::978064116
36::3727::4::978210699
36::2858::4::978061508
36::441::3::978063528
36::2424::5::978063844
36::449::5::978064036
36::3081::4::978061850
36::2352::4::978063380
36::377::5::978211304
36::2353::4::978211504
36::3156::1::978062357
36::2355::5::978061314
36::1480::3::978211373
36::3087::4::978064036
36::1485::4::978063740
36::2288::4::978211264
36::3591::3::978063797
36::2791::5::978063339
36::1127::4::978061508
36::524::4::978064441
36::3301::4::978061007
36::2797::4::978063471
36::380::4::978063740
36::527::5::978210102
36::454::5::978211373
36::2502::3::978061792
36::1701::4::1040544350
36::2432::4::978103648
36::457::5::978211163
36::3308::4::978063871
36::2433::4::978061597
36::2294::5::978062061
36::2369::4::1040544564
36::2000::4::978063510
36::1569::5::978063992
36::2001::5::993702287
36::1200::5::978210130
36::1201::4::1015904819
36::3671::5::978063623
36::3745::4::978061895
36::2871::3::978211181
36::969::4::978210151
36::1208::5::978210130
36::1135::4::978064036
36::2948::4::993702264
36::1136::4::978063153
36::608::5::978211113
36::466::4::978210310
36::1641::4::978063678
36::2371::4::978063955
36::3174::4::1040544685
36::3175::5::978061683
36::3176::5::978061871
36::1645::4::978211504
36::1573::5::978062357
36::3821::4::978062812
36::2012::3::978062399
36::1210::5::978210171
36::2013::4::993702359
36::3753::4::978061792
36::2951::4::1015904905
36::3827::4::1015963458
36::1214::5::978211140
36::610::3::993702287
36::2883::2::978210620
36::2959::4::978061656
36::1147::4::1015905111
36::541::5::993701943
36::1078::5::978210171
36::1079::5::978063297
36::474::5::978211212
36::3253::5::978063899
36::1722::4::978211531
36::3255::4::978063548
36::3256::4::978211399
36::2527::3::1015904957
36::1653::5::978062293
36::1580::4::978062316
36::110::4::978210151
36::2529::5::993702188
36::111::3::978211140
36::1584::4::978062293
36::1586::4::978210286
36::2023::4::978060955
36::1221::3::993702088
36::3836::5::978063171
36::3763::4::978211399
36::2890::4::978210190
36::2028::4::978210102
36::1080::3::978210581
36::1227::3::978211286
36::1081::3::978063547
36::2967::5::978211264
36::3697::4::978062449
36::551::4::978062649
36::553::4::1015905626
36::480::5::978062293
36::555::5::993702114
36::556::5::1015905144
36::2605::4::978061632
36::3408::5::983647331
36::3263::4::978064009
36::1805::5::978211470
36::2391::4::978211218
36::1663::4::978063471
36::2393::4::978210883
36::3196::4::978210102
36::2395::4::978061850
36::2469::4::978064138
36::2100::4::978063826
36::1597::4::993702429
36::2105::3::993702411
36::2972::4::978210130
36::2108::3::978063797
36::1233::4::978210076
36::2973::5::978063059
36::1307::4::978210699
36::1090::5::978210130
36::1092::4::978211373
36::1094::4::978210213
36::708::4::978064138
36::1097::4::978061007
36::2540::4::978211440
36::2541::5::978061597
36::3418::3::993702211
36::2617::4::993702411
36::1747::3::978063528
36::1674::4::978211286
36::1676::4::978062378
36::2115::5::1015904905
36::1240::4::978211163
36::2118::4::978211328
36::3785::5::978062812
36::1244::4::978063059
36::3786::4::1040544521
36::1172::5::978063192
36::2985::4::1015904941
37::648::4::978056293
37::3286::1::978056234
37::3864::1::978056293
37::587::5::978057316
37::1265::3::978056719
37::1197::5::978046394
37::597::5::978057316
37::236::4::978057260
37::2080::4::978056806
37::2081::4::978056806
37::3399::4::978046375
37::252::5::978057295
37::2671::5::978057012
37::1947::5::978056766
37::339::3::978057295
37::912::4::978056487
37::2321::4::978046375
37::1380::5::978057331
37::920::5::978056641
37::1457::4::978057260
37::3565::4::978056417
37::788::1::978057358
37::356::4::978056876
37::357::5::978056876
37::2406::2::978057012
37::1101::5::978057295
37::1976::1::978056440
37::1977::1::978056440
37::361::4::978057012
37::47::1::978056151
37::3081::1::978057012
37::377::4::978056923
37::3159::5::978056151
37::2791::5::978056172
37::1997::1::978056151
37::961::5::978056440
37::1569::4::978057156
37::899::5::978056617
37::605::5::978046483
37::3821::1::978056323
37::1210::3::978046483
37::1721::3::978056849
37::1722::4::978056806
37::480::3::978056234
37::1088::5::978057358
37::2396::4::978056617
37::2100::3::978056901
37::2108::5::978056923
37::1307::5::978056741
37::1094::2::978056876
37::708::5::978057063
37::497::5::978056806
37::1247::5::978056617
38::648::3::978045876
38::2485::3::978045193
38::141::3::978045807
38::215::3::978044874
38::1688::3::978046303
38::1183::5::978044808
38::2059::4::978046369
38::586::4::978046369
38::587::4::978044341
38::588::4::978046270
38::1835::3::978044980
38::224::4::978044682
38::1::5::978046225
38::3948::4::978046603
38::2572::4::978044874
38::1917::3::978045850
38::1777::4::978045545
38::236::4::978045041
38::2144::4::978045618
38::2145::4::978045635
38::2724::3::978045084
38::2581::4::978045000
38::249::5::978044682
38::2082::4::978046407
38::1353::3::978045139
38::2805::3::978045228
38::902::4::978045603
38::2096::5::978046151
38::691::2::978045112
38::838::4::978044682
38::2671::4::978044916
38::2677::4::978045361
38::13::3::978046407
38::337::3::978045712
38::265::2::978044548
38::339::4::978044896
38::17::4::978044606
38::1441::3::978044896
38::2171::4::978044682
38::3623::3::978045876
38::779::2::978045250
38::342::3::978044771
38::1888::3::978045139
38::2324::5::978045382
38::1380::4::978046582
38::1894::3::978045139
38::1895::3::978045041
38::356::4::978044437
38::34::3::978046225
38::357::5::978044738
38::39::4::978044644
38::2336::4::978045400
38::1463::3::978044808
38::1393::5::978044548
38::500::4::978045823
38::361::3::978045000
38::364::4::978046270
38::2340::3::978044835
38::46::3::978044954
38::3072::4::978044383
38::47::4::978046106
38::296::3::978047091
38::48::3::978045112
38::1479::3::978045139
38::440::3::978044808
38::1620::4::978046134
38::377::4::978044714
38::2355::4::978046270
38::1059::3::978044852
38::381::4::978045958
38::455::3::978046465
38::2431::4::978045675
38::2432::3::978045519
38::2506::4::978044980
38::1704::5::978045693
38::64::2::978044936
38::2297::2::978045162
38::1569::4::978044916
38::531::3::978044473
38::605::3::978044980
38::539::4::978044771
38::2442::5::978045463
38::74::3::978045162
38::1573::4::978045658
38::543::3::978044808
38::1721::4::978044771
38::3259::3::978045193
38::1088::4::978045910
38::1801::4::978045193
38::3408::4::978046023
38::92::1::978045312
38::1735::3::978044874
38::1593::2::978045192
38::2396::5::978044548
38::1307::5::978045418
38::708::4::978044771
38::490::2::978044437
38::1672::4::978046040
38::1246::4::978045488
38::1247::4::978045768
39::3354::2::978044228
39::3793::4::978044402
39::2997::5::978043778
39::2700::4::978044354
39::2706::2::978043734
39::2568::3::978044228
39::223::5::978043841
39::3005::3::978043814
39::1193::5::978043535
39::2710::3::978043778
39::2712::3::978044016
39::2716::5::978044073
39::2572::4::978043734
39::2723::4::978044228
39::2580::5::978044073
39::318::5::978043535
39::2805::2::978044192
39::2599::5::978043988
39::2676::3::978044164
39::3113::2::978043988
39::3114::5::978044380
39::3623::4::978044228
39::2826::2::978043734
39::2683::3::978043753
39::2759::3::978043872
39::24::4::978044262
39::2906::2::978044282
39::785::2::978044164
39::2908::3::978043814
39::2762::3::978044326
39::2763::4::978044380
39::2692::5::978044301
39::2770::4::978043814
39::2772::4::978043872
39::3578::5::978044073
39::1617::5::978043496
39::2858::5::978043734
39::3081::2::978044326
39::3157::2::978044354
39::2355::4::978043814
39::1127::4::978043734
39::3300::2::978044262
39::2502::5::978043605
39::3160::4::978044192
39::2433::2::978043841
39::3745::3::978044380
39::1060::5::978043631
39::3174::3::978044192
39::3175::4::978044073
39::3176::3::978044354
39::3751::5::978043841
39::3752::1::978044192
39::3753::4::978044246
39::2959::5::978044016
39::1721::2::978043372
39::2526::1::978044192
39::86::4::978044402
39::2027::3::978043398
39::2605::1::978043988
39::1732::5::978043581
39::2395::5::978044326
39::2396::5::978044326
40::2987::5::978039629
40::2054::2::978039891
40::1254::4::978039557
40::653::4::978040023
40::2::5::978040739
40::2202::5::978041152
40::1262::5::978039514
40::733::3::978039850
40::1196::4::978039557
40::590::3::978039629
40::1197::4::978039557
40::736::4::978040768
40::3441::2::978041342
40::1198::5::978039514
40::592::2::978039693
40::3519::2::978041312
40::303::3::978040023
40::161::4::978041312
40::1272::5::978041122
40::674::3::978039922
40::1927::4::978041037
40::173::2::978040891
40::750::4::978041037
40::2088::2::978040828
40::1287::5::978039584
40::3461::2::978039629
40::2662::4::978041189
40::688::3::978040871
40::2669::3::978041224
40::329::3::978039850
40::258::1::978040922
40::2161::4::978039850
40::1291::5::978039584
40::2094::2::978040023
40::1294::4::978041091
40::2815::1::978041370
40::2816::1::978041398
40::2817::1::978041398
40::2748::3::978040922
40::912::5::978041037
40::1374::3::978039753
40::1375::4::978039922
40::1376::4::978039795
40::919::5::978039514
40::3628::4::978041224
40::1017::3::978039693
40::920::4::978039263
40::780::4::978041342
40::421::2::978039693
40::2402::2::978041370
40::356::4::978041224
40::3062::4::978041224
40::2406::4::978039753
40::3066::3::978041312
40::1391::3::978041342
40::3643::4::978041279
40::2414::3::978039795
40::2287::5::978041250
40::952::3::978039654
40::1127::4::978039584
40::1129::3::978039819
40::524::3::978039301
40::60::3::978039958
40::2430::5::978039753
40::2366::3::978039557
40::2941::3::978041279
40::1204::5::978039514
40::2944::4::978041152
40::2871::3::978039629
40::969::5::978039514
40::897::4::978041189
40::1208::4::978041091
40::466::4::978041370
40::3247::3::978039301
40::1210::3::978039301
40::2013::1::978039958
40::976::4::978041189
40::3755::4::978039891
40::1073::5::978039629
40::2524::2::978039263
40::1580::3::978039714
40::3836::3::978041189
40::2968::4::978039629
40::1085::5::978039693
40::3406::4::978041189
40::2537::1::978040922
40::3269::2::978039988
40::3196::4::978041064
40::2105::3::978039891
40::3412::3::978039891
40::3417::5::978039795
40::2471::4::978040828
40::1676::2::978041312
40::3927::3::978039693
40::2115::5::978039753
40::1242::4::978041122
41::2628::5::978039339
41::1688::5::978039433
41::224::1::978039835
41::2067::5::978039226
41::1339::1::978039076
41::2710::4::978040031
41::1196::5::978039417
41::2719::4::978041069
41::671::5::978039548
41::260::5::978039339
41::2762::5::978041394
41::2694::3::978040031
41::2699::1::978039990
41::2338::1::978039673
41::1033::3::978039045
41::3578::3::978040972
41::3210::2::978039092
41::531::4::978039027
41::1643::5::978041582
41::1644::1::978039673
41::1210::5::978039366
41::1721::5::978039260
41::110::2::978039076
41::1658::4::978039467
41::2546::3::978040861
42::2989::3::978041044
42::3421::4::978041747
42::648::4::978041143
42::3354::3::978040451
42::2628::5::978039063
42::3359::3::978041634
42::1320::3::978039741
42::3937::3::978039711
42::3793::4::978039324
42::1253::4::978039215
42::3868::4::978041859
42::2993::4::978040936
42::2058::3::978040936
42::1257::5::978041859
42::2997::4::978041531
42::653::3::978041186
42::3361::3::978041899
42::1831::3::978040079
42::589::4::978039170
42::1909::3::978039452
42::6::4::978040956
42::2134::4::978041939
42::2064::3::978041777
42::1265::5::978041747
42::1193::3::978038981
42::733::3::978040992
42::1196::5::978040211
42::1197::4::978040806
42::1198::5::978040784
42::737::3::978040079
42::2640::4::978039384
42::2641::4::978039590
42::593::5::978041567
42::2642::3::978040019
42::2716::3::978041829
42::3519::4::978041065
42::2571::3::978039215
42::3448::3::978041921
42::1917::3::978039566
42::1779::3::978039680
42::165::4::978041113
42::2140::3::978040305
42::2143::4::978041348
42::2144::3::978041960
42::1270::5::978039170
42::1275::4::978040936
42::1921::3::978039486
42::748::3::978039590
42::3526::4::978041899
42::3527::4::978039215
42::1924::1::978040469
42::316::4::978039711
42::317::4::978041324
42::318::4::978041494
42::172::4::978040019
42::173::3::978040056
42::1429::5::978040992
42::1356::4::978039266
42::750::4::978039170
42::1287::4::978040857
42::1288::4::978039063
42::2662::4::978040259
42::2664::3::978039266
42::3104::4::978040894
42::329::4::978039486
42::3033::5::978039659
42::185::3::978039711
42::2161::3::978041306
42::1291::4::978040830
42::2094::4::978039741
42::1297::4::978041921
42::3471::5::978040211
42::3479::4::978041282
42::10::3::978041065
42::1876::4::978039619
42::260::5::978039170
42::2311::5::978039590
42::3114::4::978041513
42::196::4::978040019
42::1371::4::978040366
42::198::4::978039300
42::2174::4::978041282
42::1518::4::978041143
42::1372::4::978040305
42::1373::4::978039771
42::1374::5::978039300
42::1375::4::978039452
42::1376::4::978039266
42::1377::3::978041186
42::3623::3::978041044
42::919::5::978041634
42::3552::5::978041939
42::3555::4::978041017
42::2681::4::978040706
42::1953::4::978040830
42::1954::3::978040875
42::1019::4::978040259
42::24::5::978040342
42::349::4::978040992
42::1527::3::978039509
42::923::3::978041513
42::924::5::978040211
42::3701::3::978039486
42::3702::5::978039384
42::780::3::978039352
42::3703::4::978039266
42::1387::5::978040784
42::3704::3::978039509
42::858::3::978040784
42::3638::5::978039543
42::788::4::978040324
42::1968::4::978041899
42::353::4::978040992
42::32::3::978039300
42::2403::4::978041223
42::356::5::978039032
42::34::3::978041728
42::2406::4::978041921
42::2407::4::978039486
42::2408::3::978040056
42::288::2::978041017
42::1608::3::978041223
42::2193::4::978041044
42::1394::3::978041829
42::1396::4::978040305
42::1101::4::978041017
42::2915::4::978041859
42::2916::3::978038981
42::1036::4::978040806
42::1037::3::978039711
42::435::3::978040434
42::1610::5::978040857
42::3070::3::978039452
42::367::3::978041282
42::296::3::978041611
42::2273::4::978041223
42::1544::3::978039680
42::2858::4::978041581
42::442::4::978040366
42::1049::2::978041164
42::2423::4::978041899
42::3153::3::978041065
42::377::4::978040915
42::379::4::978039741
42::3087::4::978041960
42::3802::4::978040101
42::2288::4::978039352
42::880::2::978040079
42::3807::4::978041223
42::1124::3::978039063
42::1127::5::978040232
42::1129::4::978039384
42::2797::3::978041282
42::527::4::978041479
42::457::4::978040857
42::66::2::978039659
42::3095::2::978041634
42::2366::4::978040830
42::2000::3::978040894
42::3740::4::978041143
42::2001::3::978040956
42::1200::5::978039266
42::2003::3::978041960
42::1201::4::978040857
42::3745::4::978039486
42::969::4::978040784
42::2872::3::978041282
42::1206::3::978039300
42::2009::3::978039452
42::2948::4::978040857
42::2949::4::978040857
42::2371::4::978041996
42::3175::5::978039324
42::1573::3::978040279
42::2011::4::978039542
42::2012::4::978039619
42::1210::5::978039170
42::2013::3::978041164
42::2015::4::978041306
42::1214::5::978040211
42::610::4::978039417
42::3758::4::978040019
42::1073::4::978041282
42::541::5::978039215
42::1077::3::978039215
42::2520::4::978039010
42::1079::4::978041747
42::3256::4::978041017
42::2527::5::978039542
42::2528::3::978039486
42::2455::4::978039384
42::1653::3::978039324
42::1580::3::978039384
42::2529::5::978039352
42::2456::3::978040056
42::1584::5::978040259
42::2021::4::978039352
42::1220::3::978041899
42::1221::3::978040784
42::3763::4::978041017
42::1222::4::978040830
42::3769::3::978041088
42::2968::3::978039384
42::3698::3::978040406
42::3699::3::978039215
42::480::5::978039300
42::2530::4::978039542
42::2533::4::978040366
42::1663::4::978041859
42::1590::3::978040019
42::2393::4::978039542
42::1591::2::978039990
42::3269::3::978040723
42::2100::3::978041282
42::1301::4::978039215
42::3770::4::978039619
42::2105::5::978039509
42::1304::3::978041728
42::2034::4::978039711
42::1307::3::978041777
42::1097::4::978039215
42::494::3::978041088
42::2111::4::978041982
42::3780::3::978040469
42::3927::5::978039418
42::2115::3::978040992
42::1240::5::978040211
42::2116::4::978039266
42::2117::3::978039659
42::2985::5::978040259
42::2986::4::978039771
43::3793::4::978026614
43::2997::5::978026432
43::2706::4::978026393
43::2707::5::978026410
43::3298::4::978026432
43::3004::1::978026410
43::1197::5::978026345
43::2712::3::978026495
43::2581::4::978026543
43::2599::4::978026483
43::830::4::978026345
43::3114::5::978026605
43::2762::5::978026580
43::2763::3::978026605
43::1961::3::978026321
43::356::5::978026305
43::2858::4::978026708
43::2369::4::978026460
43::2371::4::978026321
43::2961::4::978026591
43::2605::4::978026483
43::2394::5::978026561
43::2396::5::978026580
43::1307::5::978026321
44::2987::5::978040332
44::2622::4::978041220
44::2550::2::1004409912
44::648::4::978018682
44::2628::4::978019498
44::1754::1::1004411574
44::3793::4::978018653
44::2054::3::1004410334
44::3798::2::1004409889
44::3362::5::978019666
44::587::2::1004410065
44::2709::4::978020416
44::589::4::978019096
44::3000::3::1004410532
44::151::4::1004412054
44::1::5::978019369
44::2::4::1004410663
44::2133::3::1004410707
44::2135::4::1004410742
44::1265::4::978041129
44::1339::4::1004411431
44::1193::4::978018995
44::733::4::1004410618
44::1196::5::978040690
44::590::3::1004410618
44::1197::5::978019688
44::736::3::1004410015
44::2712::2::978019446
44::1198::5::978018926
44::2640::4::978040851
44::592::3::1004410590
44::593::5::978019132
44::594::5::978040198
44::2716::4::978020022
44::2717::4::978020022
44::2571::5::978019070
44::596::5::978040331
44::1772::4::978020090
44::3011::2::978019035
44::2140::4::978020204
44::1270::5::978019549
44::1345::1::1004411376
44::1274::3::978018972
44::741::4::1004410877
44::2077::5::978019343
44::1278::5::978041049
44::745::5::978040331
44::3386::3::1004411530
44::2657::2::978040897
44::316::4::1004410724
44::317::2::1004410334
44::318::4::978018940
44::249::4::1004412009
44::3028::5::978019611
44::2080::5::978019666
44::2083::4::978020416
44::1282::5::978019885
44::1356::4::978040851
44::3466::3::1004410300
44::3396::5::978020416
44::3397::5::978020416
44::3398::4::978020416
44::3108::3::1004411945
44::2161::3::1004410300
44::902::3::1004411930
44::1291::5::1004410532
44::904::4::1004410151
44::2167::4::1004410637
44::1294::4::978018537
44::2097::3::1004411431
44::3612::5::1004410560
44::3471::5::978040690
44::2747::3::1004411464
44::260::5::978019498
44::2311::1::1004411827
44::17::5::978019721
44::3044::5::978041253
44::2174::4::978019641
44::912::3::1004411900
44::1374::4::978040801
44::3623::3::1004410047
44::919::5::978019148
44::1952::3::978019279
44::3489::3::1004410300
44::2321::4::978304306
44::349::3::1004410707
44::2253::4::1004410386
44::920::3::1004412024
44::1527::3::978019470
44::924::4::978040690
44::780::4::978040851
44::858::3::978019035
44::1022::5::978020138
44::2762::5::978041511
44::1028::5::978019666
44::1967::5::1004410272
44::2699::4::1004410047
44::34::4::978019343
44::2406::4::1004410618
44::2407::4::978040851
44::2193::5::1004410300
44::1394::3::978019611
44::1396::4::978040851
44::3717::4::978018699
44::1030::3::978018389
44::2916::3::978040762
44::2918::4::978019688
44::2846::5::978042070
44::3070::4::978040851
44::1982::1::978041370
44::1983::1::978041370
44::1984::1::978041370
44::1985::1::978041370
44::1986::1::978041370
44::3153::3::1004410663
44::1552::4::1004409933
44::953::5::978020058
44::1127::4::978040782
44::2797::4::978019688
44::380::3::1004410707
44::527::5::978018896
44::3168::5::978019517
44::2366::5::978019260
44::2297::4::1004412196
44::891::1::978041370
44::3745::4::978018682
44::2006::4::1004410637
44::968::1::978041551
44::969::4::1004410590
44::2872::2::1004410272
44::2875::2::1004411709
44::1136::5::978019563
44::1064::4::978018522
44::539::4::1004412155
44::3175::2::1004410590
44::1645::3::1004409889
44::1573::4::1004409933
44::107::4::978020416
44::3821::3::978018699
44::2011::4::1004411101
44::3751::5::978018634
44::1210::5::978018506
44::3755::5::978018682
44::2017::2::1004410364
44::1215::2::1004410618
44::2018::5::978020155
44::1073::4::1004410590
44::1148::5::978019117
44::543::4::1004409912
44::1079::3::978019311
44::3251::4::1004410197
44::1580::3::1004410590
44::2529::4::978020993
44::2459::1::978041318
44::1584::3::1004410877
44::2020::3::1004411930
44::2021::2::1004410334
44::1220::4::978020090
44::1223::5::978040332
44::2968::2::1004410618
44::551::4::978019666
44::552::4::1004410758
44::480::4::978040721
44::3260::4::978019117
44::2460::1::978041318
44::2461::1::978041318
44::3264::4::1004411446
44::2462::1::978041318
44::2396::5::978019096
44::2399::4::978020335
44::3771::3::1004410560
44::2105::4::978040924
44::1304::4::978019610
44::2107::1::978041370
44::1307::4::978019641
44::1234::5::978019641
44::1235::5::978019234
44::3412::2::1004410590
44::1097::5::978019198
44::494::3::1004409889
44::2470::3::1004410707
44::2617::3::1004409889
44::2471::3::978018357
44::497::5::978019688
44::1748::3::978040762
44::2110::3::1004409998
44::3927::5::978019260
44::2115::2::1004410663
44::1240::5::978019148
44::3928::4::1004411407
44::2043::3::1004410364
44::1243::1::978041670
44::2046::4::978040897
45::719::2::977991882
45::2622::3::977991794
45::1821::5::977989068
45::3284::5::977988138
45::1680::2::977988453
45::3358::5::977988697
45::2629::3::977989188
45::2558::3::977989242
45::140::4::977989068
45::215::3::977988788
45::144::2::977991263
45::218::3::977991584
45::2124::3::977990953
45::2052::1::977991240
45::2054::3::977991217
45::3501::4::977988650
45::2997::2::977990162
45::2700::1::977991012
45::1186::4::977987926
45::3504::3::977990018
45::1188::4::977988372
45::728::4::977990222
45::3507::4::977990745
45::3436::2::977989310
45::586::3::977991192
45::587::5::977988697
45::588::3::977990251
45::2491::1::977988253
45::1835::5::977989212
45::2492::2::977990979
45::2496::4::977990926
45::1::4::977990044
45::153::2::977991372
45::3::2::977989159
45::3004::1::977989039
45::7::1::977989009
45::2205::2::977991441
45::3873::3::977990222
45::3874::3::977988489
45::802::3::977988453
45::2065::4::977988650
45::1409::3::977988968
45::804::1::977989188
45::1265::4::977988253
45::1269::3::977990251
45::1197::3::977990135
45::736::2::977988766
45::3516::4::977990904
45::2716::5::977990222
45::1914::1::977990251
45::2717::3::977991925
45::2718::2::977990831
45::3448::2::977990525
45::305::2::977991613
45::235::3::977990099
45::237::3::977989278
45::168::3::977989339
45::1414::2::977991081
45::2144::3::977991163
45::1270::5::977990190
45::2146::2::977989188
45::671::3::977990487
45::1278::3::977990222
45::1279::2::977991263
45::3450::4::977991319
45::3524::4::977989111
45::3451::4::977990630
45::2723::2::977990953
45::2724::3::977989111
45::1923::1::977990487
45::3528::3::977989310
45::2581::1::977989310
45::2657::2::977991132
45::1782::2::977988489
45::1784::4::977990569
45::317::3::977991132
45::2150::1::977990604
45::2081::3::977990316
45::2155::2::977991106
45::1353::3::977991565
45::1286::4::977988697
45::753::2::977991751
45::3534::2::977991319
45::3608::4::977990773
45::3462::3::977989952
45::3466::4::977990727
45::2738::3::977990926
45::252::2::977989009
45::2598::2::977991613
45::2599::3::977990077
45::2302::3::977990397
45::1500::1::977990604
45::3108::1::977987959
45::186::2::977991751
45::3037::3::977990316
45::900::3::977988587
45::902::4::977988182
45::830::2::977991983
45::1292::2::977990135
45::905::4::977989952
45::2168::3::977988330
45::3612::4::977988253
45::1296::1::977988372
45::3540::2::977988289
45::909::4::977990044
45::3614::3::977991132
45::691::4::977988890
45::838::2::977988453
45::3543::2::977990162
45::2671::5::977990879
45::697::2::977989481
45::1948::3::977987959
45::1875::2::977990727
45::11::5::977988587
45::3114::4::977989976
45::339::4::977988650
45::266::4::977988937
45::2241::3::977991751
45::3044::5::977988650
45::195::2::977989159
45::3045::2::977991283
45::2316::2::977989159
45::2243::3::977990316
45::1441::3::977991319
45::2245::5::977990805
45::910::5::977990018
45::911::4::977988540
45::2247::2::977991034
45::2174::3::977990372
45::2248::4::977988372
45::914::4::977988097
45::915::5::977988097
45::916::5::977988138
45::2822::1::977989411
45::1014::4::977991565
45::779::1::977988826
45::1016::3::977991441
45::2829::2::977991794
45::1018::3::977991664
45::1958::3::977990727
45::1959::4::977988937
45::1888::2::977991372
45::2321::3::977990190
45::25::4::977988540
45::348::3::977990604
45::3052::5::977990455
45::276::3::977989242
45::2252::2::977991372
45::1453::2::977991699
45::1380::3::977988613
45::920::4::977987926
45::852::2::977988587
45::3705::2::977989481
45::928::3::977988097
45::2694::1::977991515
45::1028::4::977990135
45::1966::2::977990427
45::1894::4::977988968
45::1968::3::977990698
45::1600::1::977988209
45::355::2::977992196
45::34::1::977990135
45::2331::2::977988766
45::357::5::977990525
45::35::2::977988890
45::3061::2::977990343
45::2406::3::977988697
45::2407::4::977990805
45::2262::3::977989111
45::287::2::977991722
45::39::5::977988182
45::289::5::977988735
45::1390::3::977991515
45::2339::3::977991821
45::2266::5::977989278
45::1537::3::977990280
45::933::3::977988330
45::1398::2::977988650
45::937::4::977988788
45::2915::4::977990316
45::2918::3::977990487
45::500::3::977990698
45::2849::2::977992062
45::2779::5::977990698
45::435::2::977991536
45::509::1::977988489
45::2340::2::977988826
45::2415::1::977989481
45::46::5::977988735
45::2416::3::977991441
45::1541::3::977991465
45::2417::2::977991860
45::48::3::977988826
45::3076::3::977991240
45::943::3::977988400
45::1043::2::977989366
45::2858::3::977990018
45::440::5::977988372
45::371::4::977991081
45::447::3::977989159
45::52::4::977990879
45::2424::2::977989009
45::2352::4::977990525
45::377::3::977988453
45::2426::4::977989068
45::378::2::977989159
45::2355::1::977990630
45::2356::3::977992062
45::3087::3::977991408
45::3088::5::977990343
45::951::3::977990018
45::1485::2::977990773
45::955::4::977990018
45::3591::3::977991106
45::2791::3::977990251
45::1057::3::977988735
45::527::1::977987959
45::1701::2::977991217
45::1632::2::977989501
45::2292::1::977989039
45::3097::2::977990077
45::1639::3::977988561
45::1566::3::977991012
45::2369::5::977988735
45::3099::5::977990698
45::2297::3::977989111
45::3812::4::977991163
45::3814::4::977990222
45::2941::4::977988937
45::3671::3::977990316
45::2942::3::977989310
45::2870::2::977990805
45::969::5::977988097
45::1135::4::977991240
45::899::3::977988182
45::605::3::977989009
45::532::2::977991821
45::539::3::977988850
45::3244::4::977988061
45::2443::4::977988890
45::1641::3::977990427
45::468::3::977988937
45::74::3::977989212
45::469::1::977988850
45::3248::3::977991882
45::3175::5::977990569
45::1571::2::977988697
45::2375::2::977991963
45::104::1::977991319
45::2011::3::977990904
45::2012::3::977991192
45::2015::3::977990953
45::3684::4::977988697
45::3685::1::977988061
45::2884::2::977989445
45::1077::3::977990397
45::3253::1::977990773
45::3255::3::977990427
45::3257::2::977989242
45::1580::4::977990879
45::3258::1::977991983
45::3259::4::977988968
45::2385::2::977991515
45::118::2::977989481
45::2020::3::977988182
45::2961::2::977991664
45::1226::4::977990222
45::1083::3::977991217
45::3699::4::977988400
45::1733::3::977988514
45::489::3::977991904
45::3269::5::977989111
45::2468::4::977989278
45::1666::3::977989159
45::1593::1::977989339
45::2469::3::977989111
45::2396::3::977988182
45::2100::4::977988372
45::1230::3::977988061
45::1304::3::977990018
45::2109::2::977991441
45::1307::3::977988453
45::2037::2::977991699
45::1235::4::977990135
45::633::2::977991342
45::708::4::977988613
45::3341::4::977990077
45::492::3::977991012
45::566::2::977989445
45::497::4::977988330
45::2473::4::977992097
45::205::2::977990879
45::1677::2::977991192
45::3852::4::977990805
45::1244::4::977988138
45::1171::1::977990727
45::1247::3::977988182
46::3280::5::977979487
46::2628::1::977979482
46::3939::5::977979062
46::1327::5::977979412
46::3361::1::977979482
46::1407::5::977979314
46::1261::5::977979427
46::2710::5::977978863
46::1347::5::977979194
46::1279::1::977979482
46::2160::5::977979091
46::847::1::977979482
46::1969::5::977979194
46::2338::5::977979336
46::1102::1::977979482
46::1970::5::977979194
46::1971::5::977979194
46::1972::5::977979194
46::1973::5::977979194
46::1974::5::977979275
46::1975::5::977979275
46::1976::5::977979275
46::1977::5::977979275
46::1978::5::977979275
46::1979::5::977979275
46::366::5::977979194
46::1980::5::977979275
46::1981::5::977979275
46::1982::5::977979232
46::1983::5::977978989
46::1984::5::977979232
46::1985::5::977978844
46::1986::5::977979232
46::529::1::977979482
46::891::5::977979232
46::3677::1::977979482
46::1717::5::977979314
46::1644::5::977979336
46::2523::1::977979482
46::2107::5::977979232
46::3273::5::977979314
47::1193::4::977978345
47::593::2::977978548
47::318::4::977978548
47::249::4::977978739
47::2804::4::977978604
47::902::4::977978369
47::1949::4::977978774
47::17::5::977978774
47::1956::4::977978641
47::858::4::977978570
47::34::4::977978774
47::36::5::977978570
47::2406::3::977978345
47::1041::5::977978682
47::58::3::977978345
47::527::5::977978521
47::1208::4::977978590
47::608::3::977978658
47::1213::4::977978708
47::1221::4::977978570
47::1089::3::977978369
47::1247::4::977978641
48::2987::3::978059397
48::2989::3::978066164
48::719::2::978147297
48::647::3::978013413
48::648::3::978064665
48::575::3::978066979
48::1320::3::978066404
48::2050::2::978066979
48::2124::3::978063476
48::1250::5::978058818
48::2990::3::978066209
48::2126::3::978066272
48::2053::2::978147496
48::3793::3::977975395
48::2991::3::978066000
48::2054::2::977975061
48::1253::3::978148242
48::3868::3::978144893
48::2993::4::978066038
48::1254::3::978064399
48::3869::3::978145679
48::2058::3::978066104
48::1256::3::978061880
48::1183::3::978012821
48::3798::3::977975550
48::2059::3::978066863
48::1257::3::978062094
48::1259::3::978064431
48::653::3::978064862
48::585::3::978013545
48::586::4::978013933
48::588::3::977976298
48::589::4::978012485
48::1::4::977975909
48::2::3::978064964
48::5::3::978013996
48::6::4::977976243
48::3006::4::977975990
48::7::4::978013413
48::2134::2::978063300
48::1405::3::978059615
48::2135::3::978130668
48::3948::3::978145648
48::2136::3::978147119
48::1408::4::977976110
48::1262::4::978058793
48::802::3::978013952
48::3877::1::978066659
48::2067::3::978058861
48::1265::3::978012501
48::805::3::977976621
48::1266::3::977976005
48::1193::4::977975061
48::733::2::978064586
48::1196::5::978032226
48::590::3::977976066
48::1197::3::977975030
48::736::3::978064780
48::1198::5::978064399
48::592::4::978064586
48::593::4::977975743
48::594::4::978059313
48::595::3::977976188
48::596::4::978059458
48::597::3::978062354
48::599::4::978065821
48::2140::3::978032293
48::1411::4::978012501
48::2141::3::978066897
48::2144::3::978061976
48::1270::4::978032226
48::1274::4::978059313
48::2078::4::978059458
48::743::3::978146579
48::671::3::978032556
48::818::2::978147145
48::673::2::978059636
48::748::3::978148619
48::2150::3::978062594
48::1422::3::978131012
48::2152::1::977975061
48::2081::3::978062523
48::2082::3::978066921
48::2083::3::978060218
48::1282::2::978059397
48::3897::4::977975323
48::1356::2::977976188
48::1283::3::978065798
48::2087::5::978059313
48::1358::3::977976026
48::2088::3::978060218
48::1359::2::978130789
48::2089::3::978066840
48::1287::3::978064399
48::1288::3::978059792
48::829::2::978146927
48::2302::3::978062557
48::3033::4::978062988
48::3107::4::978014042
48::3034::3::978059511
48::2161::3::978064586
48::901::4::978146101
48::902::5::978065419
48::903::4::978130868
48::2093::3::978066897
48::1291::4::978064452
48::2094::3::978032556
48::832::3::978013510
48::2096::3::978059397
48::1294::4::978058841
48::835::2::978012967
48::836::3::978066530
48::838::3::978013645
48::765::2::978146742
48::2311::3::978131012
48::3114::5::977975782
48::2245::3::978062893
48::1370::3::978013046
48::910::3::978060808
48::1517::2::977976406
48::1371::2::978064813
48::2174::3::978062094
48::1372::3::978013916
48::912::5::978058793
48::1373::2::978032332
48::913::4::978130868
48::1374::3::978032248
48::914::3::978059754
48::1375::3::978032293
48::915::3::978061934
48::1376::3::978032270
48::1377::3::978063860
48::916::4::978060650
48::1378::3::978065845
48::1379::3::978065845
48::919::4::978059730
48::778::3::978013113
48::2321::3::978012882
48::3051::3::978409441
48::2324::4::977975845
48::1526::2::978147580
48::1380::3::978059946
48::920::4::978058818
48::1527::3::977976507
48::923::4::978065681
48::1457::2::978013589
48::924::4::978130884
48::1459::3::978013863
48::780::4::978013820
48::1387::4::978065922
48::926::4::978065606
48::783::3::978059615
48::858::4::978065586
48::786::3::978066388
48::788::2::978032413
48::2401::3::978065821
48::2404::2::978066574
48::1602::2::978147812
48::2405::3::978066388
48::3208::3::978146579
48::3062::3::978058841
48::2406::3::978063057
48::2334::3::978066209
48::2335::3::978146856
48::2409::3::978066272
48::1461::3::978146949
48::1608::3::977976525
48::2193::3::978064665
48::1391::2::978032413
48::2194::3::978066063
48::2268::3::978012776
48::934::3::978062523
48::1398::3::978012913
48::937::4::978145255
48::798::2::978066599
48::2410::2::978066388
48::3213::4::978012456
48::2411::2::978066555
48::2412::2::978066599
48::1610::4::977976188
48::3142::5::978060113
48::2413::4::978063655
48::3070::3::978032248
48::2414::2::978066209
48::2416::3::978145771
48::3147::4::978012517
48::1616::3::978058994
48::1617::4::977975782
48::1544::4::978064992
48::1619::4::978059022
48::1474::1::978148051
48::2278::4::977976601
48::1479::4::978066247
48::879::2::978013800
48::2421::2::978066555
48::2422::2::978066623
48::2423::4::978062924
48::2424::4::978013916
48::3081::3::978013916
48::3082::3::978066388
48::2353::3::978013748
48::2427::3::978014096
48::1625::3::978130905
48::1552::3::978066272
48::2355::4::977976209
48::1485::3::978013525
48::2288::3::978131277
48::880::2::978148815
48::1488::3::978058994
48::2501::4::977975890
48::2431::3::978146627
48::1702::2::978065216
48::1703::2::978147496
48::1704::3::977975823
48::2291::3::977976091
48::1562::2::978066623
48::3095::4::978065681
48::2294::3::977976621
48::1566::3::978059615
48::3099::3::978146514
48::2297::3::978014063
48::1569::4::978063333
48::969::3::978058818
48::899::5::978059730
48::3243::2::978063767
48::3247::2::978013589
48::3175::3::977976635
48::1644::1::978131012
48::1573::3::978013341
48::2376::3::978066140
48::104::3::978013312
48::2378::3::978147119
48::2379::2::978147784
48::107::3::978066979
48::3250::3::977976264
48::3252::3::977976371
48::2450::2::978032332
48::1721::4::977976298
48::3253::4::978062557
48::1722::3::978013682
48::3254::3::978063860
48::3255::3::977976043
48::3256::4::978012996
48::1653::4::977976487
48::1580::4::977976665
48::110::5::977975959
48::3258::3::978147069
48::2529::3::978066000
48::3259::4::978013628
48::1584::4::977976244
48::3404::5::978066336
48::2530::3::978066272
48::1801::3::978013800
48::3260::3::978012699
48::2531::3::978148619
48::3261::3::978062702
48::2532::3::978066474
48::2533::3::978066388
48::2392::2::978147580
48::2393::3::978032556
48::3269::3::978148481
48::2394::4::978013196
48::1665::2::978146692
48::2396::4::978012621
48::2399::2::978065216
48::1597::3::978066316
48::991::3::978058994
48::996::3::978065845
48::1810::3::978013366
48::3270::3::978014020
48::3418::2::977976043
48::2616::3::978066291
48::2470::3::978063213
48::2617::3::978064780
48::2546::3::978013236
48::1747::3::978062594
48::1674::3::978131157
48::2478::3::978065864
48::1676::3::978032556
48::208::4::978064780
48::3421::3::978144038
48::3424::3::978144328
48::3354::1::977975603
48::1752::2::978066474
48::2555::1::978148015
48::2628::5::978032413
48::1682::3::978012937
48::1687::3::978066316
48::1689::1::978130983
48::2701::1::978065864
48::3507::4::978062354
48::1831::2::978066474
48::2706::2::978062117
48::3363::5::978144355
48::1833::3::978066316
48::3438::3::978065177
48::1907::4::978013385
48::3439::2::978066599
48::1762::3::978066388
48::1690::3::978066388
48::1909::5::978014042
48::2567::3::978063696
48::150::4::977975909
48::1693::3::978013888
48::151::3::978013341
48::1694::2::977975959
48::2496::2::978063128
48::153::3::978064813
48::158::2::978064743
48::1911::2::978147044
48::2640::4::978064638
48::2641::3::978032310
48::2642::2::978032332
48::2643::2::978032345
48::2716::3::978062375
48::2571::5::977975858
48::2717::2::978146832
48::300::3::977976244
48::3448::3::978058923
48::1917::4::978064862
48::1772::2::978060300
48::2574::3::978147458
48::303::3::978064743
48::231::4::978013888
48::160::2::978130789
48::161::3::977976315
48::234::2::978147698
48::1777::3::978013169
48::236::3::978063800
48::1779::3::978064992
48::165::2::978012996
48::239::2::978059665
48::168::3::978064862
48::2720::1::978066682
48::3450::3::978013589
48::1920::2::978059022
48::2723::2::978064692
48::3527::3::978066016
48::1923::3::978062444
48::2581::3::978013725
48::1927::3::978058908
48::3386::4::977976315
48::3388::2::978146981
48::1784::3::977976066
48::170::3::978066355
48::316::4::978032374
48::317::2::978065177
48::318::4::977975743
48::173::2::978066599
48::2804::3::978060473
48::3608::2::978062094
48::3462::4::978060473
48::1931::3::978064399
48::2664::4::978148265
48::3396::3::978062354
48::1792::3::978066316
48::3397::3::978062623
48::3398::3::978066793
48::252::3::978146579
48::1797::4::978012620
48::256::3::978146927
48::329::3::978064743
48::185::2::978148668
48::3614::3::978145679
48::3615::3::977975473
48::3471::5::978148242
48::2815::2::978059022
48::2816::2::978059046
48::1005::2::978066979
48::2671::3::978145475
48::2817::1::978066659
48::1007::2::978066813
48::1944::4::978065349
48::2746::3::978145895
48::3476::2::978130905
48::1945::4::978065715
48::3477::3::978063264
48::1009::3::978066897
48::3479::3::978064638
48::10::4::978013024
48::260::5::978064399
48::333::3::978063860
48::1876::3::978032413
48::261::3::978013450
48::336::3::977975782
48::15::2::978066555
48::17::4::977975845
48::266::4::977976487
48::339::3::978063691
48::267::2::978147351
48::19::2::978147297
48::196::2::978148619
48::3623::5::977975494
48::3624::3::977975413
48::1010::3::978063092
48::2822::2::978130720
48::3552::4::978061880
48::1011::2::978130720
48::1013::3::978066840
48::3555::3::977975412
48::3629::4::978060543
48::3483::3::978059511
48::1015::3::978066863
48::2827::2::978148815
48::410::2::978063621
48::1016::3::978066840
48::1017::3::978066793
48::1954::2::978065974
48::2683::3::978063426
48::1882::2::978066574
48::340::3::978013952
48::413::3::978147204
48::1019::3::978064586
48::2759::3::978145679
48::3489::3::978130649
48::2687::3::977976298
48::21::3::978145556
48::344::3::978013974
48::24::3::978032413
48::346::3::978059946
48::419::2::978148015
48::276::2::978147069
48::349::4::977976351
48::277::3::978013996
48::3633::3::978066081
48::1020::2::978063213
48::3635::3::978066000
48::1021::2::978067008
48::1022::3::978059458
48::2761::4::977975804
48::2762::4::977975845
48::3638::3::978066164
48::3639::3::978065974
48::1027::4::978013800
48::1028::4::978059792
48::1892::3::978014063
48::350::3::978013888
48::423::3::978066355
48::1029::4::978059511
48::1894::2::978064964
48::3499::3::978012882
48::1968::4::978144539
48::280::3::978013216
48::32::4::977976091
48::2699::2::978063507
48::355::3::978067038
48::34::3::977975959
48::356::5::977976209
48::429::2::978147044
48::357::3::978012996
48::36::3::977975873
48::39::3::977976351
48::1100::3::978066444
48::1101::4::978066038
48::1104::4::978065641
48::2916::3::977976453
48::500::3::977976487
48::2918::4::978060880
48::1035::3::978059754
48::1036::4::978065950
48::3578::4::977975395
48::360::2::978066474
48::435::2::978147010
48::509::3::978013628
48::364::5::977976168
48::367::3::977976621
48::47::3::977976026
48::368::4::978013820
48::48::3::978059636
48::296::4::977975890
48::2921::3::978065798
48::3654::3::978058885
48::2926::2::978062623
48::1042::4::978013146
48::2857::4::978059349
48::440::3::977976371
48::513::3::978131038
48::2858::4::977975804
48::441::2::978013366
48::514::2::978145734
48::442::3::978032556
48::515::3::978012967
48::516::3::978146927
48::1049::2::978064992
48::50::4::977975743
48::372::3::978063333
48::518::2::978147496
48::374::2::978147580
48::54::2::978066953
48::376::3::978066355
48::377::3::977976209
48::379::2::978148693
48::2860::2::978146803
48::3809::2::977976548
48::3591::2::978146420
48::2863::5::978060748
48::1125::3::978061998
48::2791::4::978062117
48::520::3::978063767
48::2792::2::978146803
48::1127::4::978032226
48::2794::3::978063621
48::450::3::978145837
48::2795::4::978062444
48::524::2::978013196
48::1994::2::978131325
48::2797::4::978062354
48::380::3::978062964
48::453::3::977976351
48::454::4::978013236
48::527::5::977975743
48::60::3::978065177
48::383::3::978013493
48::62::3::977976141
48::457::4::978012456
48::65::2::978147784
48::66::1::977975030
48::1200::3::978032226
48::1201::4::978065775
48::2003::3::978063691
48::2004::3::978145999
48::3671::3::978061918
48::2005::3::978064665
48::3745::4::977975360
48::1204::4::978058793
48::2006::3::977976391
48::1205::3::978032270
48::2944::3::978058818
48::1060::3::978144750
48::3675::4::978059881
48::1207::4::978065698
48::2946::5::978059881
48::1208::3::978058885
48::2947::4::978065950
48::1136::3::978061081
48::533::3::978066493
48::534::3::978013430
48::608::4::978131139
48::466::3::978059022
48::539::3::978013366
48::2011::3::978032293
48::1210::5::978032226
48::2012::3::978014096
48::2950::2::978130789
48::3753::4::978058908
48::2951::4::978065775
48::3681::3::978065799
48::1213::4::978012419
48::2015::3::978066773
48::1214::3::978131114
48::2016::2::978143891
48::2953::2::978067003
48::1073::3::978061918
48::1219::4::978131080
48::3688::1::978063507
48::541::4::978032226
48::542::3::978147094
48::543::3::978063426
48::546::1::978130809
48::474::3::977975990
48::2021::3::978032248
48::1220::4::978059792
48::1221::4::978065586
48::2023::3::978066122
48::3763::2::978066063
48::1222::3::978058841
48::2890::3::977976066
48::2028::5::977975764
48::2965::2::978066555
48::2968::3::978130567
48::3699::3::978032270
48::552::3::977975061
48::1085::3::978064431
48::480::5::978012882
48::553::4::977976665
48::485::2::978066444
48::486::2::978013510
48::2100::3::978145648
48::2105::4::978032293
48::1304::3::978060543
48::1233::3::977975764
48::1307::3::978060880
48::2109::4::978062444
48::1090::3::978058841
48::1091::2::978146981
48::1097::4::978032226
48::492::3::978130936
48::569::2::977975030
48::497::3::978013286
48::1310::4::978149424
48::3926::3::978148815
48::1240::4::978032226
48::2042::2::978066953
48::2115::4::978066063
48::1242::4::978065950
48::2046::3::978013628
48::2985::3::978032248
48::1247::4::978065302
49::648::3::977972053
49::3793::3::977971959
49::1252::5::978813792
49::2058::4::977974496
49::589::5::977973434
49::3000::4::977972678
49::1::5::977972501
49::1408::4::977973921
49::1193::4::978813972
49::733::3::977974751
49::1267::5::977973038
49::661::3::977972750
49::1196::5::977973232
49::592::3::977974012
49::594::3::977972501
49::595::5::977972501
49::1274::4::977972501
49::741::3::977972564
49::2081::3::977972678
49::1356::4::977974082
49::3101::4::977971699
49::2311::3::978814070
49::3114::4::977972439
49::1370::4::977973921
49::1374::3::977973609
49::1527::3::977974012
49::780::2::977975295
49::783::4::977972722
49::858::5::977973232
49::2194::3::977973725
49::3213::3::977972678
49::2344::4::977974082
49::2278::4::977974751
49::3082::3::977974950
49::2353::4::977974012
49::2355::4::977972564
49::1554::4::978813714
49::2294::4::977972722
49::1566::2::977972722
49::1580::3::977973921
49::112::3::977974431
49::1584::4::977971611
49::3265::3::977974751
49::3267::3::977973921
49::2394::4::977972722
49::2617::1::977974885
49::1676::4::977975196
49::2628::3::977971591
49::2700::3::977972501
49::3362::4::978813939
49::3438::3::977974813
49::1907::4::977972678
49::159::5::977972299
49::2640::3::977973852
49::2641::4::977975295
49::2571::3::977973434
49::3452::2::977975333
49::3615::2::977972750
49::13::4::977972779
49::198::5::977975195
49::1952::4::978813842
49::2687::3::977972501
49::21::3::977974431
49::349::3::977975248
49::3703::4::977973609
49::3704::4::977974082
49::2761::4::977972439
49::2908::5::977972856
49::2763::3::977975162
49::2692::4::977973371
49::288::4::977975162
49::1101::4::977975162
49::2916::5::977974496
49::1036::5::977973371
49::3578::3::977971959
49::364::4::977972564
49::296::4::978813972
49::2858::4::978813972
49::376::3::977975248
49::377::5::977973852
49::3735::4::978813939
49::1054::5::977973134
49::380::4::977975195
49::1997::5::977971959
49::527::5::977971734
49::457::5::977973609
49::3740::3::977974431
49::3741::4::978813792
49::1200::5::977973484
49::2006::3::977974431
49::1204::4::978813939
49::2947::4::977973434
49::3751::4::977971959
49::1210::4::977973725
49::3755::3::977971989
49::1215::2::977973609
49::1148::3::977972439
49::474::4::977974496
49::89::4::977974751
49::2028::5::977973371
49::480::5::977971734
49::556::4::977971591
49::95::2::977975093
49::2105::3::977974496
49::494::4::977975333
49::1242::4::977973434
49::3785::3::977972096
49::2985::3::977973609
50::648::2::977960910
50::3861::4::977961307
50::3863::4::977960860
50::3793::3::977960681
50::2135::3::977961258
50::804::2::977961282
50::1282::3::977961102
50::2160::4::977960724
50::902::4::977960619
50::2312::4::977961130
50::2241::3::977961307
50::1600::3::977960681
50::2338::4::977960565
50::1466::3::977961153
50::1544::3::977961307
50::3155::4::977961187
50::3409::3::977960942
50::144::3::977961214
50::3509::2::977960860
50::3510::3::977960882
50::3512::3::977961187
50::3390::1::977960619
50::3616::2::977960910
50::266::4::977961187
50::3556::3::977960681
50::3483::3::977960942
50::23::3::977960565
50::3565::4::977960970
50::3717::3::977960970
50::3646::2::977960970
50::3578::3::977961214
50::2858::5::977960681
50::2791::4::977961102
50::3594::3::977960942
50::524::4::977960619
50::2007::3::977960619
50::2948::4::977961130
50::3821::1::977960942
50::3751::3::977960724
50::3755::3::977961235
50::480::3::977961187
50::3785::1::977960942
50::3786::3::977960910
51::3863::4::977947337
51::3793::4::977947369
51::588::4::977947865
51::1::5::977947828
51::1337::4::977947270
51::1265::4::977947828
51::3897::5::977947654
51::3114::5::977947865
51::1517::3::977947958
51::799::3::977947889
51::1617::3::977947170
51::3159::5::977947337
51::1485::3::977948011
51::2500::3::977947792
51::2294::4::977947170
51::1721::4::977947270
51::3255::5::977947865
51::3409::5::977947448
51::2395::3::977947958
51::2396::4::977947865
51::3286::3::977947405
51::3527::2::977947232
51::1923::4::977947931
51::318::5::977947600
51::2599::4::977947889
51::3617::4::977947337
51::3618::4::977947369
51::11::3::977947958
51::3553::5::977947405
51::3554::3::977947654
51::3556::4::977947337
51::3484::4::977947448
51::348::3::977947984
51::1895::5::977948011
51::34::4::977947865
51::39::4::977947984
51::2858::3::977947792
51::3594::3::977947405
51::3821::1::977947405
51::3785::5::977947337
52::648::1::977947472
52::3861::3::977948003
52::2126::4::977947882
52::589::5::977947339
52::6::5::977947339
52::3948::5::977947047
52::1408::4::977947339
52::733::5::977947504
52::736::3::977947651
52::593::4::977946561
52::3952::4::977947102
52::1277::3::977947339
52::3020::4::977947857
52::1429::1::977947472
52::3107::4::977947607
52::2167::4::977947435
52::3113::3::977947882
52::1370::3::977947504
52::1518::3::977947724
52::1379::4::977947771
52::1385::3::977947683
52::780::4::977947540
52::3208::4::977947472
52::1608::4::977947540
52::1610::4::977947292
52::2353::5::977947381
52::1552::4::977947828
52::886::4::977947828
52::1573::5::977947435
52::3252::4::977946561
52::1580::2::977947472
52::110::5::977947292
52::112::1::977947504
52::1589::2::977946593
52::996::3::977947683
52::2617::1::977947504
52::3274::4::977947607
52::1676::4::977947724
52::2628::2::977947683
52::144::3::977947967
52::145::2::977947472
52::2706::5::977948475
52::1918::3::977947882
52::165::4::977947607
52::3617::4::977947937
52::1876::4::977947651
52::2826::3::977947572
52::21::3::977947381
52::349::4::977947381
52::2763::5::977947435
52::423::3::977947827
52::353::5::977947435
52::2699::3::977947651
52::288::2::977947683
52::1100::4::977947857
52::2916::4::977947435
52::3646::1::977948217
52::292::3::977947607
52::368::3::977947472
52::511::5::977947339
52::2858::5::977947937
52::1047::3::977947572
52::517::4::977947827
52::376::3::977947777
52::380::4::977947435
52::527::4::977946593
52::457::4::977947292
52::70::4::977947827
52::3821::3::977948217
52::474::4::977947292
52::2028::5::977947292
52::3697::3::977947771
52::480::3::977947292
52::555::4::977947381
52::93::1::977946593
52::3916::5::977947047
52::1233::4::977947292
52::493::3::977947572
52::3785::5::977948003
53::2987::5::977949703
53::1248::5::977952986
53::1175::5::977975954
53::1249::5::977972926
53::1177::5::977986413
53::571::5::977985234
53::1179::5::977981259
53::718::5::977976093
53::648::3::977979265
53::3930::5::977980245
53::3932::5::977975993
53::2120::3::977980687
53::1320::4::977975068
53::1321::5::977980183
53::3863::3::977974311
53::3793::5::977949703
53::2054::4::977976717
53::2058::3::977974108
53::1184::5::977950419
53::724::4::977980896
53::2997::5::977948890
53::1258::5::977980051
53::1259::5::977983143
53::1186::5::977983335
53::653::3::977981548
53::580::2::977986365
53::581::5::977990888
53::587::4::977974136
53::588::4::977979726
53::589::5::977953928
53::2::5::977981548
53::3004::4::977948848
53::1333::5::977980114
53::1407::4::977974218
53::1334::4::977976596
53::1261::5::977980624
53::1408::5::977950419
53::3877::1::977981714
53::2138::5::977981423
53::1190::5::977986365
53::1339::4::977980504
53::1266::5::977949804
53::1193::5::977946400
53::661::5::977979726
53::1268::4::977985605
53::735::4::977980147
53::1196::5::977950042
53::590::4::977949861
53::736::4::977975420
53::1199::5::977976020
53::592::5::977984657
53::593::5::977952986
53::594::5::977979520
53::595::3::977979589
53::2140::5::977976093
53::3016::3::977949021
53::3018::4::977980283
53::2143::5::977981548
53::1342::2::977980747
53::1343::4::977973857
53::1270::4::977976020
53::1417::3::977988802
53::1271::5::977985532
53::1345::4::977980183
53::1272::5::977982718
53::2148::4::977980579
53::1347::4::977980283
53::1274::5::977953928
53::741::5::977975993
53::2078::5::977979726
53::1277::5::977983091
53::1278::5::977980114
53::1279::5::977984721
53::745::5::977952986
53::674::5::977976676
53::1350::5::977980147
53::2080::4::977979551
53::2154::4::977988255
53::2081::4::977979726
53::1425::5::977946400
53::1352::3::977974445
53::1280::5::977982675
53::1282::5::977979551
53::3897::5::977981899
53::1356::5::977976185
53::1357::4::977984231
53::2087::5::977979589
53::2088::5::977979943
53::829::4::977979943
53::3100::4::977983198
53::3030::5::977981973
53::3032::4::977976353
53::3033::5::977977571
53::2232::4::977976467
53::2161::5::977981423
53::2162::2::977981686
53::901::5::977979906
53::2091::4::977976717
53::902::5::977946355
53::2165::5::977985930
53::1290::5::977986492
53::903::5::977953928
53::2093::3::977981473
53::904::5::977953833
53::2167::4::977980540
53::2094::4::977976676
53::1365::5::977985605
53::832::5::977974188
53::2096::4::977979589
53::1294::5::977950042
53::1295::5::977983143
53::1296::5::977982675
53::764::5::977985174
53::1299::5::977950075
53::838::4::977985703
53::766::4::977984518
53::694::3::977946355
53::697::4::977987497
53::2311::5::977976632
53::3114::5::977949668
53::2313::5::977983335
53::3044::5::977973728
53::2315::3::977975723
53::1513::5::977949561
53::3045::5::977987999
53::2316::3::977988042
53::1370::4::977974162
53::1371::4::977977489
53::2174::5::977981423
53::912::5::977950042
53::2248::5::977982905
53::913::5::977949368
53::1374::4::977976020
53::914::5::977979589
53::2178::5::977973728
53::1378::3::977949944
53::919::5::977979520
53::846::5::977984495
53::849::3::977975500
53::2322::4::977950548
53::3053::3::977949368
53::2324::5::977981936
53::1522::4::977988752
53::2252::5::977986413
53::2253::5::977981686
53::2328::3::977980687
53::1380::5::977979846
53::920::5::977982633
53::2183::5::977973828
53::1527::4::977976353
53::922::5::977981184
53::2186::5::977972897
53::924::5::977953833
53::1459::4::977974218
53::780::3::977950489
53::1387::5::977980073
53::783::3::977979906
53::858::5::977981783
53::788::3::977977489
53::3203::3::977949021
53::2402::3::977950558
53::1603::3::977977571
53::3063::4::977975456
53::2407::4::977976185
53::2336::5::977949103
53::2264::2::977988596
53::1608::5::977974662
53::3067::5::977984518
53::1609::3::977988944
53::2193::5::977981548
53::1391::5::977950548
53::2194::4::977984747
53::1392::5::977984607
53::2268::4::977984765
53::1466::5::977984409
53::1393::5::977983143
53::1395::4::977986084
53::1396::4::977976353
53::866::5::977973828
53::799::5::977980147
53::2411::1::977988596
53::1610::5::977972961
53::2413::5::977979428
53::1611::5::977986238
53::2346::3::977974587
53::2273::5::977974764
53::1617::5::977953833
53::1619::5::977950489
53::3078::5::977984409
53::2349::5::977974071
53::2278::5::977972961
53::1476::4::977985703
53::1479::3::977974587
53::2420::3::977986546
53::2421::3::977988638
53::1620::4::977986913
53::1621::4::977986084
53::3153::5::977981548
53::1623::3::977949703
53::2353::5::977974136
53::3156::2::977978316
53::1625::5::977973989
53::1552::3::977975307
53::3157::3::977949633
53::2355::5::977948959
53::1480::5::977974838
53::1627::3::977979325
53::1554::5::977984747
53::1556::2::977975723
53::1483::3::977975232
53::950::5::977978671
53::2288::5::977974162
53::1487::4::977979906
53::953::5::977982905
53::880::3::977978001
53::2502::4::977949481
53::1701::4::977985663
53::3307::5::977981973
53::1704::5::977982185
53::1633::4::977985081
53::3092::5::977981809
53::2363::5::977976093
53::2291::4::977983354
53::1635::5::977984368
53::3095::5::977982579
53::2366::5::977980073
53::1639::4::977984328
53::1566::3::977979794
53::3098::4::977984657
53::2369::5::977949058
53::963::5::977979846
53::1498::4::977984439
53::1499::2::977975869
53::893::4::977987999
53::968::5::977949481
53::969::5::977950202
53::1711::4::977979428
53::3246::4::977984657
53::2517::4::977980624
53::3174::5::977949368
53::100::5::977975029
53::3175::5::977949217
53::3249::5::977974764
53::2447::3::977986065
53::1645::3::977974414
53::1573::4::977976596
53::3179::5::977948848
53::2377::5::977976632
53::1648::4::977974218
53::3252::4::977984765
53::2450::4::977977947
53::1721::3::977984903
53::3326::4::977977522
53::3255::4::977985081
53::3256::5::977973857
53::3257::3::977975267
53::2455::4::977976185
53::1726::3::977988915
53::1653::5::977974071
53::1580::5::977976467
53::2529::5::977976093
53::3259::3::977985081
53::1729::4::977985081
53::2459::5::977980829
53::1584::5::977976093
53::1658::5::977975206
53::2389::5::977975656
53::1589::5::977985930
53::1801::3::977988341
53::3260::5::977982752
53::3261::3::977984766
53::2605::4::977949103
53::2606::3::977949256
53::1805::3::977974587
53::1732::5::977974238
53::3264::4::977980540
53::1660::5::977985746
53::3266::5::977984851
53::1735::4::977985339
53::3267::5::977973728
53::1590::3::977975656
53::2393::3::977976632
53::1591::3::977975622
53::3196::5::977950075
53::2467::5::977978671
53::2394::3::977949516
53::2468::3::977975500
53::2395::5::977949597
53::123::5::977979375
53::3198::5::977983143
53::2396::5::977949597
53::126::1::977981604
53::1597::4::977974764
53::994::5::977982783
53::1810::5::977985174
53::3342::5::977950236
53::2613::4::977976632
53::3270::4::977985746
53::2541::2::977949021
53::2542::5::977973857
53::3418::5::977984409
53::2617::3::977975029
53::1816::3::977986392
53::1674::5::977972961
53::1748::4::977973728
53::2478::2::977949944
53::1676::2::977950489
53::1678::5::977983143
53::3424::5::977984124
53::2628::4::977976632
53::1680::5::977984657
53::3285::4::977948890
53::1754::5::977974764
53::1682::5::977984124
53::1686::4::977974838
53::1687::5::977975068
53::1688::3::977979846
53::1689::3::977979428
53::148::5::977987826
53::3500::3::977986913
53::3505::5::977973175
53::2706::5::977948809
53::1831::2::977975456
53::3509::4::977985663
53::3437::1::977988994
53::1760::2::977979943
53::3438::3::977981473
53::2490::5::977949481
53::1909::3::977974188
53::1836::5::977987956
53::1690::4::977976676
53::2639::5::977985009
53::222::5::977984231
53::1693::4::977986010
53::223::5::977949021
53::150::5::977982783
53::224::3::977986492
53::1769::5::977974838
53::3512::4::977949561
53::2710::5::977948890
53::2712::5::977949181
53::2640::5::977976377
53::1911::4::977949058
53::2641::3::977976467
53::2642::3::977977739
53::1913::4::977982682
53::2716::5::977949217
53::2717::3::977980624
53::2571::5::977972926
53::2718::5::977949103
53::2572::3::977948809
53::300::5::977984072
53::3448::5::977950289
53::1917::3::977975332
53::1918::4::977987497
53::1845::5::977973989
53::1772::2::977979957
53::302::5::977984903
53::2575::5::977949103
53::230::5::977974218
53::1848::3::977981604
53::232::5::977984009
53::233::5::977949181
53::160::3::977978001
53::307::5::977984471
53::235::5::977984471
53::1779::4::977975456
53::309::3::977987956
53::164::5::977974188
53::165::3::977974560
53::2720::2::977949326
53::2722::3::977949021
53::1920::3::977950548
53::3452::3::977978511
53::2723::5::977949405
53::1921::5::977973989
53::3526::5::977984029
53::3527::5::977973857
53::2725::3::977986084
53::2580::5::977949217
53::2581::5::977949405
53::2728::5::977982185
53::2657::4::977976676
53::1784::5::977984009
53::242::2::977979794
53::316::4::977976676
53::170::3::977975267
53::318::5::977981832
53::172::4::977975420
53::319::5::977973828
53::173::4::977977947
53::247::5::977973053
53::175::1::977985605
53::249::3::977984657
53::177::4::977980747
53::3600::4::977979943
53::2802::3::977975420
53::3605::4::977979957
53::3464::4::977975869
53::2808::3::977978001
53::2662::5::977950192
53::1861::3::977975723
53::3393::4::977981686
53::2739::5::977984072
53::322::5::977984231
53::2668::1::977977489
53::2598::4::977949516
53::326::5::977984124
53::253::3::977980504
53::2599::5::977949103
53::327::2::977977571
53::184::5::977988856
53::259::4::977986431
53::188::5::977980798
53::3471::5::977975993
53::2815::3::977950548
53::2746::5::977979794
53::3476::5::977972961
53::3477::3::977985959
53::1946::5::977983102
53::1873::5::977981783
53::1009::4::977981548
53::330::3::977980183
53::3478::3::977986508
53::3479::5::977981473
53::1876::4::977974587
53::260::5::977975954
53::190::5::977974108
53::337::4::977983354
53::265::4::977982185
53::16::5::977973053
53::193::4::977988802
53::17::5::977983091
53::18::4::977975068
53::268::4::977987826
53::269::4::977986238
53::196::4::977977522
53::198::3::977976353
53::199::5::977979551
53::3620::5::977986392
53::3550::5::977980540
53::2750::5::977983946
53::1950::5::977978671
53::1013::3::977986347
53::1952::5::977981936
53::3557::4::977974764
53::2683::5::977948848
53::1954::5::977983380
53::1882::3::977978001
53::412::4::977986392
53::1019::4::977976120
53::1884::4::977986238
53::341::5::977985310
53::3489::3::977981604
53::415::3::977975455
53::21::4::977984565
53::22::4::977974311
53::1888::4::977987470
53::345::5::977986324
53::272::5::977984072
53::25::5::977984268
53::349::4::977974108
53::29::5::977975993
53::3701::4::977976377
53::3702::5::977976185
53::3703::5::977975993
53::2901::4::977949481
53::3704::4::977976717
53::3708::5::977975456
53::2761::5::977949326
53::1022::4::977979615
53::2762::5::977949597
53::1960::5::977950113
53::3565::5::977949703
53::1961::4::977946355
53::1962::5::977983335
53::2692::5::977949561
53::1028::5::977979615
53::1029::5::977979760
53::1967::5::977981473
53::3499::5::977980114
53::1968::4::977984328
53::353::4::977974238
53::280::5::977974218
53::2699::4::977948848
53::427::1::977975723
53::281::5::977984695
53::32::4::977976020
53::282::5::977987470
53::356::5::977950265
53::34::5::977982851
53::35::5::977986492
53::358::4::977985930
53::2840::3::977949633
53::2841::4::977949633
53::3571::5::977984903
53::1103::5::977983354
53::1030::4::977979906
53::2916::4::977974071
53::2770::4::977948959
53::1031::5::977979794
53::1032::5::977979726
53::2919::5::977985339
53::501::4::977983380
53::1035::5::977979615
53::1036::5::977972925
53::3578::5::977949217
53::1974::3::977980579
53::1037::3::977975420
53::431::4::977984268
53::432::4::977949967
53::506::5::977986324
53::435::3::977977571
53::509::5::977984009
53::436::3::977975206
53::290::5::977984328
53::364::4::977979551
53::365::3::977986324
53::293::5::977972897
53::45::5::977985797
53::368::4::977949861
53::47::5::977973053
53::296::5::977982054
53::48::1::977979943
53::2851::4::977975307
53::3654::5::977950075
53::1041::5::977984183
53::2781::3::977980147
53::1043::4::977988255
53::510::3::977988856
53::1982::5::977980147
53::2858::5::977948809
53::1046::5::977982826
53::513::4::977979428
53::1047::4::977974838
53::2787::4::977980579
53::515::5::977984029
53::442::3::977976632
53::2789::5::977980283
53::372::2::977986026
53::50::5::977952986
53::519::3::977975869
53::446::5::977984959
53::448::5::977985197
53::55::3::977988510
53::377::4::977974136
53::3802::4::977977947
53::3660::3::977980687
53::3591::5::977985746
53::1051::2::977985081
53::1126::2::977981604
53::3668::5::977984409
53::2793::3::977980579
53::1991::4::977980855
53::1127::4::977948809
53::521::5::977974445
53::2867::4::977980283
53::522::4::977986347
53::1129::5::977973989
53::1994::5::977973857
53::1057::5::977979794
53::2797::5::977981423
53::1059::5::977985959
53::1997::5::977980114
53::454::3::977974311
53::382::3::977980283
53::456::5::977983226
53::529::5::977982851
53::457::5::977972897
53::2000::4::977985197
53::2002::3::977987312
53::1200::5::977950192
53::2003::4::977980504
53::1201::5::977949751
53::2004::2::977980579
53::3671::5::977949804
53::2005::5::977981423
53::1130::5::977980245
53::3745::2::977949668
53::2943::4::977984368
53::1205::4::977950419
53::3747::5::977984409
53::2872::5::977981423
53::1206::5::977975954
53::1060::5::977984183
53::1207::5::977982054
53::1061::5::977985339
53::3676::4::977980073
53::1208::5::977950113
53::2875::4::977979375
53::532::5::977980624
53::608::5::977953833
53::70::4::977974764
53::538::5::977984959
53::76::4::977976467
53::3751::4::977949021
53::2012::4::977949944
53::1210::4::977976093
53::3752::5::977949368
53::2950::3::977988802
53::1211::5::977984565
53::1212::5::977953833
53::2952::5::977973053
53::2015::4::977981473
53::1213::5::977981936
53::1214::5::977972897
53::2017::1::977979906
53::1215::5::977976377
53::610::3::977976185
53::3685::5::977984565
53::2956::4::977974560
53::2019::5::977982037
53::611::2::977976632
53::3686::4::977974560
53::1218::5::977953928
53::1219::5::977952986
53::1073::5::977981423
53::2959::5::977949181
53::541::5::977975993
53::543::4::977974279
53::1077::4::977976020
53::617::5::977985555
53::81::4::977986913
53::2021::5::977976717
53::3835::3::977975622
53::2023::3::977985959
53::1221::5::977981832
53::1222::5::977950236
53::3764::3::977975206
53::2890::5::977984009
53::3693::5::977980245
53::1225::5::977981851
53::2028::5::977950075
53::3697::2::977974662
53::2968::5::977976093
53::3698::4::977976717
53::551::5::977979615
53::480::4::977976120
53::1088::4::977979846
53::482::5::977973175
53::1089::5::977972897
53::94::4::977984694
53::2100::5::977981473
53::1300::5::977983335
53::3770::4::977974414
53::1302::4::977983091
53::3917::5::977980504
53::2105::5::977976377
53::3918::4::977980829
53::2106::4::977950489
53::3919::1::977980896
53::2034::3::977976717
53::1305::5::977982826
53::2038::4::977948959
53::1090::5::977950042
53::1092::4::977974414
53::1093::3::977949058
53::1094::4::977983091
53::561::5::977973053
53::1095::5::977983091
53::562::5::977984721
53::1097::3::977976020
53::492::4::977979265
53::565::3::977980504
53::493::4::977984368
53::494::4::977974279
53::2112::4::977985703
53::3926::4::977977489
53::2114::4::977984657
53::2041::3::977949021
53::3927::4::977976093
53::1240::5::977972897
53::2116::5::977976185
53::2043::3::977981548
53::1242::5::977950113
53::2118::5::977974136
53::3785::4::977980283
53::2046::4::977976467
53::1244::5::977981832
53::2985::5::977976467
53::1246::5::977983143
53::1173::3::977986492
53::2986::3::977977947
53::1247::5::977981973
54::3873::4::977944377
54::1193::5::977944039
54::1269::4::977944422
54::1276::4::977944321
54::1278::5::977944600
54::2150::5::977944787
54::2300::4::977944535
54::3037::4::977944816
54::1292::4::977944377
54::909::4::977944787
54::3114::2::977944246
54::3049::4::977944280
54::1394::4::977944688
54::3217::3::977944081
54::3072::4::977944246
54::898::5::977944422
54::1641::4::977944816
54::3421::4::977944816
54::3422::3::977944889
54::3504::4::977944422
54::3507::5::977944889
54::3361::3::977944281
54::3362::3::977944321
54::3363::5::977944688
54::235::4::977944787
54::1948::3::977944723
54::260::4::977944080
54::1016::2::977944080
54::34::4::977944859
54::2788::5::977944535
54::2791::5::977944816
54::3671::4::977944787
54::1206::4::977944081
54::1136::4::977944280
54::3685::4::977944688
54::1079::5::977944859
54::1230::5::977944321
54::1304::4::977944535
54::1234::4::977944280
54::1235::4::977944600
55::589::5::977948346
55::1266::3::977948346
55::593::4::977939130
55::678::4::977942882
55::3101::3::977939597
55::3114::5::977943112
55::912::4::977939165
55::1704::5::977943112
55::105::3::977942827
55::3250::4::977939083
55::110::5::977943155
55::150::4::977948415
55::1784::4::977948394
55::318::5::977942882
55::246::3::977939130
55::2687::4::977942827
55::2761::5::977948346
55::2762::5::977943181
55::356::5::977948435
55::296::3::977948346
55::50::3::977942911
55::527::5::977942911
55::457::5::977948394
55::3672::4::977939597
55::1213::3::977948346
56::1183::1::977939394
56::2997::4::977938823
56::588::5::977939869
56::1::5::977938855
56::6::4::977938981
56::3948::4::977939606
56::1408::4::977939394
56::593::1::977938772
56::3019::4::977938593
56::1358::3::977938855
56::2302::4::977939927
56::1500::5::977939120
56::902::3::977938555
56::3114::5::977939727
56::778::2::977938555
56::2321::5::977939897
56::2329::5::977939120
56::3060::3::977939727
56::1617::5::977938772
56::2427::5::977939358
56::2355::5::977939167
56::2359::5::977939167
56::2289::4::977938855
56::1704::2::977938981
56::1635::5::977939120
56::1641::5::977939869
56::3246::3::977939057
56::110::4::977939358
56::1729::3::977939120
56::2395::2::977939869
56::2396::4::977939033
56::2542::5::977939869
56::2706::4::977939897
56::150::4::977939033
56::151::5::977939394
56::1911::3::977938593
56::2571::3::977938927
56::1845::2::977939727
56::161::4::977938981
56::1923::4::977939751
56::2580::4::977938881
56::318::4::977938823
56::246::5::977938927
56::25::4::977939082
56::2762::4::977938904
56::34::5::977939697
56::36::4::977939120
56::39::4::977939697
56::364::5::977939120
56::296::4::977938797
56::3728::5::977938723
56::2858::5::977938723
56::440::4::977939897
56::2786::1::977938555
56::514::3::977939927
56::50::5::977938952
56::527::5::977938593
56::457::5::977939120
56::1060::1::977939697
56::608::5::977938797
56::1213::5::977938746
56::474::4::977939144
56::2890::5::977939358
56::2028::5::977939358
56::1089::4::977938855
56::628::5::977939006
56::1095::3::977938904
57::1249::4::977935330
57::648::1::977935656
57::3861::1::977935559
57::3864::1::977935895
57::3793::4::977935453
57::3794::4::977935656
57::3797::1::977935895
57::3799::1::977935812
57::1258::4::977936132
57::2135::2::977935559
57::661::4::977935511
57::1196::4::977936099
57::1198::4::977936062
57::1199::5::977934700
57::1274::4::977936099
57::2152::1::977935771
57::2160::3::977935330
57::2310::3::977933908
57::1466::3::977935410
57::1394::5::977934618
57::1544::2::977935771
57::2348::3::977935410
57::3300::1::977935697
57::3160::5::977934561
57::891::1::977935812
57::2395::5::977934774
57::3429::4::977935226
57::3286::1::977935771
57::3513::1::977935656
57::2657::2::977935559
57::2804::5::977936132
57::3624::3::977935511
57::3556::4::977935453
57::3484::1::977935771
57::1894::1::977933908
57::3717::1::977935812
57::3646::1::977935812
57::3578::4::977935330
57::1976::1::977933908
57::1977::1::977935895
57::47::4::977935272
57::2858::4::977935226
57::441::2::977933908
57::2791::4::977935272
57::522::4::977935656
57::3744::1::977935603
57::70::3::977935730
57::3820::1::977935850
57::3821::1::977935812
57::3751::4::977935272
57::3753::3::977935511
57::3755::3::977935603
57::1221::4::977933908
57::2890::4::977933908
57::1225::4::977936099
57::3694::4::977936062
57::1228::5::977936062
57::551::4::977935410
57::480::3::977935410
57::2033::4::977935697
57::1090::4::977936132
57::1242::4::977936132
57::3785::2::977935771
57::3786::4::977935697
58::1175::5::977934190
58::1249::5::977937308
58::2989::4::977935475
58::1320::3::977936083
58::1321::5::977937696
58::2124::4::977941553
58::3937::3::977942156
58::3864::3::977936249
58::1250::5::977936590
58::2991::4::977935515
58::2054::4::977942104
58::1253::4::977938544
58::720::5::977937005
58::3868::5::977941054
58::2993::4::977935370
58::2057::4::977941185
58::2997::5::977937036
58::1258::5::977936749
58::1185::5::977937134
58::1259::3::977938792
58::1186::4::977940336
58::589::4::977935076
58::1333::5::977937515
58::3948::4::977941493
58::1261::5::977935216
58::2137::4::977938976
58::2064::4::977936872
58::1408::5::977935370
58::2139::4::977940446
58::1264::4::977934987
58::1193::5::977933866
58::1267::5::977936716
58::661::5::977939066
58::1268::3::977941276
58::1196::4::977934987
58::1197::5::977935034
58::736::4::977936173
58::1198::5::977935034
58::737::1::977942400
58::1199::5::977934627
58::592::4::977935170
58::593::5::977936684
58::594::5::977937809
58::595::4::977940969
58::596::5::977938362
58::2140::5::977941845
58::1411::5::977937275
58::3019::4::977937932
58::2144::3::977939004
58::1270::4::977938029
58::2076::5::977938362
58::1274::5::977937420
58::741::5::977938362
58::1275::4::977935370
58::2078::5::977941185
58::671::4::977942030
58::674::4::977942104
58::748::2::977936326
58::3024::2::977942329
58::1350::3::977938731
58::3893::4::977941523
58::1282::5::977937809
58::2085::3::977940490
58::1356::4::977935414
58::750::5::977936749
58::1358::5::977937242
58::1285::4::977938392
58::2089::3::977941734
58::1287::4::977935138
58::1288::5::977937165
58::3101::4::977941364
58::2300::4::977937275
58::1500::4::977939004
58::3033::4::977942193
58::3107::3::977936040
58::3108::4::977940341
58::3039::4::977940969
58::903::5::977937515
58::1291::3::977935323
58::904::4::977936684
58::2094::4::977936113
58::1294::4::977936648
58::1295::4::977938976
58::908::5::977936749
58::1298::4::977938756
58::695::4::977940916
58::2311::5::977942063
58::3114::5::977936872
58::2313::5::977937973
58::2315::2::977933811
58::1370::3::977935859
58::1517::5::977938890
58::1371::5::977936326
58::2174::5::977937747
58::1372::2::977935918
58::912::5::977936779
58::1373::2::977942267
58::913::5::977936827
58::2176::4::977938869
58::1374::5::977935475
58::1375::3::977942063
58::1376::2::977935776
58::1377::4::977935918
58::1378::3::977936083
58::919::5::977936622
58::849::2::977942329
58::778::5::977937207
58::2321::4::977938939
58::2324::5::977937067
58::920::5::977937165
58::2329::5::977939040
58::1527::4::977935918
58::2184::4::977938362
58::924::5::977941805
58::780::4::977942156
58::1387::4::977935106
58::926::4::977937340
58::858::5::977934987
58::788::4::977942240
58::2402::3::977936210
58::3060::4::977940379
58::2405::2::977936146
58::1603::2::977942193
58::2406::3::977935776
58::2333::5::977940916
58::2407::4::977941967
58::2408::2::977942329
58::2409::3::977936113
58::2336::5::977938976
58::2193::4::977935776
58::1391::4::977936249
58::2194::4::977935106
58::1466::4::977941125
58::1393::3::977940995
58::1394::5::977936827
58::1396::4::977941973
58::3210::4::977941214
58::2410::3::977936249
58::1610::4::977938315
58::3070::5::977942030
58::3072::4::977940916
58::3148::5::977941276
58::1617::5::977936622
58::1544::3::977942240
58::2348::4::977936464
58::3153::4::977935475
58::3083::4::977936930
58::1552::1::977936000
58::3088::3::977938460
58::2359::4::977939040
58::2288::4::977935106
58::880::2::977942400
58::954::4::977936684
58::3160::5::977937207
58::2363::4::977935263
58::2364::4::977942104
58::2291::5::977938544
58::2365::4::977935958
58::2366::4::977935216
58::1639::4::977938792
58::3098::5::977937696
58::968::4::977939100
58::969::4::977935323
58::1641::4::977938792
58::3246::4::977938113
58::3175::4::977941890
58::3176::4::977941493
58::1573::3::977935414
58::2450::3::977942296
58::3328::5::977933866
58::2527::4::977935776
58::2454::5::977942000
58::2528::4::977942000
58::2455::5::977938731
58::1653::3::977941890
58::1580::5::977935776
58::110::4::977935076
58::2529::5::977935263
58::2456::2::977942362
58::111::4::977936930
58::2384::3::977938869
58::1584::3::977941845
58::1586::3::977936040
58::1587::5::977936000
58::3404::4::977936249
58::2530::2::977942156
58::1801::2::977936326
58::3260::4::977939100
58::2531::3::977942240
58::2532::2::977936000
58::2533::3::977936146
58::2463::4::977940969
58::1663::5::977938939
58::1590::4::977936275
58::2393::3::977936146
58::1591::3::977942362
58::3269::2::977942104
58::2467::4::977937696
58::2395::5::977938260
58::3198::5::977938184
58::2396::5::977936980
58::1597::4::977936083
58::2613::4::977942156
58::2615::3::977942240
58::3418::4::977935138
58::2617::4::977936040
58::3274::3::977936173
58::1747::4::977941023
58::1674::3::977939100
58::1748::5::977934237
58::1676::5::977934904
58::2628::4::977935606
58::1682::4::977938362
58::2701::3::977942362
58::2706::4::977941081
58::1831::3::977942296
58::1760::1::977933866
58::3438::3::977936210
58::1909::4::977941967
58::1690::4::977936364
58::223::5::977938315
58::1694::4::977937591
58::151::4::977938544
58::153::3::977936326
58::2640::4::977942000
58::2641::3::977935958
58::2642::2::977942329
58::2716::4::977938460
58::2643::1::977942431
58::2644::3::977938544
58::2571::5::977937781
58::3448::3::977941493
58::1918::3::977936326
58::160::2::977942400
58::235::4::977938425
58::162::5::977937667
58::1779::3::977942267
58::163::5::977935323
58::3451::5::977936749
58::1921::5::977938209
58::3526::4::977940379
58::3527::5::977935606
58::2725::5::977938086
58::1923::5::977938544
58::2580::4::977938159
58::2728::4::977937591
58::2657::4::977942030
58::316::4::977942104
58::318::5::977936590
58::172::3::977942296
58::173::3::977942329
58::2804::5::977936648
58::2807::1::977942466
58::2734::3::977941523
58::2808::1::977942362
58::2735::3::977936275
58::2662::5::977935606
58::1862::3::977942431
58::2668::4::977942193
58::327::3::977942329
58::329::4::977936040
58::185::2::977942240
58::3471::5::977937547
58::2744::4::977937105
58::2746::4::977933812
58::3476::4::977940969
58::1873::5::977937368
58::260::5::977936648
58::17::4::977937781
58::196::3::977942193
58::1010::3::977941734
58::3552::5::977938622
58::3481::5::977938622
58::2826::5::977935958
58::1954::4::977941125
58::1955::3::977938460
58::1882::3::977942400
58::1883::3::977941691
58::1019::3::977941967
58::342::4::977941246
58::21::4::977935263
58::29::5::977934157
58::3700::3::977938731
58::3702::5::977935138
58::3703::5::977935076
58::3704::3::977942063
58::3635::4::977935216
58::1022::5::977938976
58::2762::5::977937472
58::1960::5::977937720
58::1961::3::977938668
58::3639::4::977935414
58::2692::5::977935034
58::1965::5::977934423
58::3499::3::977939066
58::1968::5::977937973
58::353::4::977935810
58::32::5::977934734
58::356::5::977941493
58::34::4::977937515
58::357::4::977940916
58::39::4::977940969
58::288::3::977935263
58::2912::5::977935170
58::1101::4::977936113
58::2915::4::977940336
58::1103::5::977937165
58::2916::3::977938821
58::2918::5::977938425
58::2919::4::977938055
58::2846::3::977941553
58::1036::3::977935216
58::3578::5::977935170
58::1037::3::977942267
58::435::4::977942296
58::509::5::977938209
58::293::5::977938029
58::367::4::977941276
58::368::4::977936210
58::296::5::977936622
58::3723::4::977940379
58::3654::4::977934987
58::1041::3::977937973
58::2857::4::977938460
58::1982::4::977938460
58::2858::4::977936622
58::517::5::977936326
58::519::3::977942431
58::377::4::977935515
58::379::2::977936113
58::3802::2::977942362
58::3660::2::977942240
58::1120::4::977940307
58::3663::1::977942431
58::3664::1::977942431
58::1124::3::977941523
58::3593::1::977942466
58::2791::5::977938976
58::1125::4::977941331
58::1127::4::977935216
58::2867::4::977940406
58::2795::4::977940995
58::1129::5::977935606
58::1994::4::977938792
58::1997::4::977938113
58::527::5::977936561
58::457::4::977937865
58::66::1::977942466
58::2000::4::977935323
58::3740::4::977935811
58::2001::4::977935859
58::2002::3::977936249
58::1200::5::977935076
58::3671::5::977937932
58::2005::3::977941081
58::2006::5::977935475
58::1204::5::977936561
58::2944::4::977935106
58::2871::3::977938113
58::1205::4::977936364
58::2872::5::977935170
58::1206::5::977936953
58::1060::4::977938544
58::2947::4::977935034
58::1208::5::977934375
58::2948::4::977935216
58::1136::5::977937308
58::2949::4::977935138
58::608::5::977936561
58::392::4::977938544
58::70::4::977935859
58::2010::5::977937207
58::2011::4::977942000
58::3751::5::977937618
58::2012::3::977942104
58::1210::5::977941023
58::3826::3::977942156
58::1213::5::977937340
58::3755::5::977936083
58::1214::5::977935034
58::1215::4::977935263
58::2018::5::977938159
58::610::5::977935413
58::2019::4::977934987
58::1217::5::977936872
58::611::3::977942104
58::1219::5::977936803
58::1073::4::977938425
58::2959::5::977938792
58::541::5::977936779
58::471::4::977938792
58::2020::5::977937618
58::2021::4::977934328
58::1220::4::977938595
58::3835::2::977933866
58::1221::4::977933811
58::1222::5::977937165
58::2025::4::977941054
58::2890::5::977937932
58::1224::4::977937275
58::2891::5::977941600
58::1225::5::977936561
58::2028::5::977935034
58::1080::4::977937420
58::3697::3::977942104
58::2968::5::977934293
58::3698::2::977942156
58::3699::4::977941890
58::480::4::977935323
58::1089::5::977936827
58::95::2::977936249
58::1301::5::977940379
58::2105::5::977941967
58::1230::3::977937207
58::1304::4::977935034
58::1231::5::977937515
58::2034::5::977942193
58::1307::4::977938392
58::1235::5::977936651
58::2038::3::977942193
58::1090::5::977937696
58::562::4::977938322
58::1097::4::977938976
58::497::4::977940446
58::3923::3::977942156
58::1311::1::977936528
58::3927::4::977938668
58::2115::4::977935606
58::1240::5::977935034
58::2116::4::977941890
58::2117::4::977941845
58::1242::5::977937515
58::2118::4::977941691
58::2985::5::977935606
58::1246::4::977939040
58::2986::4::977942329
58::1247::4::977936622
59::1175::4::1041967123
59::1249::3::977933701
59::1250::4::977933675
59::1251::3::977934533
59::1252::4::1041967475
59::1254::3::977935355
59::1183::4::1041963129
59::650::3::977935056
59::2997::4::1041962568
59::1188::4::977934664
59::3871::4::1041968282
59::2065::2::1041963276
59::2067::4::1041962991
59::1265::3::977934693
59::1266::4::1041967446
59::1193::4::977934292
59::1267::3::1041968077
59::661::3::977933844
59::1269::4::1041968140
59::590::4::1041967475
59::1197::4::977934740
59::1199::3::1041967162
59::3016::1::1041968245
59::3018::1::1041968245
59::2070::4::1041962876
59::2147::2::1041962639
59::1272::5::977934488
59::1276::3::977934160
59::1421::2::1041968245
59::2080::3::977934773
59::1282::5::1041966942
59::1283::4::1041968017
59::750::4::1041967123
59::2159::1::1041968245
59::1357::3::1041966755
59::1284::4::1041968140
59::1288::3::1041966969
59::2300::4::1041966942
59::900::4::1041963149
59::901::3::1041967039
59::902::4::977933577
59::903::4::1041968140
59::904::4::977935170
59::905::5::1041968164
59::1293::4::977934533
59::1296::3::1041963037
59::908::4::977935254
59::2243::3::1041967787
59::910::4::977935115
59::912::5::977934080
59::913::5::977935285
59::914::5::1041962991
59::916::3::977935355
59::919::5::977934160
59::1380::4::1041967088
59::920::5::977934237
59::923::4::977934003
59::924::3::977934207
59::928::4::977934664
59::3201::3::977934357
59::3134::5::977933945
59::3061::4::1041967022
59::2406::3::1041967849
59::2336::4::1041967446
59::930::4::1041962965
59::1537::3::977935254
59::1466::2::977933756
59::938::4::1041966969
59::1617::3::977935392
59::943::3::1041963169
59::945::3::1041962965
59::3224::4::1041967294
59::2352::4::1041967446
59::3157::3::1041962858
59::950::3::977935355
59::951::4::977935355
59::3089::4::977934357
59::953::5::1041968282
59::955::4::977935285
59::959::4::1041967910
59::3307::3::1041968324
59::3091::3::977934457
59::2291::3::1041963149
59::3168::2::977934488
59::3095::3::977935223
59::2369::4::1041962664
59::965::3::1041968282
59::969::4::977934623
59::898::4::977934595
59::899::4::1041966886
59::3246::3::1041967475
59::1643::3::1041963249
59::976::3::977934692
59::978::3::977934263
59::1653::3::1041967203
59::1580::3::1041967203
59::110::2::1041968282
59::3185::3::1041962858
59::3260::3::1041968164
59::3334::4::977934488
59::2532::1::1041968245
59::3408::4::1041962692
59::2396::4::1041962835
59::2398::4::977934292
59::3414::3::1041963108
59::3350::3::977934457
59::3359::4::1041967983
59::144::3::977933844
59::3435::3::1041967962
59::3363::3::1041968164
59::2565::4::1041966969
59::224::3::1041967802
59::2712::3::1041962692
59::2716::3::1041962731
59::2644::3::1041967910
59::2571::3::1041967162
59::302::2::1041963264
59::2728::3::977933606
59::2657::3::1041967187
59::314::3::1041962835
59::318::3::977934038
59::2731::3::1041967983
59::2660::1::1041968245
59::1935::4::1041968094
59::3469::4::977934207
59::3471::4::1041967446
59::3545::4::1041966886
59::2670::5::1041962835
59::3549::4::1041966886
59::1947::5::977934741
59::1949::4::977934324
59::260::3::977933555
59::265::4::977934237
59::17::4::1041963037
59::199::3::1041966969
59::1951::3::1041967022
59::1952::3::977934292
59::1953::3::977934237
59::2686::4::1041962808
59::1957::3::977934388
59::1959::4::1041962787
59::25::3::1041963069
59::28::3::977934664
59::2762::3::1041962835
59::1960::3::1041967475
59::2692::3::977934664
59::1028::3::1041966942
59::32::3::1041967144
59::357::3::977934773
59::36::4::977934324
59::2919::4::1041967849
59::1035::4::1041967002
59::509::4::1041967732
59::41::4::977934324
59::3655::3::1041967510
59::2858::3::977933675
59::515::4::1041968028
59::377::4::1041963214
59::58::4::1041967787
59::3808::4::977934038
59::3668::3::977934741
59::3811::4::977934160
59::3742::3::977934160
59::1201::3::1041967475
59::3816::5::977933921
59::2941::4::1041963093
59::2943::5::1041963037
59::1204::4::977935115
59::3675::3::977933783
59::1207::3::977934105
59::1208::4::977934185
59::1066::4::1041967732
59::608::4::1041968077
59::1212::4::977935223
59::3684::3::1041967699
59::3685::3::1041963093
59::2019::5::977933975
59::1217::3::977934080
59::1219::3::977935355
59::3688::1::977933555
59::541::4::1041967123
59::615::4::977934105
59::2020::4::1041963054
59::1220::4::1041967022
59::1224::4::977935392
59::1225::4::977935285
59::2028::4::1041968094
59::1226::4::1041968017
59::2966::4::977933675
59::1081::3::1041967002
59::1228::2::977934357
59::1084::2::977934388
59::480::3::977933783
59::1088::4::1041967061
59::3910::3::977934960
59::3911::4::1041967346
59::1300::4::977934457
59::1303::3::1041968017
59::1230::3::977934740
59::1304::4::1041967935
59::1231::3::1041967446
59::1233::4::977934080
59::1307::3::977934773
59::1234::4::1041967995
59::1237::3::977934080
59::1094::4::977934693
59::1097::4::1041967144
59::497::4::977934740
59::1241::1::1041968245
59::1244::2::1041968335
59::1172::4::1041962943
59::1246::3::977933606
59::1247::5::977934324
60::648::1::977932352
60::1180::3::977932152
60::1::4::977931983
60::2::5::977931869
60::590::2::977931677
60::736::5::977931800
60::1422::4::977932313
60::2153::3::977931722
60::1356::3::977931869
60::688::1::977931722
60::2302::3::977932082
60::1500::5::977932152
60::2094::5::977931869
60::3044::3::977932263
60::1372::2::977931800
60::1459::4::977932313
60::3066::5::977931481
60::1617::3::977932263
60::1544::5::977931828
60::1625::5::977932313
60::1552::5::977931800
60::2355::5::977932152
60::1711::5::977932313
60::1641::1::977932186
60::3175::5::977931677
60::3176::4::977932263
60::1645::2::977932263
60::1580::2::977931677
60::112::3::977931757
60::113::3::977932390
60::1589::3::977932390
60::986::5::977931722
60::1731::1::977932115
60::2390::4::977932082
60::3269::3::977931677
60::2396::5::977931983
60::1597::4::977932313
60::2617::5::977931902
60::1676::2::977931828
60::2628::5::977931722
60::1754::3::977932352
60::216::2::977931481
60::158::2::977931800
60::2718::2::977932033
60::235::1::977932082
60::164::2::977932352
60::2583::4::977932390
60::3386::4::977932263
60::316::3::977931722
60::329::3::977931800
60::3476::1::977932314
60::10::4::977931800
60::3489::2::977931869
60::21::3::977932152
60::1892::3::977932314
60::350::5::977932313
60::1894::5::977931902
60::356::5::977932186
60::357::1::977932033
60::3712::2::977932082
60::368::4::977931481
60::1042::3::977931481
60::513::3::977932263
60::380::4::977931722
60::60::5::977931869
60::2023::4::977931481
60::2961::2::977932115
60::1092::4::977932352
60::2045::5::977931757
60::2046::5::977931677
61::3861::3::977902949
61::3864::3::977902799
61::3793::3::977902665
61::3948::4::977903080
61::3882::4::977903177
61::3889::1::977902799
61::3897::4::977902877
61::762::3::977902335
61::786::3::977902315
61::3238::1::977903378
61::3316::3::977902742
61::3252::3::977902548
61::1721::4::977902459
61::3190::1::977903456
61::3273::3::977903228
61::3511::1::977903152
61::2643::1::977902440
61::3452::3::977902665
61::3615::3::977903080
61::3617::3::977902949
61::3623::3::977902742
61::3624::3::977902665
61::3555::3::977902665
61::3564::3::977903399
61::3646::4::977903324
61::3578::4::977902665
61::3743::1::977903428
61::3744::2::977902742
61::3752::2::977903324
61::3826::3::977903288
61::3753::4::977902665
61::3827::4::977902742
61::3755::2::977902742
61::3908::1::977903456
61::3784::3::977903113
61::3785::4::977903257
62::3789::5::977969426
62::2987::4::977967452
62::1249::3::977901122
62::1177::3::977902170
62::2124::4::977902878
62::2054::3::977928987
62::1252::3::977968530
62::1254::5::977907304
62::2058::4::977902780
62::1256::5::977909214
62::1258::3::977967382
62::1185::3::977908489
62::1259::4::977908533
62::653::3::977904899
62::587::4::977903896
62::2::4::977904756
62::3::3::977904968
62::2130::4::977967255
62::1401::3::977901850
62::6::3::977966675
62::7::3::977904634
62::3871::5::977970110
62::2206::4::977909532
62::2064::4::977928619
62::1408::3::977966710
62::1262::3::977969426
62::802::4::977904008
62::2065::3::977908745
62::1409::4::977904008
62::1263::3::977968636
62::2067::3::977969681
62::1266::4::977901122
62::1193::4::977968584
62::806::3::977904167
62::733::3::977902472
62::2069::5::977908840
62::1267::4::977969382
62::1269::5::977909463
62::1196::3::977908443
62::590::3::977901545
62::1198::4::977900453
62::664::3::977906829
62::1199::4::977967488
62::592::3::977908840
62::593::2::977901318
62::594::4::977909145
62::596::5::977909562
62::597::1::977904043
62::3011::5::977969382
62::2212::4::977909249
62::3015::4::977969066
62::2070::3::977908685
62::1414::4::977902014
62::3019::4::977908646
62::2144::3::977928731
62::2145::3::977908909
62::1343::3::977902364
62::1270::4::977928661
62::2146::3::977908977
62::1344::4::977928296
62::2147::2::977909026
62::1345::3::977969029
62::1275::2::977966864
62::1276::5::977969426
62::2079::4::977969867
62::3020::3::977903819
62::2154::3::977906670
62::1281::4::977909532
62::1282::5::977909495
62::1356::3::977966745
62::1283::4::977970109
62::750::5::977928347
62::1284::5::977907349
62::1286::3::977908768
62::3100::4::977901017
62::3101::4::977907576
62::2300::5::977969598
62::3103::3::977903391
62::3104::3::977928619
62::2302::4::977902449
62::3105::4::977902140
62::3033::2::977929095
62::3107::3::977903971
62::3108::4::977901759
62::3109::3::977908945
62::1432::3::977903735
62::3037::3::977968749
62::3039::3::977928814
62::1363::3::977906272
62::830::3::977905042
62::1291::3::977966906
62::904::5::977970066
62::1292::3::977968636
62::905::5::977909145
62::1366::2::977904283
62::1293::4::977908522
62::906::4::977909591
62::1294::4::977968530
62::1296::4::977967255
62::909::4::977969426
62::1299::5::977908489
62::3110::4::977967352
62::2314::2::977902755
62::1513::4::977905348
62::2316::2::977904456
62::2243::3::977928619
62::2245::3::977908805
62::910::4::977970109
62::1371::3::977969200
62::2174::3::977928689
62::1372::3::977966676
62::912::5::977907178
62::1373::3::977967051
62::913::4::977907231
62::1374::4::977966906
62::2177::3::977969200
62::1375::3::977967017
62::915::3::977970154
62::1376::3::977966954
62::916::4::977970066
62::848::4::977902888
62::2252::4::977905184
62::1450::5::977901374
62::1380::3::977969139
62::920::4::977909145
62::2183::5::977970270
62::1527::4::977903256
62::922::5::977970024
62::923::3::977909403
62::2186::4::977970109
62::924::3::977969426
62::780::3::977905152
62::926::5::977970024
62::928::5::977909403
62::782::2::977905228
62::929::4::977909432
62::858::5::977906889
62::3200::4::977968886
62::3201::4::977968584
62::2331::4::977903778
62::2405::3::977907818
62::2406::4::977907756
62::2407::4::977928814
62::2408::3::977929095
62::1463::4::977904669
62::930::4::977909463
62::3068::3::977908489
62::931::4::977909495
62::2194::4::977908578
62::932::3::977970328
62::2268::3::977901922
62::1466::5::977901517
62::2269::2::977906149
62::1395::4::977908805
62::934::3::977970328
62::1396::3::977902424
62::3142::5::977967906
62::2413::2::977929011
62::2341::4::977901122
62::3145::2::977901612
62::3072::4::977908268
62::2416::2::977928987
62::1614::3::977903433
62::1541::2::977904863
62::3074::4::977968848
62::2272::4::977903110
62::1617::3::977900392
62::2278::3::977902140
62::1477::3::977904513
62::949::5::977970226
62::1620::3::977903778
62::3152::4::977968636
62::2424::3::977903153
62::2352::3::977928619
62::1625::3::977902245
62::1629::3::977904936
62::3088::4::977970270
62::953::4::977909463
62::1488::3::977903819
62::954::4::977909184
62::955::4::977909214
62::956::3::977909708
62::959::5::977909214
62::3307::4::977909094
62::1704::4::977901434
62::3091::3::977908489
62::2435::3::977901276
62::2436::4::977903318
62::2290::2::977908977
62::1635::4::977901671
62::3168::5::977969806
62::3095::5::977909432
62::2366::3::977909145
62::1639::4::977902075
62::960::4::977909532
62::2369::2::977928894
62::2297::2::977904043
62::965::4::977909145
62::969::4::977970154
62::898::4::977909532
62::899::4::977970066
62::3317::4::977900655
62::3244::3::977968848
62::3247::3::977905619
62::1643::3::977902973
62::100::3::977904756
62::3176::4::977901726
62::1573::4::977903048
62::105::4::977903927
62::974::3::977909249
62::3251::4::977908840
62::3252::5::977903227
62::1721::4::977902364
62::2527::4::977969029
62::2528::4::977969066
62::110::3::977900419
62::2529::4::977969775
62::1727::4::977904968
62::111::5::977907142
62::2457::3::977928857
62::1589::3::977902534
62::3330::5::977969681
62::2531::3::977969170
62::3334::4::977909562
62::1730::5::977902812
62::2533::3::977968986
62::3263::4::977902812
62::2463::4::977928772
62::1735::2::977903971
62::2539::3::977901880
62::2467::4::977967452
62::122::3::977903971
62::3197::4::977966954
62::2468::2::977929095
62::2395::2::977901759
62::3198::4::977968801
62::2469::3::977928857
62::3414::3::977970432
62::3418::4::977902245
62::2472::4::977928987
62::2474::3::977908872
62::1747::4::977902194
62::1674::4::977908646
62::132::3::977905426
62::207::4::977904663
62::1678::5::977901961
62::3420::3::977968848
62::3421::4::977968952
62::3422::3::977928858
62::3423::3::977968024
62::3350::5::977969598
62::3424::5::977908578
62::2622::2::977903360
62::2628::2::977904601
62::1680::3::977901890
62::141::3::977901826
62::3501::3::977928814
62::3430::2::977969170
62::3504::4::977968584
62::3507::4::977969681
62::3361::3::977928661
62::3508::4::977968918
62::3435::4::977909403
62::3362::4::977968636
62::3363::4::977968708
62::3365::4::977970226
62::3296::4::977969775
62::222::3::977900392
62::224::4::977903819
62::225::2::977928513
62::2712::1::977903074
62::2640::4::977969030
62::3516::3::977970366
62::2641::3::977966989
62::3518::3::977902725
62::2716::4::977928731
62::1914::4::977908100
62::2717::3::977929033
62::1916::3::977966710
62::3448::3::977908872
62::2648::3::977909184
62::230::4::977903048
62::1779::2::977905944
62::237::3::977902534
62::164::3::977903433
62::3450::4::977902170
62::3524::3::977928858
62::3528::3::977904136
62::3529::3::977967801
62::2728::5::977907412
62::2729::4::977969775
62::3386::3::977902279
62::2657::3::977969139
62::1783::3::977904078
62::1784::4::977902534
62::318::3::977901082
62::172::4::977905886
62::3600::3::977969947
62::3602::3::977969947
62::2802::3::977967084
62::1931::5::977909094
62::1934::4::977909145
62::2664::4::977970109
62::2738::3::977908909
62::3468::4::977969335
62::1938::4::977909562
62::254::4::977903227
62::182::2::977906368
62::329::3::977903778
62::185::4::977905707
62::3613::4::977928661
62::3543::4::977908614
62::3471::3::977900453
62::3545::4::977968584
62::2819::4::977968708
62::2746::2::977928814
62::1944::4::977970066
62::2747::3::977969840
62::1945::5::977970024
62::1946::4::977970154
62::3478::3::977908909
62::1947::4::977969552
62::260::4::977968584
62::11::4::977902680
62::265::4::977901726
62::16::4::977906923
62::339::4::977907994
62::269::4::977901961
62::2820::4::977969775
62::2822::3::977904768
62::3552::2::977928864
62::3481::4::977900705
62::2752::3::977928924
62::1950::5::977969552
62::3629::4::977909320
62::1952::3::977969335
62::3557::3::977904372
62::2755::2::977909026
62::410::3::977903927
62::2757::5::977908715
62::1955::3::977968678
62::412::5::977907931
62::1956::4::977967289
62::1883::2::977901401
62::1958::5::977908805
62::21::4::977903153
62::1888::2::977904801
62::418::2::977905773
62::25::4::977901017
62::29::3::977902500
62::279::5::977907696
62::3702::4::977968979
62::3703::3::977966864
62::3704::3::977967051
62::3705::3::977906073
62::3706::4::977967663
62::3634::4::977969382
62::2762::5::977900933
62::1961::4::977908646
62::1962::3::977967452
62::1964::4::977968636
62::1029::4::977909682
62::350::4::977903636
62::3498::4::977968780
62::3499::3::977901641
62::1968::3::977908578
62::281::3::977901276
62::32::4::977901671
62::428::4::977901815
62::36::3::977901401
62::288::3::977902099
62::1103::4::977970226
62::2916::4::977966676
62::1104::5::977970024
62::500::3::977903676
62::2919::4::977908489
62::1035::4::977969729
62::431::4::977908150
62::360::2::977906272
62::2779::3::977968952
62::361::4::977901961
62::508::2::977902279
62::509::4::977901989
62::437::2::977906491
62::368::3::977903153
62::296::3::977901179
62::3723::3::977902917
62::3724::3::977968678
62::3729::4::977969139
62::2782::5::977969598
62::2857::4::977969681
62::2858::5::977901218
62::371::3::977903048
62::445::3::977905317
62::50::5::977907019
62::377::3::977902393
62::3735::4::977968530
62::1050::5::977901922
62::3738::3::977968886
62::2863::4::977969598
62::2939::4::977970461
62::521::4::977903521
62::2795::2::977928772
62::450::3::977903227
62::451::3::977903879
62::2797::2::977928772
62::454::3::977903703
62::381::3::977902888
62::455::3::977906518
62::382::3::977904998
62::457::3::977902312
62::3812::5::977969066
62::2000::4::977908745
62::3740::3::977966954
62::2001::3::977966954
62::2002::3::977905042
62::2940::4::977909495
62::2003::3::977928894
62::3671::4::977968952
62::1203::4::977970154
62::2870::5::977969806
62::2946::4::977969840
62::2009::3::977969104
62::1207::5::977969382
62::1208::3::977968636
62::1209::4::977969696
62::608::4::977901050
62::465::5::977904372
62::78::3::977902755
62::79::3::977905551
62::2011::3::977928953
62::1210::3::977966864
62::1212::5::977909403
62::1213::5::977906960
62::1214::2::977968749
62::3684::4::977967488
62::2018::5::977909532
62::3685::4::977908715
62::1219::4::977969382
62::1073::4::977968780
62::541::5::977967289
62::1077::4::977968749
62::1078::4::977968848
62::1079::3::977928661
62::474::3::977902245
62::475::4::977902654
62::82::5::977901017
62::85::2::977903606
62::2020::4::977908443
62::2021::2::977968078
62::1220::3::977928731
62::2023::4::977904544
62::1221::5::977906889
62::1222::2::977908522
62::1225::5::977908443
62::2028::4::977966534
62::1226::2::977970297
62::1227::3::977908685
62::1081::3::977928697
62::1228::4::977907092
62::1082::4::977968918
62::1084::3::977969426
62::1086::3::977970184
62::480::2::977902654
62::1088::3::977967906
62::1089::3::977901571
62::3841::4::977905426
62::1302::3::977908614
62::3844::3::977908945
62::1303::3::977968641
62::1230::3::977968530
62::1304::4::977969382
62::1307::5::977928619
62::1161::5::977969029
62::1235::4::977968584
62::1090::5::977908578
62::630::4::977904634
62::1092::5::977907644
62::1094::3::977901318
62::707::2::977905829
62::1095::4::977901150
62::708::4::977902393
62::1096::5::977967415
62::1097::3::977908654
62::1099::4::977909249
62::2112::3::977901517
62::2115::4::977966954
62::1240::4::977966864
62::3929::4::977909495
62::1242::3::977908407
62::1244::3::977968530
62::1245::4::977902075
62::1172::4::977928570
62::2985::3::977966954
62::1246::5::977967488
62::1173::3::977908614
62::640::2::977906623
62::1247::4::977928385
63::2987::4::977900905
63::3793::2::977900905
63::2997::3::977901058
63::3005::2::977900172
63::6::5::979518533
63::3006::4::977899676
63::3007::5::980111343
63::1407::5::980111244
63::2070::4::977900864
63::671::3::979518533
63::750::5::980111402
63::2310::4::977900595
63::3114::5::977900864
63::3115::2::977900364
63::1513::3::977900709
63::2318::5::977900470
63::912::4::977899712
63::2188::1::977900049
63::785::3::977900515
63::2333::4::977900425
63::2337::1::977900864
63::3081::3::977900762
63::2427::5::977901173
63::2502::5::977900636
63::3160::5::977900556
63::2505::3::977899676
63::1707::1::977899712
63::968::5::977900636
63::3174::4::977900556
63::3175::4::977900426
63::1717::2::980111244
63::3176::4::977900811
63::2375::3::977899750
63::2600::3::977900905
63::2606::2::977900470
63::3409::2::977900364
63::2390::3::977900515
63::2392::2::977900515
63::2395::5::977900762
63::2396::4::977900762
63::2541::3::977900218
63::3273::3::977900762
63::1673::5::977899750
63::2555::1::977901008
63::3359::2::980111094
63::1682::5::979518436
63::2485::2::977900762
63::2700::5::977900811
63::2706::4::977900049
63::2560::5::977900709
63::2707::2::977901008
63::2490::2::977900636
63::223::5::977900218
63::3510::4::977900426
63::2710::3::977901058
63::2712::5::977900364
63::2713::2::977900515
63::2716::4::977900426
63::2572::2::977900049
63::166::3::980111189
63::2722::3::977900219
63::2723::2::977900595
63::2580::4::977900426
63::2581::3::977900595
63::2806::2::977900811
63::2596::4::977901340
63::2599::5::977900314
63::3543::4::977900274
63::2672::3::977900864
63::2678::3::977900274
63::1950::5::979518533
63::2826::1::977900049
63::2827::1::977901008
63::2683::2::977901008
63::2759::4::977900274
63::2688::2::977900426
63::2907::3::977900811
63::2761::5::977900515
63::2762::4::977900762
63::2692::4::977900710
63::2693::2::977900864
63::2694::2::977901058
63::2699::3::977901008
63::2841::3::977900811
63::2770::4::977900172
63::2772::3::977900274
63::3578::5::977900426
63::2858::5::977900049
63::70::4::979518495
63::3751::4::977900219
63::3753::4::977900636
63::2881::2::977900274
63::2959::2::977900364
63::541::5::980111457
63::2023::4::977899750
63::1225::5::980111298
63::2976::4::977900172
63::1094::5::980111375
64::3793::4::977891537
64::3005::3::977892852
64::1407::4::977892637
64::1198::5::977891212
64::1416::4::977891568
64::1291::5::977891761
64::1717::4::977892637
64::110::5::977892524
64::3273::4::977892637
64::1754::4::977892673
64::1682::4::977891212
64::2700::5::977891605
64::2710::4::977892590
64::2723::4::977891933
64::316::4::977891803
64::3555::4::977892698
64::2762::5::977891721
64::2913::4::977891508
64::3578::5::977892547
64::2858::5::977892800
64::524::3::977891288
64::1210::4::977891229
64::3755::2::977892736
64::1214::2::977892074
64::1215::5::977891874
64::2028::5::977891269
64::2115::5::977891761
65::2987::4::994565893
65::648::5::977888402
65::1250::5::1010857515
65::2991::4::986615270
65::2058::4::986615153
65::1259::5::994565875
65::587::5::991368312
65::588::5::991369058
65::1::5::991368774
65::3005::4::991369457
65::2133::4::994565962
65::9::5::986615324
65::3948::3::999228935
65::733::5::986615270
65::1196::5::977888740
65::736::5::986615699
65::1198::4::986615072
65::592::5::994565875
65::595::4::977888424
65::597::4::977888305
65::1343::5::977888230
65::1270::5::977888740
65::2088::2::994566039
65::3107::5::986615124
65::2236::4::991369303
65::1291::5::986615095
65::832::5::991369431
65::1294::5::1010857544
65::1298::5::1010857626
65::3114::5::977887916
65::1371::4::977888685
65::1518::4::986615699
65::1374::5::977888740
65::780::4::977888587
65::1387::4::986615124
65::2406::4::986615298
65::3066::4::1010857647
65::1608::5::986615684
65::2194::5::1033335197
65::2268::5::977888204
65::2411::5::986615806
65::1610::5::977888008
65::3147::5::1018930306
65::2421::4::994566008
65::2422::3::994566039
65::2353::5::977888539
65::1552::5::986615642
65::3157::4::977888521
65::953::5::1041090068
65::2431::5::991369357
65::1562::4::986615832
65::969::5::986615227
65::3175::3::991368938
65::1573::5::986615241
65::3252::5::977888608
65::2450::2::994566050
65::1721::5::986615036
65::3255::5::977888327
65::1580::5::977888445
65::1586::5::986615699
65::3409::3::978390666
65::2470::5::994565908
65::2471::4::994566039
65::3274::5::986615310
65::1672::4::977888249
65::2628::4::1022468310
65::150::5::977888029
65::2712::2::991368960
65::2571::5::977887969
65::3448::4::1010857558
65::1917::4::986615616
65::1923::5::977888587
65::3386::5::977888402
65::1784::5::977888204
65::2803::5::977888402
65::3534::4::991368503
65::1797::5::1010208577
65::2815::4::1010857675
65::260::4::1022468309
65::3623::4::977887872
65::3552::4::1010857467
65::3555::4::991368463
65::1954::4::986615183
65::1958::4::991368329
65::3702::4::977888663
65::2762::5::991368625
65::3638::4::977888685
65::2763::5::986615200
65::2699::4::986615298
65::356::5::977888008
65::34::4::991369258
65::1100::3::986615715
65::1101::5::986615213
65::3717::4::989124693
65::500::5::977888587
65::1036::5::986615095
65::434::5::986615715
65::2858::3::991368723
65::50::5::977887950
65::377::4::977888093
65::1124::5::983853171
65::524::5::991369271
65::380::4::986615200
65::454::4::991369137
65::2000::4::986615106
65::608::3::977888230
65::3821::2::1027908976
65::1210::4::1022468310
65::2950::4::994566008
65::3753::4::991368394
65::3755::5::977887794
65::1220::4::986615153
65::2028::5::994379915
65::480::5::977887633
65::3916::5::986615036
65::1230::1::977887596
65::1090::4::1010857527
65::1094::3::991369029
65::1097::4::977887682
65::2115::4::986615213
65::1246::5::987383453
66::3863::3::977886145
66::1259::5::977886709
66::2135::3::977886288
66::661::2::977886288
66::1196::5::977886379
66::1272::5::977886579
66::818::3::977885877
66::110::5::977886406
66::2399::2::977886324
66::1919::2::977886754
66::2657::2::977886249
66::344::4::977885877
66::1961::5::977886886
66::2694::5::977886657
66::356::5::977885843
66::3578::5::977886016
66::2858::5::977885979
66::2791::5::977886016
66::524::5::977886145
66::3753::5::977886145
66::3755::1::977886249
66::2028::5::977885814
66::551::1::977886110
66::480::5::977886084
66::1090::4::977886437
66::637::3::977885843
67::1250::3::977883977
67::1185::5::977886547
67::587::2::977883558
67::2135::4::977884318
67::1408::3::977883749
67::1263::2::977886547
67::2067::5::977886703
67::1272::4::977885699
67::1276::4::977885279
67::1287::5::977886895
67::3035::4::977886234
67::2160::4::977883647
67::902::5::977887126
67::908::5::977885411
67::909::5::977887019
67::923::4::977885082
67::3152::4::977886422
67::951::5::977883977
67::954::5::977886234
67::1704::4::977885700
67::3167::4::977886461
67::961::3::977884202
67::971::4::977885699
67::973::5::977885484
67::111::4::977883749
67::3334::5::977886422
67::2398::5::977886855
67::994::5::977887019
67::1678::5::977886076
67::3424::4::977886746
67::3359::5::977885744
67::3504::4::977885279
67::3507::4::977884246
67::3362::4::977885566
67::150::5::977886662
67::318::5::977885376
67::3467::4::977885523
67::1939::5::977886364
67::3471::4::977886703
67::1944::5::977885744
67::1945::5::977885484
67::1946::5::977886175
67::1952::5::977885279
67::1953::5::977885376
67::1954::5::977886746
67::1955::4::977886364
67::1956::4::977885175
67::25::4::977886175
67::277::4::977884651
67::1962::4::977887088
67::36::5::977886234
67::2915::4::977883697
67::2929::4::977885811
67::2858::3::977883977
67::3735::5::977885214
67::2791::3::977884202
67::1997::4::977884121
67::1207::5::977885082
67::1213::5::977885082
67::3685::4::977886662
67::1084::5::977885617
67::480::2::977883697
67::1094::5::977885978
67::1247::5::977885376
68::3863::4::977882987
68::1256::4::977896030
68::2997::5::977895981
68::1::3::991376026
68::2064::5::991375952
68::1265::1::991375212
68::1197::5::977883672
68::1270::4::991376109
68::2078::4::977896092
68::1278::4::977896125
68::745::5::977895434
68::2300::5::991375985
68::3030::1::977895878
68::1500::4::977896092
68::3112::5::977883710
68::910::4::977895959
68::1517::4::991376175
68::2248::5::977883586
68::2324::5::991375952
68::920::3::977882556
68::3067::4::977883586
68::3069::4::977883731
68::2355::4::991375973
68::1639::4::991375471
68::2396::5::991375190
68::1747::5::991376187
68::208::2::977895929
68::3421::3::991375840
68::3507::4::991375766
68::2706::2::977895630
68::223::4::991375952
68::1912::4::991375471
68::3524::2::977882520
68::1923::1::991376053
68::1926::3::977882471
68::2657::4::991376026
68::2804::2::977883586
68::3608::3::991376122
68::3467::1::977895878
68::3396::5::977896052
68::3548::5::977883710
68::1947::5::977882471
68::17::3::991375212
68::2750::5::977883608
68::28::2::991375212
68::2908::5::977895809
68::2762::4::977882556
68::2690::5::991375840
68::2692::3::991375190
68::1966::5::991376070
68::1968::4::977883653
68::3571::4::977895740
68::2918::4::977883653
68::3578::4::977882901
68::2858::5::977896009
68::2863::4::977896052
68::2791::3::991375804
68::2797::3::991376219
68::3671::4::977895884
68::1209::1::977895878
68::1136::5::977896071
68::3751::5::977895678
68::3827::2::977895555
68::1073::5::991375933
68::1080::5::991375914
68::1230::4::977896009
68::1304::1::977895878
68::1307::4::991375897
68::562::4::991375883
68::492::5::977882471
68::1243::5::991375914
68::3785::1::977895503
69::1183::5::977881940
69::3006::4::977881559
69::1196::3::977880995
69::590::2::977882365
69::593::5::977881485
69::1357::4::977882255
69::1358::4::977881527
69::1291::4::977880950
69::2329::4::977881485
69::2336::5::977881760
69::1466::4::977881978
69::866::5::977881858
69::3148::4::977882282
69::3083::5::977881485
69::1704::5::977881695
69::2434::2::977882255
69::1635::4::977881793
69::2439::4::977882050
69::1721::4::977882214
69::1653::5::977882159
69::1584::2::977881978
69::1810::5::977882255
69::3418::4::977881728
69::1673::5::977881695
69::1747::5::977882012
69::1682::5::977882159
69::1904::3::977881421
69::1834::5::977882282
69::1699::2::977882255
69::232::5::977881559
69::161::4::977882214
69::2725::1::977882128
69::1784::4::977882128
69::321::5::977882326
69::1794::3::977882091
69::14::5::977882128
69::337::4::977881793
69::265::4::977881609
69::17::5::977881637
69::272::5::977881637
69::25::5::977881823
69::26::4::977882050
69::428::4::977881793
69::356::4::977880950
69::431::5::977881793
69::40::5::977881894
69::509::4::977881858
69::296::5::977881527
69::1041::5::977881760
69::2858::5::977881527
69::515::5::977881695
69::446::4::977882365
69::58::4::977881728
69::1120::5::977882398
69::2943::5::977881871
69::538::4::977881978
69::617::5::977882326
69::476::4::977882427
69::85::2::977882128
69::2890::5::977881728
69::2028::3::977880968
69::2969::5::977880995
69::1233::4::977881609
69::1095::5::977881579
69::562::1::977882255
70::2987::5::977878322
70::3793::5::977878348
70::2995::1::977877995
70::2997::5::977877734
70::908::4::977877185
70::3114::4::977878322
70::1513::4::977878219
70::3053::1::977878060
70::2336::5::977877882
70::3081::4::977878254
70::3155::4::977877689
70::3157::4::977878287
70::2355::4::977877777
70::3174::4::977878060
70::3175::5::977877962
70::3176::4::977878287
70::2605::2::977877882
70::3408::3::977877882
70::1804::3::977877185
70::2394::4::977878182
70::2395::4::977878219
70::2396::4::977878254
70::2541::5::977877812
70::3273::2::977878219
70::3354::1::977878060
70::2700::5::977878254
70::2706::5::977877648
70::2490::3::977878126
70::223::5::977877812
70::3510::3::977877962
70::2716::5::977877962
70::2572::4::977877648
70::2580::4::977877142
70::2599::3::977877882
70::260::3::977877142
70::3623::3::977878093
70::2826::3::977877648
70::2828::2::977877882
70::2683::4::977877689
70::2688::3::977877962
70::2762::5::977878254
70::2694::4::977877734
70::2770::2::977877777
70::3578::5::977877962
70::43::5::977878219
70::2858::5::977877648
70::3593::1::977877689
70::1127::5::977877648
70::3751::4::977877812
70::3753::2::977878126
70::2881::3::977877843
70::2959::5::977877916
70::551::3::977877253
70::2979::5::977877734
71::648::4::977875582
71::1250::4::977875378
71::2997::3::977875912
71::3005::4::977875940
71::1198::5::977875227
71::1432::4::977875192
71::1617::3::977875192
71::3155::3::977875448
71::2605::4::977876031
71::3408::4::977876031
71::3285::4::977875912
71::1831::3::977875192
71::223::4::977875971
71::3298::3::977875912
71::3510::4::977875472
71::2710::2::977875912
71::2712::3::977876079
71::2640::5::977875192
71::2683::4::977875846
71::2694::4::977875912
71::3717::4::977875709
71::2791::5::977875378
71::2792::3::977875622
71::2948::4::977875378
71::3755::3::977875647
71::2959::3::977876079
71::480::5::977875448
71::1093::4::977876004
71::3785::4::977875413
72::3869::3::977869231
72::3798::4::977868568
72::2997::5::977868929
72::1187::4::977869485
72::1188::5::977868929
72::587::4::977868929
72::593::4::977869427
72::597::4::977869041
72::3952::5::977868330
72::3889::2::977868701
72::3897::4::977868256
72::3101::4::977868123
72::3105::4::977869538
72::3108::5::977868986
72::2321::2::977869159
72::3124::4::977868532
72::2324::5::977868828
72::2359::5::977868758
72::3301::3::977868568
72::1704::4::977868059
72::3247::4::977869108
72::3175::1::977869016
72::3255::4::977868874
72::1580::2::977869287
72::2396::4::977868758
72::3418::4::977869538
72::1747::1::977869186
72::150::4::977869511
72::235::2::977869016
72::1784::3::977868957
72::11::5::977868986
72::17::4::977869485
72::356::4::977868782
72::39::2::977869159
72::500::4::977869254
72::2858::2::977868758
72::608::2::977869453
72::1210::5::977868032
72::3753::4::977868486
72::3827::3::977868330
72::82::5::977869377
72::2028::5::977869485
72::1304::5::977868123
73::1175::3::977867842
73::648::2::981315879
73::1320::4::977867068
73::3863::3::977865707
73::3864::4::977865601
73::2126::2::977867039
73::2053::1::977888728
73::3793::3::977865276
73::2054::3::981605289
73::720::4::977865132
73::3868::4::981605156
73::2997::3::977867721
73::653::2::977867109
73::589::4::977866623
73::1::3::977867812
73::8::2::977866389
73::9::3::977867191
73::2134::3::981605264
73::1261::5::977865842
73::3949::5::981315429
73::1265::5::977867812
73::733::4::977866352
73::1196::5::977865102
73::663::3::977867869
73::590::4::977866254
73::1197::5::977888840
73::1198::4::977941251
73::592::4::977941376
73::597::4::977868078
73::1270::4::977888840
73::3889::4::984282049
73::1275::5::977941376
73::671::4::977888399
73::2150::3::981605174
73::2081::4::981605174
73::1429::3::977866929
73::1356::5::977866352
73::2088::2::981605344
73::3033::4::981605264
73::3107::3::977866903
73::1431::1::977867161
73::1291::4::977941251
73::2167::3::977866684
73::2094::1::977866484
73::2096::3::981315604
73::1297::4::981605191
73::836::2::977867297
73::1298::3::981315542
73::692::4::977867506
73::3113::2::977867297
73::2170::4::977867653
73::1370::4::977866727
73::1517::3::977868185
73::1371::4::981315604
73::2174::5::977888939
73::1372::5::977866320
73::1373::2::981605071
73::1374::4::981605005
73::1375::3::981605029
73::1376::5::977941345
73::1377::3::977866389
73::849::2::977888529
73::2320::2::981315464
73::2321::3::977867842
73::2322::3::977867443
73::3052::4::981605594
73::1527::4::977866684
73::780::2::977866981
73::785::4::981315509
73::786::3::977867161
73::2402::3::981605059
73::2403::3::981605005
73::3208::4::977867191
73::2334::3::977866981
73::1606::3::977867538
73::1608::3::977866903
73::2193::4::977865102
73::2196::2::977867653
73::1394::3::977888840
73::861::4::977866770
73::3210::4::977888939
73::2410::3::981605060
73::2412::3::977867547
73::1610::4::977866646
73::1615::3::977866389
73::2273::4::977866770
73::1544::2::977888568
73::1479::4::977867068
73::2353::3::977866684
73::1552::4::977866352
73::2355::3::977867812
73::3087::5::981605191
73::1556::1::977867547
73::1562::1::977867443
73::2370::4::981605045
73::1641::4::977867842
73::3175::4::977866254
73::2448::2::977888728
73::2375::3::981315532
73::1573::4::977888399
73::104::3::977867892
73::2378::3::981605324
73::3253::4::977868139
73::1722::3::977866770
73::1580::3::977866254
73::110::5::977866623
73::112::4::977866352
73::1584::4::977888369
73::1587::3::981605029
73::3409::2::977865377
73::1732::5::977868185
73::3267::4::977866770
73::1590::1::977867322
73::2393::4::977888499
73::1591::1::977867538
73::2399::3::977865538
73::1597::5::977866981
73::990::3::977867538
73::2470::3::981605221
73::2617::3::977866389
73::2478::3::981605324
73::1676::4::977866431
73::208::3::977866484
73::2625::3::977867161
73::2628::3::977866352
73::2700::5::977868208
73::2701::1::977888627
73::2706::2::981315464
73::1831::1::977867191
73::3438::5::977867109
73::2490::4::977866806
73::3439::5::977867506
73::1909::3::977888399
73::1690::3::977867039
73::223::5::977867812
73::1769::4::977866806
73::153::3::977866550
73::3510::2::977865319
73::3440::3::977867506
73::3444::5::981605045
73::2716::5::977888959
73::2717::4::981605302
73::2571::5::977866623
73::2572::4::977868163
73::3448::4::981605247
73::1917::2::977888499
73::1918::3::977867012
73::165::3::977866903
73::168::2::977866484
73::3450::3::977868163
73::2723::4::977866389
73::1921::5::977888369
73::3527::3::977941345
73::1923::2::977867869
73::2657::4::981315586
73::240::3::977865574
73::1784::4::977867869
73::1858::4::977866806
73::316::3::977866352
73::172::3::977867322
73::173::1::977867345
73::3608::3::981605146
73::2807::1::977867572
73::2808::4::977867109
73::253::3::981315509
73::180::4::977867869
73::2599::2::977867750
73::329::3::977866352
73::185::3::977888579
73::1004::3::977867443
73::405::2::977888728
73::196::2::977888529
73::198::4::977866770
73::3624::4::977865276
73::3552::4::981605174
73::2826::4::977867039
73::1015::2::977866550
73::3484::2::977865509
73::1882::1::977867538
73::1883::5::977868138
73::3703::5::977941251
73::3704::3::977941404
73::1961::5::977865132
73::2692::5::977866623
73::1028::4::981315509
73::1968::5::977888862
73::353::3::977866770
73::2699::4::977867068
73::32::3::977888369
73::356::4::977867915
73::34::3::977867771
73::39::2::977868185
73::3717::2::977865342
73::2916::5::977866254
73::2918::5::977888840
73::1036::4::977941251
73::3578::5::977865650
73::1037::5::977867130
73::434::2::977866981
73::435::3::977888568
73::44::2::977866574
73::47::3::981605490
73::511::2::977867012
73::2858::5::977865204
73::442::3::977866806
73::519::3::977888627
73::377::3::977866770
73::379::4::977867297
73::3591::2::981605191
73::2791::4::977865276
73::2792::4::977865377
73::3596::3::984369175
73::2867::3::981605247
73::2794::3::981605311
73::2796::3::981605289
73::1994::3::977865132
73::380::4::977866320
73::1997::4::977865244
73::457::4::977866646
73::66::2::977888746
73::2000::4::977888862
73::2001::4::981605016
73::2002::3::977866929
73::1200::4::977941251
73::2003::3::981605211
73::1205::4::981605029
73::2879::3::977867892
73::464::3::977866431
73::70::5::977865460
73::466::4::977867191
73::3821::1::977865538
73::2011::3::981605247
73::3751::4::977865245
73::2012::3::977888399
73::1210::4::977941345
73::3753::4::977865204
73::1215::5::977866254
73::1148::5::977867697
73::546::2::977867572
73::1222::5::977941251
73::3767::3::981605091
73::2028::5::977866623
73::3768::3::981605091
73::480::3::977866254
73::485::2::977867322
73::95::3::977867068
73::2105::4::981605016
73::1091::2::981605324
73::704::3::977867506
73::2115::3::977941404
73::1240::4::977941251
73::3785::3::977865377
73::2046::4::977866320
73::2985::4::977941404
73::2986::3::977867269
74::1252::5::983915530
74::800::5::983916006
74::1267::5::983915530
74::593::5::993339006
74::1419::5::993338929
74::1284::5::983915530
74::2300::5::983915639
74::3044::3::993339349
74::913::5::983915530
74::858::4::993338943
74::869::3::993338919
74::1617::5::983915530
74::2357::5::983916046
74::3176::3::991268402
74::1721::3::977862929
74::1589::4::991268371
74::3408::4::983916314
74::1732::4::991268371
74::123::3::993339349
74::2542::4::977862980
74::3507::5::983915639
74::3362::5::977862929
74::3510::2::983916350
74::164::5::991268402
74::3451::4::983915672
74::2583::3::993339349
74::246::4::977862929
74::1963::4::983915672
74::1028::1::983915672
74::356::4::977862980
74::34::2::983916026
74::36::5::983916046
74::296::5::983915985
74::1041::5::983916006
74::2858::2::993338969
74::50::5::993339024
74::2863::3::983915639
74::3741::3::993338985
74::1066::5::993339024
74::608::5::983915985
74::3753::4::983916530
74::615::5::993338969
74::1304::3::983915639
75::575::5::977852680
75::577::4::977851256
75::2123::4::977851032
75::2124::4::977853335
75::2052::4::977852421
75::2053::4::977852548
75::2054::4::977851370
75::2057::5::977851476
75::2059::5::977852486
75::586::5::977851476
75::588::3::977850975
75::1::5::977851099
75::2::4::977851476
75::8::5::977851520
75::1405::1::977853157
75::801::5::977851216
75::2137::3::977850877
75::661::5::977851143
75::1196::4::977850778
75::594::1::977850933
75::595::2::977850933
75::596::3::977850975
75::2141::4::977850933
75::2142::3::977851032
75::2078::3::977850877
75::671::4::978749150
75::745::5::978749351
75::673::5::977852384
75::2152::4::978749559
75::2080::3::977851176
75::2081::2::977851370
75::2082::4::977853313
75::2083::4::977851143
75::1282::4::977852325
75::2085::2::977851295
75::2087::4::977851216
75::1359::5::977851370
75::2089::4::977851256
75::3034::2::977851322
75::2161::4::977851176
75::2162::4::977852680
75::2090::5::977851032
75::2092::3::977851595
75::2096::1::977851032
75::1367::3::977851216
75::837::5::977852285
75::3114::5::977852285
75::1517::5::977852912
75::919::3::977850877
75::2321::5::977853080
75::3054::3::977850614
75::924::4::978378879
75::780::4::978749168
75::783::4::977850975
75::788::4::978749236
75::1460::4::978749442
75::1391::3::978749213
75::1544::4::978749253
75::1474::5::977852421
75::1551::4::977851407
75::2354::4::977852600
75::3157::4::977851099
75::2355::4::977850877
75::2429::4::977851407
75::3159::5::977851099
75::1485::5::977852883
75::1489::4::977852600
75::885::4::977851559
75::2430::4::977851143
75::2431::5::977853106
75::1702::5::977851476
75::1707::5::977852518
75::2294::5::977851216
75::1566::4::977851295
75::1495::1::978749521
75::1713::5::977850975
75::3175::5::977853080
75::107::4::977851176
75::1580::5::977853080
75::1654::5::977851370
75::2384::3::977852486
75::1582::4::977852285
75::1588::5::977851143
75::986::5::977850975
75::3400::4::977851595
75::3408::5::978750335
75::1806::4::977851370
75::2392::5::978750501
75::2394::5::978749351
75::1592::4::977852680
75::2628::5::977850661
75::2555::5::978750231
75::2559::4::977852631
75::216::5::978750042
75::1688::5::977851476
75::146::3::977852680
75::1831::5::978749236
75::3438::2::977851032
75::2709::5::977851256
75::1907::5::977851099
75::2496::5::977853080
75::158::4::977851295
75::1911::5::978750303
75::2571::5::978749134
75::2572::4::977853365
75::1919::4::977851370
75::1848::5::977851322
75::238::3::977852285
75::239::4::977852450
75::169::3::977852680
75::2720::5::977851520
75::1920::4::977850933
75::1923::4::977852947
75::2581::5::977853181
75::317::4::977851407
75::181::4::977852631
75::258::4::977851559
75::262::4::977851295
75::13::4::977852518
75::19::5::977850778
75::1013::5::977850933
75::3483::5::977851438
75::1015::4::977852486
75::2828::5::977852680
75::2683::5::978750231
75::1018::4::977851595
75::2687::5::977850975
75::1021::4::977852421
75::2761::5::978750501
75::1022::1::977851216
75::1025::3::977851295
75::2694::4::978750251
75::1028::4::977850933
75::1029::3::977850933
75::1967::4::977851476
75::355::3::977852421
75::34::3::977852384
75::1030::4::977851407
75::1032::2::977851216
75::1033::5::977851032
75::500::5::977853080
75::2846::4::977851256
75::502::3::977850778
75::1037::3::978749213
75::362::3::977851256
75::364::4::977851407
75::48::4::977851520
75::455::3::978749521
75::60::4::977851370
75::2005::3::977852351
75::1064::2::977852486
75::531::5::977852325
75::609::4::977851595
75::3751::5::977850877
75::2012::5::978749195
75::1210::4::977850704
75::2953::4::977851595
75::2018::1::977851256
75::1073::5::977850877
75::1148::4::978749351
75::616::4::977852600
75::546::5::977851520
75::87::5::977852384
75::1223::3::978749351
75::551::5::977851216
75::480::4::978749168
75::2899::1::977851032
75::558::4::977852486
75::700::5::977852761
75::2036::5::978749521
75::631::4::977852486
75::634::3::977850585
75::1097::4::977850933
75::709::4::977851438
75::711::3::977851438
76::1249::5::977847519
76::3793::4::989092133
76::3794::2::989092538
76::720::4::977846848
76::1::5::977847069
76::3946::3::989092224
76::800::4::977847479
76::593::5::977847255
76::1411::2::977847611
76::745::4::977846848
76::3897::5::989092288
76::3898::3::989092194
76::1358::4::977847326
76::3105::4::977848319
76::3045::4::977846589
76::1446::4::977847862
76::778::4::977848235
76::2336::5::977847649
76::1537::5::977847255
76::1393::5::977848263
76::3147::5::977848001
76::3148::4::977848319
76::1617::5::977847013
76::2355::4::977846589
76::2359::5::977848048
76::2289::5::977847479
76::3300::4::989092194
76::2501::5::977848235
76::3160::5::977847557
76::1704::5::977847611
76::3316::3::989092237
76::3317::4::989092409
76::3328::4::989092352
76::2457::4::977846589
76::1584::4::977848235
76::3408::4::989092409
76::2390::4::977848001
76::2396::5::977848048
76::2542::5::977847756
76::3418::5::977848122
76::2700::4::977847326
76::3510::4::989092470
76::3513::3::989092538
76::1912::4::977848048
76::2571::5::977847119
76::3452::4::989092194
76::318::5::977847352
76::337::5::977847862
76::265::4::977847479
76::17::4::977848001
76::3623::3::989092133
76::2686::4::977847519
76::345::4::977848048
76::2762::5::977847255
76::2692::5::977847389
76::3710::2::977846589
76::2912::4::977847389
76::1101::4::977846589
76::3717::4::989092194
76::3578::5::989092133
76::293::5::977848001
76::47::5::977847862
76::296::5::977847119
76::1041::5::977848001
76::2858::5::977847255
76::441::4::977848122
76::50::5::977847013
76::3593::2::989092237
76::529::5::977848153
76::3744::2::989092224
76::608::5::977847069
76::536::3::977847862
76::3753::2::989092133
76::3827::4::989092194
76::1213::5::977847326
76::3755::3::989092194
76::2959::5::977847479
76::1148::5::977846776
76::474::4::977848319
76::1223::4::977847013
76::2890::4::977848153
76::1089::4::977847326
76::3916::3::989092385
76::1233::5::977846953
76::1095::4::977847862
76::497::4::977848235
76::3783::4::989092318
77::2997::5::977813683
77::3004::1::977813646
77::3005::2::977813725
77::3053::3::977814137
77::2188::2::977813610
77::3081::4::977814274
77::2433::3::977813753
77::3174::4::977814137
77::3408::2::977813816
77::2395::5::977814248
77::2541::2::977813753
77::2700::4::977814274
77::2702::2::977814298
77::2706::3::977813610
77::2707::2::977813642
77::3298::2::977813683
77::2710::1::977813683
77::2712::3::977813841
77::2572::3::977813610
77::2723::1::977814165
77::2805::3::977814137
77::2599::5::977813805
77::2683::4::977813642
77::2759::4::977813777
77::2907::1::977814298
77::2762::4::977814274
77::2694::2::977813683
77::2770::3::977813725
77::2771::2::977813725
77::3578::4::977813921
77::2858::5::977813610
77::1131::3::977813470
77::536::3::977813490
77::3751::5::977813753
77::3826::1::977813509
77::3753::3::977814190
77::2881::3::977813781
77::2882::3::977814034
77::2959::3::977813841
78::2997::2::978570648
78::1188::4::978570648
78::728::4::977811162
78::587::3::978571083
78::588::3::978570873
78::1::4::978570648
78::2135::3::977811982
78::1265::4::978570648
78::661::4::977811895
78::594::3::977811665
78::1414::4::978571083
78::1416::4::977811779
78::2078::3::977811665
78::671::3::978571175
78::745::4::978570648
78::2080::3::977811779
78::2081::4::977811779
78::2155::4::978571175
78::750::5::977811162
78::2087::3::977811665
78::2302::4::978571175
78::900::4::977811779
78::901::4::977811895
78::2096::3::977811665
78::3114::4::978570648
78::1441::3::978571371
78::2171::4::978570873
78::1517::4::978571175
78::1446::3::978570648
78::914::4::977811665
78::1449::5::978570873
78::918::5::977811779
78::919::5::978570456
78::2321::4::978570767
78::3052::4::978570767
78::2324::2::978570648
78::783::3::977811895
78::3060::4::978570974
78::2333::5::977811118
78::1537::5::978570648
78::938::3::977811779
78::3072::3::977811162
78::945::3::977811665
78::2355::4::978570873
78::3159::4::978570374
78::2359::3::978570974
78::2289::4::978570648
78::2436::2::977811118
78::1566::3::977811895
78::899::5::977811665
78::1641::4::978570767
78::3247::4::978571371
78::3174::3::978570974
78::3175::4::978571083
78::3178::4::978570873
78::107::2::977811982
78::3253::3::978571175
78::3255::5::978570873
78::2384::4::978571083
78::1734::4::978570648
78::2539::1::978571371
78::2396::5::978570648
78::1747::4::978570974
78::205::1::978571280
78::1677::3::978571083
78::2622::3::978571371
78::3282::4::978571175
78::3358::4::978570873
78::144::3::978571371
78::2499::5::978571083
78::156::2::978570873
78::1914::4::978571175
78::232::4::978570873
78::1777::3::978571083
78::235::4::978570767
78::1923::2::978571280
78::1784::2::978571083
78::176::5::978570767
78::3600::3::977811982
78::3606::5::977811666
78::2596::4::978570873
78::1794::4::978571083
78::2599::5::978570648
78::3614::3::978571281
78::3545::5::978570374
78::2671::3::978571281
78::1871::4::978570767
78::3549::4::977811666
78::1947::5::977811665
78::11::3::978570873
78::339::3::978571371
78::199::4::977811895
78::1951::2::977811665
78::1883::2::978571083
78::2759::3::978571281
78::342::5::978570974
78::417::4::978571371
78::345::5::978570767
78::1022::3::977811779
78::2690::3::978570974
78::1024::4::977811982
78::1029::3::977811779
78::356::4::977811118
78::34::5::978570648
78::357::4::978570767
78::39::4::978570767
78::3712::3::978571083
78::1030::2::978570457
78::1031::2::978570373
78::1032::3::977811895
78::500::3::978571371
78::1035::5::977811665
78::364::5::977811665
78::367::3::978571083
78::368::3::978571371
78::298::4::978570974
78::1042::4::978571083
78::2858::5::978570648
78::440::3::978570974
78::52::4::978571083
78::1057::3::977811779
78::3599::3::977811666
78::1060::3::978570974
78::539::5::978571280
78::72::3::978570974
78::2017::4::977811982
78::471::4::978571083
78::84::5::978570873
78::2020::4::977811118
78::1081::2::977811779
78::551::5::977811779
78::2971::5::977811665
78::2108::4::978570873
78::708::3::978571371
78::562::5::978571280
78::492::3::978571175
78::568::4::978570648
78::497::4::978570767
78::1243::4::978570974
78::1171::4::978571083
79::648::3::977805472
79::3861::3::977805583
79::2126::3::977806080
79::3793::4::977805338
79::800::5::977805731
79::2138::3::977805171
79::1270::3::977805171
79::3044::4::977805821
79::2407::3::977805249
79::1617::4::977805731
79::3159::5::977805338
79::3176::5::977805821
79::3409::4::977805552
79::1597::3::977805976
79::3341::5::977805171
79::1909::3::977805976
79::3510::4::977805418
79::3512::3::977805472
79::164::4::977805731
79::3476::5::977805731
79::3624::5::977805338
79::3483::1::977805418
79::2686::5::977805821
79::350::3::977805976
79::1968::3::977805249
79::40::5::977805171
79::1997::5::977805338
79::3744::3::977805472
79::2873::2::977805821
79::2024::4::977805821
79::3785::1::977805367
80::2059::3::977788576
80::589::2::977787096
80::1::3::977786904
80::1408::4::977788538
80::1265::4::977787836
80::1193::4::977786172
80::661::3::977788179
80::590::5::993780330
80::593::4::977786241
80::597::4::977788079
80::1416::3::977789439
80::1356::4::977788392
80::3105::5::977786977
80::3114::3::977786803
80::920::5::977786275
80::3147::5::977787096
80::3148::5::977787277
80::2427::4::977787931
80::3157::2::977787896
80::2355::3::977788021
80::2294::2::977787987
80::1566::2::977788940
80::3173::3::977789179
80::3247::4::977788757
80::3249::3::977789531
80::3252::4::977788757
80::1721::5::977787047
80::110::5::977786508
80::1588::3::977789439
80::3404::5::977786210
80::3418::4::977787152
80::2628::3::977789085
80::1917::4::977789264
80::231::4::977787666
80::2687::4::977787341
80::24::4::977788576
80::2762::5::977786734
80::356::4::977787243
80::364::4::977787666
80::48::4::977788757
80::3809::5::977787563
80::527::5::977786548
80::62::5::977786904
80::2006::4::977787415
80::608::5::977786803
80::1210::3::977786132
80::2028::4::977786849
80::480::5::977786094
81::1178::5::977785640
81::1252::5::977784893
81::1258::5::977786653
81::1260::5::977785502
81::3948::1::977784553
81::1263::5::977785267
81::1193::5::977785864
81::1267::4::977785550
81::1196::4::977786203
81::1198::5::977786203
81::1199::4::977785502
81::1274::3::977786120
81::1348::5::977786075
81::1276::5::977786020
81::750::5::977785502
81::1284::5::977786439
81::2303::4::977785598
81::903::5::977785267
81::904::5::977784318
81::905::5::977785436
81::1294::5::977785933
81::908::5::977786203
81::1299::5::977786439
81::912::5::977785436
81::913::5::977786393
81::2186::5::977785973
81::924::3::977786439
81::1394::4::977786529
81::1617::5::977785598
81::942::4::977785709
81::951::5::977785436
81::955::4::977784318
81::3093::1::977786581
81::965::3::977786280
81::968::5::977786203
81::973::5::977786280
81::978::5::977785436
81::111::5::977785436
81::3334::5::977786439
81::3265::4::977786160
81::3194::1::977786075
81::3421::5::977786694
81::3435::4::977785502
81::3362::5::977785640
81::223::5::977784318
81::246::3::977786280
81::1931::4::977784893
81::3468::5::977786393
81::3543::4::977786487
81::330::3::977786653
81::260::5::977786694
81::3629::5::977785080
81::1952::5::977786160
81::296::5::977785203
81::2921::5::977784318
81::2924::5::977785973
81::2858::2::977785864
81::3730::5::977785024
81::69::2::977784774
81::3811::4::977785709
81::3741::5::977784893
81::3742::5::977785550
81::1201::5::977785436
81::1207::5::977785933
81::2879::4::977784261
81::2010::5::977785933
81::1210::3::977784261
81::1213::5::977785709
81::1214::5::977786393
81::3683::5::977785598
81::1218::5::977785203
81::1221::5::977785709
81::3836::5::977786393
81::1224::5::977786075
81::2028::5::977786280
81::1228::5::977785436
81::1084::5::977786203
81::482::1::977786280
81::1300::5::977785864
81::1230::4::977785203
81::1304::5::977785598
81::2971::4::977786653
81::1233::5::977786529
81::1234::5::977786160
81::1099::4::977785550
81::1247::5::977785709
82::718::4::977773996
82::648::4::977761854
82::1320::4::977774211
82::3863::3::977761732
82::3793::3::977761777
82::1183::4::977775224
82::1259::5::977762272
82::587::5::977775756
82::589::5::977762117
82::1407::4::977775819
82::802::5::977775107
82::805::4::977775142
82::733::4::977775756
82::590::5::977774845
82::1197::4::977773281
82::593::5::977774552
82::1411::4::977774712
82::1343::4::977775686
82::1270::5::977762272
82::748::3::977774251
82::1358::4::977774591
82::3100::5::977775062
82::3105::5::977774650
82::3108::4::977775142
82::832::4::977775819
82::3044::4::977775819
82::1370::4::977775855
82::1372::4::977773996
82::1459::3::977773840
82::780::5::977774170
82::788::4::977774251
82::2268::4::977774845
82::1393::5::977774591
82::1610::5::977775686
82::3072::4::977761556
82::3147::4::977774650
82::1617::4::977775648
82::2278::4::977775756
82::2424::4::977761627
82::2353::5::977775756
82::3156::5::977773248
82::1625::4::977773753
82::880::3::977774434
82::2501::5::977774902
82::1704::5::977774591
82::3316::4::977775589
82::1644::3::977773908
82::3176::4::977773798
82::1645::4::977773798
82::1573::3::977775889
82::3252::4::977774968
82::1721::5::977775062
82::1722::4::977775855
82::3256::5::977775756
82::1580::3::977774062
82::110::5::977774552
82::3185::4::977775336
82::1584::5::977773996
82::1801::2::977761627
82::1732::3::977773871
82::1590::3::977773908
82::3273::3::977773668
82::1747::4::977775107
82::2701::3::977774434
82::1762::4::977774211
82::150::5::977774650
82::3510::5::977761732
82::3513::4::977775432
82::2571::5::977762117
82::230::4::977775819
82::160::2::977773930
82::161::5::977774845
82::2722::4::977774211
82::1784::5::977774712
82::318::5::977774515
82::256::4::977774374
82::185::3::977774299
82::3476::4::977773753
82::10::4::977775855
82::16::4::977774968
82::2826::3::977775889
82::21::3::977775174
82::24::3::977774211
82::349::4::977775756
82::2762::5::977775648
82::1892::4::977773798
82::350::3::977773798
82::1968::3::977762272
82::32::4::977773996
82::356::5::977776092
82::2916::4::977762117
82::3578::4::977761732
82::431::4::977774936
82::508::3::977775142
82::47::4::978816999
82::296::5::977774552
82::2858::4::977762205
82::50::3::978816882
82::55::3::977774936
82::377::3::977775686
82::379::3::977774299
82::3662::3::978816999
82::2791::3::977762307
82::451::3::977775174
82::527::4::977774515
82::62::5::977774744
82::457::5::977775648
82::608::4::977774591
82::3821::2::977761985
82::3753::5::977761732
82::3755::5::977761820
82::3686::4::977775855
82::474::4::978816999
82::3697::3::977774170
82::480::4::977762117
82::628::4::978816906
82::1307::5::977762272
82::1092::5::977773753
83::2987::5::977720064
83::2054::1::977721051
83::2995::2::977719397
83::3798::4::977720012
83::653::3::977720995
83::2::3::977721051
83::3877::1::977721218
83::2138::5::977720896
83::1196::5::977717273
83::2140::5::977720896
83::2143::5::977720995
83::1270::5::977717335
83::673::3::977721121
83::2161::5::977720896
83::2162::3::977721218
83::2093::2::977719781
83::3114::3::977720012
83::1513::3::977719781
83::2174::4::977720825
83::913::4::977719522
83::2336::5::977719167
83::2193::5::977720896
83::2424::4::977717335
83::3081::2::977719863
83::3155::5::977718763
83::2355::4::977718947
83::3159::5::977719238
83::2502::5::977719652
83::1702::3::977721180
83::2369::2::977719113
83::968::3::977719652
83::3174::4::977719522
83::3175::5::977719302
83::2519::1::977717273
83::3176::2::977719952
83::1573::4::977717273
83::2453::4::977720995
83::1654::2::977721180
83::3408::5::977719167
83::2390::5::977719448
83::2394::3::977719708
83::2396::5::977719863
83::2541::4::977719035
83::2546::3::977719113
83::2622::5::977719581
83::2628::5::977720995
83::2629::5::977719522
83::2700::2::977719952
83::2701::1::977720064
83::223::3::977719035
83::2710::4::977718854
83::2712::1::977719238
83::2716::5::977719302
83::2723::1::977719581
83::2724::5::977719863
83::2581::1::977719581
83::317::1::977721051
83::247::4::977720825
83::3534::3::977718696
83::2734::4::977719581
83::3479::5::977720825
83::260::5::977720825
83::3555::4::977720529
83::2683::2::977718763
83::3489::2::977721051
83::2688::3::977719302
83::1959::4::977719652
83::276::2::977717273
83::2762::5::977719863
83::2763::5::977720011
83::2690::3::977719397
83::2692::5::977719781
83::2694::1::977718854
83::1967::5::977720995
83::2699::1::977718763
83::3578::4::977719302
83::367::1::977720896
83::2858::2::977718696
83::2861::5::977719238
83::1127::4::977718696
83::2797::5::977720825
83::60::5::977721051
83::3744::3::977720656
83::2005::4::977720896
83::2872::4::977720825
83::2948::5::977717335
83::2013::2::977719708
83::3755::3::977720656
83::2881::3::977719113
83::1073::4::977720825
83::2959::5::977719238
83::2021::3::977720995
83::2961::5::977719952
83::2968::4::977720825
83::558::3::977721121
83::2100::3::977720896
83::2105::5::977720995
83::2975::4::977718854
83::1097::5::977720825
84::1196::5::977717559
84::1197::5::977717306
84::1198::5::977717559
84::1199::1::977716600
84::592::2::977717649
84::750::4::977717723
84::1291::5::977717352
84::1394::1::977717915
84::941::2::977717649
84::2502::5::977716384
84::110::5::977717190
84::2617::1::977716568
84::2628::1::977717036
84::2571::5::977717306
84::1799::5::977716681
84::260::5::977717190
84::356::3::977716318
84::3578::5::977716772
84::435::2::977716318
84::2858::4::977717867
84::527::4::977717723
84::457::4::977717352
84::1200::5::977717306
84::1210::5::977717352
84::1214::5::977717306
84::1215::5::977716532
84::1222::5::977717757
84::2028::4::977717190
84::480::4::977716384
84::1240::4::977717306
84::2985::3::977716350
85::648::3::979499931
85::2125::3::977714496
85::3793::3::979499859
85::3005::5::992325184
85::3949::3::992325450
85::1282::1::979499859
85::2188::3::992325123
85::879::1::977714384
85::3238::1::977714937
85::3317::2::992325450
85::3324::5::977714884
85::3325::2::977715044
85::3408::5::977714884
85::3409::5::977714910
85::3273::1::977715044
85::2706::2::992325123
85::3298::4::977714937
85::3299::2::977715087
85::3510::4::977715193
85::2710::2::992325157
85::3617::4::977714999
85::2683::4::992325141
85::277::3::979499889
85::2908::3::992325184
85::2699::4::992325141
85::1101::2::977714384
85::3578::3::977714810
85::47::2::979499825
85::2858::5::979499806
85::3809::2::977714470
85::1997::5::979499839
85::3821::2::979499945
85::3825::3::977715111
85::3826::4::979499987
85::3755::4::977714910
85::2028::2::977714470
85::3914::4::977715152
85::3785::5::979499961
85::3859::3::977714860
86::648::5::977695949
86::2997::1::977695873
86::3005::5::983319800
86::1344::5::977706760
86::754::5::977696746
86::2236::5::977695585
86::903::5::977706640
86::904::5::977706640
86::3118::3::978814020
86::920::5::980805528
86::2184::4::977706640
86::3147::5::983319953
86::1544::4::977696746
86::3175::4::977696551
86::1721::5::978813535
86::2454::5::978814106
86::1580::5::977696589
86::1582::5::978813919
86::3269::4::977696818
86::2396::5::978814055
86::2617::5::977695653
86::2628::5::977696818
86::2485::5::978813341
86::1688::3::977695348
86::2701::5::978813822
86::1760::4::978813989
86::1907::5::978813765
86::153::4::977696676
86::158::4::977696551
86::2716::3::977696170
86::236::5::980805500
86::260::5::978814205
86::3623::4::977695949
86::1013::4::977706534
86::1015::4::977696551
86::3489::4::978813693
86::2762::5::978813599
86::1035::3::977695512
86::362::2::977696676
86::364::4::978813717
86::54::4::983319953
86::2005::4::977696361
86::2006::4::977696487
86::609::4::977696746
86::1210::4::977695498
86::552::5::977696589
86::480::4::977696551
86::1088::5::978814254
87::3793::4::977694817
87::583::1::977694356
87::585::1::977694356
87::589::5::977694631
87::1408::1::977694817
87::733::5::977694773
87::1196::5::977694541
87::1197::3::977694356
87::1198::4::977694508
87::1277::4::977694541
87::2157::1::977694357
87::826::1::977694356
87::1291::4::977694661
87::1387::5::977694631
87::3062::1::977694817
87::2194::5::977694577
87::1610::5::977768358
87::2347::1::977694817
87::2366::1::977694723
87::3178::5::977694773
87::1649::1::977694356
87::2527::1::977694723
87::110::5::977694631
87::2529::1::977694773
87::2533::1::977694723
87::3418::1::977694773
87::145::5::977694661
87::1912::1::977694723
87::2571::5::977694541
87::1916::1::977694773
87::3384::1::977694723
87::1785::1::977694773
87::260::5::977694541
87::3624::1::977694817
87::3555::5::977694773
87::1954::5::977694669
87::21::1::977694723
87::3633::1::977694817
87::3639::5::977694817
87::1032::1::977694356
87::1036::3::977694631
87::3578::5::977694631
87::438::1::977694723
87::1112::1::977694773
87::377::1::977694773
87::457::5::977694631
87::2000::5::977694817
87::1201::4::977694541
87::3672::1::977694357
87::2006::5::977694773
87::2947::5::977694661
87::2948::1::977694817
87::2949::1::977694723
87::390::1::977694723
87::1215::3::977768358
87::2028::4::977694508
87::480::5::977694817
87::555::1::977694723
87::1240::4::977694541
88::1250::4::977694396
88::2997::2::977695095
88::1259::5::977696617
88::1265::1::977694939
88::1193::5::977694161
88::1198::4::977696459
88::1284::4::977694225
88::2302::4::977695122
88::1293::4::977696617
88::908::5::977695443
88::1299::5::977695397
88::912::5::977695338
88::1446::5::977694880
88::2321::4::977695150
88::2324::5::977694531
88::923::5::977695270
88::924::4::977695783
88::858::5::977695215
88::3067::4::977695581
88::3068::4::977696459
88::1394::1::977696617
88::3210::4::977696618
88::3072::4::977696618
88::954::5::977695338
88::1704::5::977695631
88::110::4::977694225
88::111::5::977695397
88::3334::4::977695689
88::1594::2::977695783
88::1747::4::977695095
88::1674::4::977696617
88::3359::4::977695631
88::3361::4::977696618
88::2710::1::977695941
88::1923::5::977694909
88::318::4::977695475
88::1945::5::977695555
88::11::4::977695036
88::1956::5::977696617
88::1957::5::977696459
88::1961::5::977696618
88::1962::4::977696459
88::1968::4::977694098
88::2915::5::977696618
88::2927::5::977695397
88::3730::2::977694397
88::527::5::977695443
88::1203::5::977695689
88::1207::5::977695443
88::1208::3::977695555
88::608::5::977695443
88::541::3::977696459
88::1079::3::977696617
88::1221::5::977695270
88::1225::5::977695397
88::2028::5::977695689
88::1228::4::977695783
88::1084::5::977695631
88::480::3::977694128
88::1300::5::977696617
88::1230::5::977694573
88::1231::5::977695631
88::2973::3::977696618
88::1307::4::977696459
88::1090::3::977696459
88::1244::3::977695443
88::1172::5::977696617
88::3788::5::977695304
89::3868::1::993956351
89::3869::1::993956351
89::1193::5::977683596
89::733::5::977683838
89::920::5::977683596
89::2431::5::977683675
89::1704::4::993955777
89::3173::4::977683505
89::3408::4::993955764
89::3265::4::993956322
89::1961::4::977683623
89::370::1::993956351
89::2791::1::993955973
89::2792::1::993955973
89::527::5::993955959
89::3740::3::993963368
89::2947::5::977683792
89::1136::1::977683744
89::1218::4::993956335
89::2028::4::977683540
89::1080::1::977683744
90::647::3::993874828
90::648::3::993875556
90::3863::4::993954885
90::1250::4::977682725
90::3869::5::993875667
90::3798::4::993954849
90::2997::4::993872213
90::586::3::993875789
90::1::3::993872933
90::3005::3::993875300
90::1401::3::993873401
90::2060::2::993877095
90::3948::4::993954774
90::802::2::993875249
90::3879::3::993954885
90::1265::3::993872493
90::1266::5::993873161
90::736::3::993875637
90::1416::2::993875867
90::1275::3::993877377
90::743::3::993876971
90::3896::4::993954647
90::1429::5::993965451
90::1284::5::993877663
90::3100::3::993872599
90::2302::3::993874128
90::3105::2::993873274
90::3108::3::977682676
90::903::5::993877740
90::1437::3::993874395
90::2094::2::993876266
90::765::2::993875994
90::3114::3::993872681
90::2170::3::993877550
90::1518::3::993874539
90::913::5::993877677
90::2177::2::993877729
90::1449::4::993874312
90::1377::3::993875149
90::2321::3::993872720
90::3129::4::993874828
90::1527::5::993873643
90::1457::4::993874395
90::852::3::993873438
90::1459::3::993874539
90::780::2::993876589
90::784::3::993876438
90::858::5::977682676
90::786::4::993875867
90::788::3::993875940
90::2331::2::993874933
90::3208::3::993877204
90::2335::1::993876453
90::2190::4::993873877
90::1390::4::993876029
90::1391::4::993876266
90::1466::3::993873495
90::861::5::993872753
90::869::3::993872246
90::3141::4::993875748
90::3219::3::993875000
90::3147::4::993872876
90::2273::5::993877644
90::1617::5::993872278
90::2278::5::993874044
90::1476::2::993874236
90::2279::3::993877095
90::2424::3::993875072
90::3082::4::993875199
90::2427::3::993874236
90::1625::4::993872805
90::1552::3::993875586
90::1480::3::993875000
90::1627::3::993874828
90::1485::4::993873596
90::1487::4::993873796
90::3160::3::993873401
90::2431::2::993874933
90::2505::3::993876563
90::1704::3::993872302
90::1711::4::993876167
90::3247::2::993874647
90::3175::4::993873495
90::1645::4::993875149
90::1721::4::993873328
90::3255::3::993873274
90::3256::4::993874044
90::3257::3::993876745
90::1580::5::993874647
90::110::4::993872805
90::3186::3::993875417
90::112::5::993873796
90::1729::4::993873549
90::1584::3::993872681
90::1586::3::993875940
90::1588::2::993876167
90::986::3::993875072
90::3408::4::993954647
90::1805::3::993873596
90::3264::4::993875867
90::3265::4::977725223
90::3267::4::993872599
90::2539::4::993875199
90::2394::2::993875556
90::2395::3::993872652
90::993::3::993875994
90::994::3::993872278
90::999::4::993873274
90::2540::4::993874069
90::2542::5::993873027
90::3418::4::993872278
90::1673::3::993873814
90::1747::4::993873438
90::208::3::993876266
90::2628::3::993875199
90::1682::3::993873596
90::141::3::993875637
90::1687::4::993876029
90::2700::4::993872622
90::2707::3::993874647
90::1909::3::993874312
90::150::3::977682762
90::224::4::993873740
90::1769::4::993874044
90::2712::2::993875417
90::1912::3::993872876
90::1914::4::993873027
90::300::4::993873401
90::1917::3::993876563
90::1845::3::993872876
90::235::4::993873549
90::1779::3::993876672
90::164::4::993875300
90::2723::3::993875867
90::2582::5::993876167
90::3386::5::993872476
90::1783::3::993874171
90::1784::4::993873520
90::1858::5::993874171
90::318::5::993872213
90::2803::3::993874582
90::253::3::993875867
90::1799::3::993873108
90::257::4::993876438
90::185::3::993875556
90::260::3::977682762
90::12::3::993877204
90::337::3::993873251
90::19::4::993877095
90::3623::3::993954774
90::3624::5::993877630
90::2683::5::993875899
90::2688::3::993875940
90::344::4::993876097
90::1020::3::993875867
90::2908::3::993873027
90::2762::4::993872599
90::2763::3::993874582
90::1892::4::993875149
90::350::1::993873760
90::1894::3::993876266
90::353::3::993875300
90::281::3::993872174
90::32::4::993872476
90::356::4::993872904
90::34::3::993872315
90::2912::4::993873251
90::2841::3::993875478
90::2916::4::993873740
90::3578::5::993954728
90::1037::3::993876167
90::294::3::993875667
90::45::3::993873849
90::367::5::993873609
90::47::4::993873222
90::1042::4::993873740
90::2858::4::993872138
90::440::4::993872720
90::1049::3::993876029
90::370::5::993876333
90::50::5::993872138
90::373::4::993873222
90::376::3::993876097
90::377::2::993872933
90::3809::3::993874312
90::2791::5::993877223
90::2792::4::993877223
90::527::4::993872213
90::454::3::993874395
90::60::3::993876745
90::383::3::993873740
90::457::4::993872933
90::63::4::993877525
90::3745::4::978068960
90::1136::5::993877594
90::2879::5::993873740
90::608::5::993872174
90::392::3::993872073
90::539::4::993874312
90::468::3::993875940
90::3821::3::993955015
90::3751::3::993954601
90::2012::4::993875417
90::3752::3::993954885
90::3826::3::993954957
90::3755::3::993954797
90::2880::5::993876097
90::2881::4::993875417
90::1218::5::977725271
90::1219::3::993877776
90::2959::4::993872599
90::471::3::993873108
90::477::3::993873108
90::2027::3::993877438
90::2028::4::977682725
90::1080::5::993877594
90::551::3::993873833
90::553::4::993872952
90::1089::4::993872138
90::95::3::993875556
90::2106::2::993873161
90::2108::4::993873161
90::1233::3::993872174
90::2976::4::993875049
90::708::3::993873520
91::2997::3::977666384
91::1265::5::977666675
91::1197::5::977666308
91::2073::5::977666159
91::1276::5::977666234
91::1278::5::977666573
91::3104::5::977666510
91::1500::5::977666475
91::3035::5::977666308
91::1294::4::977666384
91::910::5::977666266
91::2174::5::977666350
91::912::5::977666675
91::920::5::977666675
91::921::5::977666410
91::3060::5::977666548
91::1394::5::977666308
91::2418::4::977665981
91::947::5::977666196
91::969::5::977666642
91::898::5::977666642
91::110::5::977666012
91::111::3::977665981
91::2396::5::977666196
91::3421::5::977666266
91::3363::5::977666159
91::3386::4::977665981
91::2599::4::977666548
91::3543::5::977666411
91::268::4::977665981
91::21::5::977666510
91::2918::5::977666308
91::514::4::977666196
91::2788::5::977666308
91::2863::4::977666440
91::2791::5::977666548
91::3671::5::977666350
91::1060::4::977666510
91::1079::5::977666266
91::1226::5::977666159
91::1307::5::977666510
91::1238::5::977666308
91::492::4::977666159
91::497::5::977666548
92::2987::4::986187275
92::648::2::977645049
92::3861::2::977645013
92::2123::3::986187406
92::3863::1::986186956
92::3864::1::977645166
92::2125::5::977646378
92::2126::1::986711507
92::3793::3::986186258
92::2054::4::986189016
92::2995::2::986188201
92::2058::3::986711265
92::3798::4::986186977
92::2997::1::977646787
92::653::2::986188912
92::588::5::977646846
92::589::3::977806243
92::1::4::977646817
92::2::2::986189016
92::3004::1::986188022
92::3005::2::986188022
92::6::1::986711117
92::8::3::986188912
92::2133::3::986189305
92::2134::4::986189381
92::1405::1::986187379
92::2135::3::986188912
92::3948::2::986186496
92::2137::3::986187240
92::1408::3::986711117
92::2139::4::986187180
92::1265::1::977646846
92::733::4::986188800
92::661::1::986187347
92::1197::5::977646874
92::736::2::986188912
92::1198::3::986188693
92::592::4::986711265
92::593::4::977645801
92::594::3::986187209
92::595::5::986187209
92::596::3::986187209
92::2140::2::986710732
92::1411::3::986261585
92::2141::4::986187240
92::2142::2::986187406
92::3882::2::986186527
92::2143::2::986710732
92::2144::4::977647224
92::2072::4::986189513
92::1270::5::977646874
92::810::1::986710732
92::1271::4::977646322
92::2077::3::986188800
92::2078::3::986187209
92::673::2::986187432
92::748::1::977807043
92::2080::5::977646901
92::2081::5::977859807
92::3895::1::986187009
92::2083::5::986187606
92::2084::5::986187670
92::1282::1::986187209
92::3897::3::977645606
92::2085::3::986187307
92::2087::3::986187307
92::1358::2::977646084
92::1359::1::986189218
92::2089::1::986187347
92::829::4::986187718
92::688::2::986189218
92::3033::5::977807067
92::3107::4::986711265
92::3034::3::986187275
92::2161::3::986188693
92::2162::4::986189218
92::900::3::986187575
92::2090::1::986187347
92::901::3::986187670
92::2092::1::986187462
92::2093::4::977806766
92::1291::4::986711117
92::2167::2::986188912
92::2169::2::977647003
92::2096::5::986187240
92::1298::1::986187545
92::3113::1::986188117
92::3040::4::977647110
92::3114::5::977646817
92::1513::1::986188470
92::910::5::977646674
92::2174::4::977859752
92::914::5::986187545
92::1377::4::986189016
92::919::3::977645899
92::1380::5::986187575
92::920::4::977645774
92::2329::3::977646271
92::1527::1::977806913
92::1381::4::986187697
92::2188::1::986188022
92::780::3::986711347
92::1387::2::977977299
92::783::1::986187631
92::788::1::977806831
92::2407::3::977806913
92::1605::2::986189016
92::2336::3::977646378
92::1461::4::977876050
92::1608::3::986711347
92::1391::2::986711507
92::1393::2::977646293
92::2413::5::986189461
92::2414::3::986188912
92::1615::2::986188800
92::3147::3::977646084
92::2273::2::986711265
92::1544::2::977807164
92::3078::1::977646135
92::1479::2::986711780
92::2421::3::986189016
92::2422::2::986189218
92::3225::1::986186617
92::2423::4::977876050
92::3081::2::986188470
92::1623::1::986188523
92::3155::2::977646467
92::3082::1::986711507
92::2353::2::986711189
92::1552::3::986188912
92::2428::2::986188201
92::2355::4::977647003
92::1556::1::986711877
92::2359::1::977647052
92::953::4::977646210
92::886::4::986711712
92::2500::1::977869358
92::2502::5::986188271
92::2430::1::986188912
92::1702::2::986710732
92::1704::2::977645801
92::3238::1::986188117
92::2363::1::986711189
92::2364::1::977807132
92::1562::3::986189218
92::2294::3::986187275
92::1566::3::986187275
92::1499::1::986189218
92::899::4::986187518
92::1641::5::977647153
92::3247::4::977859850
92::3175::2::977806831
92::3176::2::986188470
92::1573::5::977806831
92::3178::2::977645744
92::104::3::977876185
92::107::4::986187696
92::3325::1::986186671
92::3252::2::977646622
92::1721::4::977644832
92::3253::4::977646874
92::1722::2::986711347
92::3255::5::977646322
92::2453::1::986710732
92::3257::4::986711645
92::2455::2::977806656
92::1580::3::977806861
92::110::5::977646084
92::3185::1::986186881
92::2529::3::986711189
92::1582::3::986188912
92::3189::2::986186527
92::1801::3::986711507
92::2605::2::986188117
92::3408::3::977645744
92::2606::4::986188201
92::3409::4::977645049
92::1590::1::986711780
92::3269::4::977807132
92::2394::4::986187307
92::2396::4::977859527
92::1595::1::986189218
92::2398::1::977646084
92::126::3::986189218
92::1597::3::986711347
92::2541::4::986188117
92::3271::3::977646467
92::3418::3::977646348
92::2470::3::986189016
92::3273::2::986188470
92::2471::2::986189218
92::2546::1::986188117
92::1673::1::977645744
92::1676::1::986189016
92::208::1::986189016
92::2622::3::986188272
92::1821::1::977644733
92::1750::1::986189218
92::3285::1::986186385
92::1754::2::986711347
92::1682::3::977646239
92::2485::3::986188470
92::2559::1::986187462
92::216::5::977876274
92::217::1::977645993
92::1688::5::986187240
92::2700::4::986187275
92::2701::2::986188523
92::2702::1::986188470
92::2706::4::986188022
92::1831::2::986711780
92::1760::1::986187697
92::3438::4::986710732
92::2709::3::986188272
92::1907::5::986187240
92::2491::1::986188470
92::2565::4::986187606
92::2566::1::986187462
92::1693::3::977644647
92::223::4::977859585
92::153::3::986189016
92::158::3::986188912
92::3510::3::977644971
92::3511::1::986186617
92::3512::1::977875901
92::2710::1::986188022
92::3513::3::977645095
92::3515::1::986186496
92::2713::1::986188201
92::1911::2::986188117
92::2714::2::986188523
92::2716::4::977646934
92::2717::4::986189513
92::2571::5::977806320
92::2718::1::986188117
92::2572::4::986188022
92::2719::1::986188201
92::1917::4::986188912
92::303::1::986189112
92::1848::1::986710732
92::160::2::986189218
92::1777::5::977646934
92::1779::3::986189112
92::239::5::986187379
92::168::3::986189218
92::169::2::986189218
92::2720::2::986188201
92::2722::1::986188117
92::1920::1::986187432
92::2723::1::986188272
92::3526::4::986189305
92::3453::1::986188201
92::2724::3::986188470
92::3454::1::977644733
92::1923::2::977859829
92::2580::4::986188201
92::2581::4::986188272
92::2657::4::986187575
92::1784::2::977859873
92::317::3::986710732
92::318::5::977645744
92::2800::1::986187347
92::3604::4::986187718
92::2804::5::977645575
92::3534::2::977646980
92::3461::1::986188912
92::3608::1::977647086
92::3535::1::986186527
92::3536::1::986186782
92::3466::4::986710732
92::3396::3::977647023
92::3397::4::986189305
92::3398::3::977647052
92::2599::1::977646787
92::327::1::986187696
92::329::3::986189016
92::256::2::977807164
92::258::2::986189218
92::3615::3::986186932
92::3616::1::977645095
92::3543::1::986189305
92::3617::3::977876549
92::3471::1::977646180
92::3548::4::977645829
92::3477::2::977859807
92::1873::2::977645774
92::1009::3::986189112
92::1947::4::986187545
92::1876::2::977807164
92::17::4::977645853
92::3623::1::986186849
92::2822::3::986188912
92::3553::2::977876613
92::3554::1::977645744
92::3481::2::977646787
92::3555::1::977645013
92::2826::1::986188022
92::1951::5::986187545
92::3483::4::986186977
92::2827::2::986188022
92::3484::3::977645166
92::2683::5::986188022
92::1881::2::986189112
92::1882::1::986711826
92::1019::3::977806831
92::3489::3::986189016
92::2687::4::986187275
92::2688::3::986188201
92::24::2::977807132
92::2906::1::986188272
92::1022::4::986187275
92::2762::4::986188470
92::1023::1::986187209
92::2763::4::986188470
92::1961::3::977646135
92::1024::2::986187432
92::2694::3::986188022
92::1028::4::986187545
92::1029::2::986187275
92::1967::5::986188693
92::1894::1::986189112
92::1968::5::977646490
92::2699::3::986188022
92::32::3::977806320
92::356::4::977647052
92::34::3::977645744
92::357::4::977646846
92::36::2::977645686
92::39::4::977859806
92::2840::3::986188470
92::1101::4::986711265
92::3717::3::986188201
92::1030::4::986187307
92::2770::3::986188022
92::1031::3::986187606
92::3646::1::986187032
92::2771::2::986188022
92::1032::3::986187275
92::2918::4::986189305
92::1033::2::986187307
92::1035::5::986187575
92::3578::5::977644971
92::360::3::986711645
92::434::4::986189016
92::435::4::977807164
92::362::2::986188912
92::364::5::986187180
92::292::4::986711265
92::367::3::977859777
92::368::4::986711265
92::48::4::986187379
92::2858::1::977645686
92::440::3::977647110
92::1047::5::986711265
92::514::3::977647110
92::376::1::986711347
92::377::2::986711188
92::2861::1::986188201
92::2791::4::977646787
92::3594::3::977876593
92::1127::2::986188022
92::1057::2::986187670
92::2797::5::977647052
92::380::3::986188800
92::1997::2::977644971
92::527::1::977645606
92::455::3::986189112
92::60::1::986189016
92::1200::4::977806243
92::3743::1::986186617
92::2941::4::986187697
92::2005::5::986188693
92::3745::3::986186385
92::2006::3::986188912
92::3675::5::986187575
92::2874::4::977646980
92::1136::5::977646733
92::2876::2::986187347
92::1064::1::986187406
92::465::1::986711347
92::70::1::986711645
92::73::2::986187575
92::76::2::977807043
92::3821::1::986186569
92::2011::5::977806913
92::3824::1::986187060
92::3751::4::977644971
92::2012::4::977807088
92::3825::3::986187032
92::3752::1::986186549
92::2950::2::986189016
92::3826::2::986187032
92::3753::4::977645049
92::2015::4::986710732
92::1214::3::986711189
92::2881::2::986188117
92::2017::4::986187670
92::2018::2::986187209
92::1073::4::986188693
92::2959::5::986188201
92::2888::2::986188117
92::616::2::986187347
92::546::5::986189218
92::86::1::977644602
92::2028::2::986711117
92::1080::5::977646757
92::551::2::977646934
92::552::4::986188800
92::480::4::977806542
92::1088::4::986187631
92::558::1::986187406
92::486::3::977646934
92::2100::2::986710732
92::2102::3::986187240
92::2033::1::986187406
92::1307::5::977646757
92::3776::1::986187432
92::2038::5::986188117
92::2978::3::977646817
92::1097::4::977646084
92::709::3::986187307
92::1099::3::977646322
92::569::3::977646934
92::2114::4::977646556
92::3927::4::977806913
92::1240::2::986711189
92::2043::4::986188912
92::3785::4::977645013
92::2046::5::977807132
92::2048::3::986187379
93::2987::3::977630851
93::648::4::977632100
93::1320::3::977632412
93::2990::4::977632038
93::3793::5::977631699
93::2991::4::977631324
93::2054::2::977630701
93::720::5::977630822
93::2058::5::977631779
93::653::4::977630661
93::588::3::977630934
93::589::5::977631469
93::6::4::977631900
93::1405::1::977631022
93::2137::4::977630880
93::3877::1::977630767
93::2139::5::977630822
93::733::3::977631699
93::1196::4::977630418
93::1197::5::977631539
93::736::3::977632510
93::1198::4::977631469
93::592::4::977631607
93::667::1::977633309
93::595::3::977630963
93::2143::4::977630661
93::1274::4::977630851
93::741::5::977630851
93::3889::2::977630767
93::1275::4::977631900
93::673::3::977630701
93::2153::1::977633367
93::1429::1::977632194
93::1356::3::977631836
93::3107::3::977632147
93::2161::3::977630627
93::2162::1::977630767
93::1291::4::977631507
93::2167::4::977631973
93::1438::3::977632638
93::839::1::977633397
93::2174::4::977630574
93::1372::4::977631900
93::1373::3::977632745
93::1375::3::977632100
93::1377::4::977632229
93::1378::2::977632304
93::2322::2::977632707
93::3054::1::977631048
93::1385::3::977632147
93::780::3::977632363
93::1387::1::977631131
93::1388::2::977631386
93::786::2::977632525
93::2404::3::977632927
93::2405::3::977632537
93::3063::2::977630364
93::1606::1::977633083
93::2409::3::977631362
93::1608::2::977632269
93::2193::5::977631900
93::1391::3::977632510
93::2194::3::977631699
93::861::3::977631900
93::3213::5::977630880
93::1610::4::977631640
93::2273::4::977632100
93::1544::1::977632670
93::2278::2::977631539
93::1479::3::977632480
93::2422::1::977633309
93::3082::1::977631926
93::1552::2::977632338
93::2355::4::977630851
93::1556::1::977633367
93::2288::3::977631699
93::1702::3::977630701
93::1499::2::977632965
93::969::5::977631742
93::2373::2::977632812
93::1573::3::977632060
93::2376::4::977632229
93::3257::3::977632812
93::2528::4::977631324
93::1580::3::977631836
93::112::1::977632037
93::1586::3::977632481
93::1587::4::977632194
93::2532::1::977631362
93::2533::1::977631362
93::3267::4::977631742
93::1590::1::977633083
93::1591::2::977632839
93::2468::3::977632544
93::1599::1::977630301
93::2616::1::977632412
93::2617::1::977632038
93::2549::1::977632638
93::2476::4::977632147
93::204::2::977632965
93::1676::3::977632229
93::208::3::977632510
93::1752::1::977632670
93::2628::3::977630254
93::1681::2::977633333
93::1688::2::977631022
93::145::2::977632002
93::2701::2::977633083
93::2490::2::977632194
93::1907::4::977630955
93::3439::1::977630734
93::1690::3::977632432
93::1769::2::977632338
93::153::1::977632745
93::3440::1::977630734
93::2640::3::977631324
93::3444::3::977631742
93::2642::2::977632898
93::2643::2::977633309
93::2571::5::977631507
93::1918::2::977632412
93::303::2::977632229
93::163::4::977631778
93::165::1::977632194
93::168::1::977632670
93::3452::2::977632229
93::2723::3::977632363
93::3527::3::977631699
93::316::3::977632194
93::172::4::977632898
93::173::3::977632812
93::247::4::977630574
93::2807::1::977633397
93::2808::3::977632707
93::2735::4::977632481
93::1792::2::977632338
93::329::3::977632147
93::2815::2::977632839
93::2816::1::977632965
93::2818::1::977633367
93::3479::4::977630627
93::405::1::977632927
93::10::3::977632002
93::1876::4::977632412
93::260::4::977630574
93::198::3::977632002
93::3623::1::977631973
93::2826::4::977632100
93::1954::4::977631131
93::21::3::977630301
93::349::2::977631973
93::3702::5::977631131
93::3703::4::977631576
93::3704::4::977632002
93::3638::4::977631362
93::2763::4::977632100
93::3639::4::977631324
93::2692::3::977631576
93::420::1::977632812
93::1967::5::977630574
93::353::4::977631778
93::2699::4::977632304
93::288::1::977632100
93::2916::4::977631699
93::502::1::977633367
93::1036::4::977631506
93::1037::4::977632573
93::434::3::977632363
93::364::3::977630911
93::292::4::977632376
93::44::2::977632670
93::368::4::977632038
93::48::1::977631048
93::2924::2::977631507
93::442::2::977632229
93::377::3::977631779
93::1127::4::977631539
93::1129::2::977631742
93::2797::5::977630574
93::380::2::977632038
93::457::3::977631640
93::2000::3::977631576
93::3740::3::977632038
93::2002::3::977632448
93::1200::4::977631506
93::1201::4::977631640
93::2005::4::977630574
93::2006::2::977631973
93::2944::5::977631699
93::2872::5::977630627
93::2949::4::977631699
93::464::3::977632338
93::466::3::977632678
93::3751::5::977630880
93::1210::4::977631539
93::3753::3::977631607
93::3827::5::977631640
93::2015::5::977630661
93::1214::4::977631131
93::1215::4::977631576
93::610::5::977630911
93::2019::5::977631469
93::1218::3::977631469
93::1073::1::977630593
93::474::5::977631836
93::2021::5::977630627
93::2028::5::977631469
93::3697::3::977632412
93::3698::3::977632269
93::480::1::977632002
93::555::2::977631742
93::485::4::977632670
93::95::1::977632412
93::3911::2::977633588
93::2100::4::977630627
93::2105::5::977630661
93::1233::4::977631469
93::1097::3::977630574
93::2115::3::977631973
93::1240::5::977631507
94::3933::3::977628482
94::1321::3::977628700
94::1258::3::977628669
94::1261::4::977628700
94::3018::5::977628700
94::1349::3::977628700
94::2085::3::977628455
94::908::4::977628455
94::2288::5::977628669
94::2377::5::977628669
94::2455::4::977628669
94::2716::4::977628669
94::1961::4::977628482
94::3576::4::977628669
94::1994::2::977628669
94::2003::5::977628700
94::1130::4::977628669
94::3837::3::977628700
94::551::5::977628502
94::3917::4::977628669
94::2118::4::977628669
95::1249::4::977629421
95::1179::1::977628330
95::648::3::977627431
95::2997::3::977627661
95::589::4::977626779
95::3006::4::977626632
95::1265::5::977627826
95::1193::5::977626632
95::733::4::977626881
95::1196::5::977626586
95::593::5::977628909
95::1280::5::977628909
95::1356::3::977626958
95::1358::5::977629104
95::1500::3::977627947
95::3107::3::977626881
95::2167::2::977626779
95::1370::3::977627215
95::1446::4::977627983
95::2321::3::977627983
95::2324::3::977629008
95::3129::3::977627983
95::920::3::977626542
95::3060::4::977627826
95::1608::3::977627107
95::1537::4::977627775
95::2268::5::977628330
95::1466::4::977628330
95::1393::3::977629372
95::1396::3::977628361
95::1610::5::977626915
95::1542::2::977627775
95::3147::4::977629537
95::2273::4::977626958
95::2278::3::977626915
95::2353::5::977626958
95::2355::3::977627947
95::2359::4::977627775
95::1485::4::977628069
95::1641::5::977627775
95::3246::4::977629162
95::3175::4::977628069
95::3255::2::977627775
95::3256::4::977626881
95::1580::4::977626881
95::110::5::977626779
95::112::4::977627107
95::1586::1::977627333
95::1732::3::977628404
95::3266::4::977628521
95::2396::4::977627661
95::1597::4::977627431
95::2542::3::977628069
95::3418::3::977626829
95::3358::3::977628014
95::2490::4::977627107
95::223::3::977627713
95::2571::4::977626779
95::2718::4::977628069
95::2572::3::977628014
95::1917::3::977627333
95::1921::2::977629537
95::1923::4::977627886
95::1784::5::977627947
95::1858::4::977627215
95::318::4::977628845
95::10::4::977626958
95::337::2::977629290
95::345::3::977627947
95::349::3::977627215
95::2762::3::977629421
95::2699::4::977627431
95::356::5::977627947
95::357::3::977627826
95::36::4::977628960
95::288::2::977626829
95::2916::5::977626915
95::368::4::977627107
95::47::4::977628330
95::446::5::977629372
95::377::3::977626958
95::380::3::977627215
95::527::4::977628909
95::529::5::977629230
95::457::3::977626829
95::2002::4::977628581
95::2947::5::977626586
95::1135::3::977626632
95::608::5::977628280
95::73::3::977628960
95::3821::2::977626542
95::1213::3::977628280
95::471::3::977628135
95::2890::4::977626632
95::2028::4::977626779
95::480::3::977626779
95::1089::2::977628280
95::1233::5::977626779
95::1095::1::977629162
96::2997::3::980563647
96::1259::4::980563004
96::589::4::980564136
96::1::4::980563195
96::1408::3::980564394
96::1265::3::980564006
96::1266::3::980563975
96::1193::3::977621789
96::1196::3::980562682
96::590::3::980563792
96::1197::5::980562796
96::593::4::980562638
96::1270::4::980563328
96::2078::4::980563111
96::1277::5::980563758
96::1358::4::980564058
96::3100::4::980564058
96::3105::3::980563049
96::830::3::977621789
96::3114::3::980563004
96::919::4::980563082
96::2324::4::980562844
96::2268::4::980562947
96::1393::2::980564136
96::1394::3::980562756
96::1610::4::980564006
96::1614::1::977621789
96::3147::4::980564253
96::3148::3::980563975
96::1617::4::980562682
96::1625::3::980564316
96::2501::4::980563708
96::110::4::980563195
96::1727::3::977621848
96::3408::4::980564548
96::2396::4::980563647
96::3421::3::980562924
96::1907::3::980564155
96::150::4::980563739
96::1694::2::980563792
96::3513::4::980564760
96::2571::3::980563152
96::161::5::980564058
96::3526::5::980563301
96::1784::3::980564006
96::318::5::980562505
96::2804::2::980562352
96::1873::3::980562924
96::260::5::980562704
96::337::4::980564374
96::17::3::980563672
96::3623::2::980564724
96::1954::3::980563445
96::2762::4::980563545
96::1961::4::980563280
96::1028::4::980563111
96::356::4::980563792
96::36::3::980563082
96::1036::4::980563418
96::3578::3::980564486
96::47::2::980564006
96::296::4::980562796
96::527::5::980562439
96::457::5::980563172
96::2871::3::980563029
96::1207::4::980562682
96::534::4::980563382
96::608::4::980562844
96::3751::3::980564467
96::1210::4::977621848
96::3753::4::980564549
96::1213::4::980562592
96::1073::4::980565244
96::474::4::980564094
96::2020::4::980563328
96::1225::4::980562592
96::2028::4::980562796
96::553::2::980564375
96::3916::4::980564549
96::1231::4::980563382
96::1242::4::980562756
97::1248::5::977622721
97::3932::4::977622298
97::1250::4::977622758
97::1252::4::977621850
97::1254::5::977622430
97::1256::5::977622195
97::2997::4::977621790
97::2203::5::977622399
97::3870::4::977622520
97::2204::5::977622482
97::3871::4::977622792
97::2208::5::977622259
97::1265::4::977621749
97::1269::5::977622552
97::593::5::977621598
97::594::4::977622195
97::2210::3::977622259
97::1340::4::977622259
97::1278::4::977621924
97::1350::2::977622065
97::1282::5::977622520
97::1283::5::977622721
97::1284::5::977622430
97::2303::4::977621850
97::3035::5::977622792
97::3037::4::977622065
97::1507::3::977621598
97::904::5::977622687
97::1292::3::977621924
97::905::5::977622195
97::906::5::977622582
97::1294::4::977621958
97::907::4::977622298
97::908::5::977622687
97::2314::4::977621529
97::910::5::977622721
97::912::5::977621336
97::913::5::977622399
97::1449::4::977621720
97::916::5::977622758
97::918::5::977622552
97::919::5::977622161
97::920::5::977622195
97::922::5::977622721
97::923::5::977622399
97::2186::5::977622792
97::1387::4::977621924
97::928::5::977622482
97::858::5::977621445
97::3201::5::977622065
97::3204::4::977622106
97::3061::5::977622638
97::930::4::977622482
97::1537::5::977621598
97::936::5::977622259
97::1617::5::977621598
97::940::4::977622195
97::942::4::977622482
97::943::5::977622582
97::944::4::977622298
97::945::4::977622195
97::946::5::977622520
97::947::5::977622161
97::3152::4::977621989
97::3087::4::977621445
97::950::5::977622259
97::951::5::977622520
97::2289::4::977621790
97::953::5::977622582
97::954::5::977622195
97::959::5::977622298
97::3093::3::977622032
97::3095::5::977622399
97::2366::5::977622161
97::3097::5::977622399
97::965::5::977622259
97::969::5::977622758
97::898::5::999717140
97::899::5::977622758
97::3244::4::977622106
97::971::5::977622792
97::973::5::977622638
97::111::5::977621445
97::3334::4::999717170
97::3194::3::977622106
97::3196::5::977622758
97::2398::5::977622552
97::1596::4::977621670
97::3341::5::977622792
97::2612::5::977622482
97::3421::4::977621885
97::3284::5::977622106
97::3359::4::977621924
97::3435::5::977622399
97::3362::4::977621958
97::3363::4::977621989
97::3365::4::977622792
97::2565::5::977622758
97::2644::4::977622330
97::2648::5::977622259
97::3384::3::977622032
97::1929::4::977622298
97::318::5::977621561
97::1931::4::977622259
97::1934::5::977622330
97::2664::5::977622721
97::1935::5::977622430
97::1936::5::977622613
97::2739::4::977621445
97::1938::5::977622582
97::1939::5::977622430
97::3471::4::977622032
97::1940::5::977622552
97::3545::4::977622032
97::1944::5::977622758
97::1945::5::977622758
97::260::5::977621850
97::3551::4::977621958
97::3702::4::977622032
97::2904::5::977622298
97::1964::3::977622032
97::3498::4::977621989
97::1103::5::977622792
97::1104::5::977622721
97::296::5::977621598
97::3724::4::977622106
97::1041::4::977621720
97::2858::5::977621670
97::50::5::977621670
97::3730::4::977621850
97::2932::4::977621958
97::3735::4::977621924
97::3736::5::977622721
97::2936::5::977622520
97::2937::4::977622520
97::1997::4::977621958
97::2871::4::977621924
97::1206::4::977621958
97::1208::3::977621885
97::1066::4::977622161
97::1069::4::977622430
97::1212::5::977622399
97::1214::4::977621885
97::2018::5::977622613
97::1077::4::977621924
97::1078::4::977622106
97::1221::5::977621850
97::2028::4::977621749
97::2899::4::977622330
97::1303::5::977621850
97::1234::4::977621989
97::1235::5::977622032
97::2043::4::977621445
97::1244::4::977621850
98::648::4::977619500
98::1250::5::977619349
98::593::3::977619797
98::2302::3::977618950
98::2241::3::977619554
98::920::5::977619248
98::1562::3::977619248
98::3244::3::977618854
98::3507::4::977619376
98::2657::1::977619456
98::318::5::977619823
98::3578::5::977619376
98::296::4::977619823
98::2791::5::977619432
98::1129::4::977619477
98::1997::2::977619349
98::527::5::977619797
98::3821::4::977619640
98::1210::3::977618854
98::2028::5::977618907
99::3861::3::982873388
99::3793::3::982873215
99::2997::1::982873698
99::1259::5::994353556
99::588::5::982873038
99::1::3::982873678
99::3006::1::994353904
99::3948::3::994354259
99::1262::5::994353514
99::1265::3::982873738
99::1193::2::982791053
99::1197::3::994353591
99::1198::4::994353440
99::3882::2::982873358
99::2144::5::994354345
99::1416::1::977608276
99::2080::4::994353848
99::3896::5::982873115
99::3897::5::980291028
99::3114::4::977608844
99::919::5::994353606
99::920::3::977608322
99::1529::4::994353829
99::2268::4::977608620
99::1393::4::994353764
99::2352::5::994353779
99::1625::3::994353514
99::3301::4::982873460
99::1639::5::994353556
99::3316::3::982873478
99::3317::4::994354176
99::3325::1::982873583
99::110::4::982791053
99::3186::3::977608382
99::1584::1::994353978
99::3189::2::982873182
99::3408::3::980291061
99::2396::3::982873698
99::2542::1::994353904
99::3421::5::994353693
99::1824::2::977608790
99::3285::1::982873559
99::3363::5::994353648
99::223::3::982873738
99::3298::2::982873388
99::3515::2::980291061
99::2716::4::994353879
99::3453::1::980291061
99::3454::2::982873501
99::1923::4::982873715
99::318::3::977608620
99::3536::3::982873145
99::2599::4::982873698
99::3615::4::982873422
99::3616::3::982873536
99::3617::4::982873358
99::260::4::994353463
99::19::4::982872816
99::3623::2::982873308
99::3553::1::982873441
99::1012::2::994353946
99::3555::3::982873234
99::3556::5::982872983
99::3484::3::982873540
99::344::5::982872816
99::2762::2::994354345
99::1027::4::977608213
99::1968::5::994354299
99::32::3::994353808
99::34::3::982873715
99::3717::4::982873441
99::3646::1::982873596
99::3578::5::980291061
99::364::4::994353680
99::47::5::994353486
99::296::4::982791053
99::1042::5::977608382
99::2858::4::977608877
99::50::5::977608620
99::3594::1::982873209
99::2938::1::982791002
99::3596::2::982873521
99::2797::4::994353829
99::527::4::977608706
99::457::4::994353606
99::3743::1::982873559
99::3744::4::982873407
99::1203::1::994353378
99::3821::1::982873501
99::2012::4::977608322
99::3825::4::982873358
99::3753::4::982873115
99::1213::5::994353532
99::3755::3::982873358
99::2018::4::994353793
99::1073::3::994353967
99::3901::1::982873209
99::1225::3::982791053
99::2028::2::977608706
99::3916::3::982873115
99::1234::5::994353904
99::1161::1::982791002
99::1097::3::994353904
99::709::2::994353411
99::3784::1::982873478
99::3785::4::982873536
99::1246::5::994353476
100::648::2::977594265
100::800::5::977593915
100::3948::3::977593808
100::1408::3::977594113
100::1196::4::977593950
100::1197::4::977594079
100::1198::4::977593607
100::592::3::977594129
100::593::4::977594809
100::1356::3::977594195
100::3107::3::977594195
100::1291::4::977594008
100::1371::3::977594483
100::1372::3::977594172
100::1373::3::977594513
100::1375::3::977594362
100::919::5::977594947
100::924::4::977594873
100::780::1::977594378
100::1387::3::977594008
100::858::4::977593950
100::2405::3::977594447
100::2406::4::977594142
100::2409::3::977594483
100::1544::3::977594585
100::2427::2::977593988
100::1562::2::977594731
100::2367::3::977594585
100::1499::2::977594731
100::969::4::977594044
100::1722::2::977594297
100::2527::3::977594172
100::3257::3::977594617
100::1580::2::977594172
100::110::3::977594044
100::1586::3::977594395
100::2535::2::977594513
100::2393::3::977594362
100::1597::2::977594410
100::3274::3::977594280
100::1676::3::977593595
100::208::2::977594526
100::2628::3::977594265
100::2567::1::977593898
100::3441::2::977594567
100::2640::2::977594241
100::2571::3::977594008
100::318::4::977594839
100::3536::1::977593886
100::329::4::977594297
100::260::4::977593595
100::15::3::977594656
100::265::3::977594963
100::1954::4::977594113
100::21::4::977594079
100::349::3::977594113
100::3702::2::977594113
100::288::3::977594265
100::1101::3::977594333
100::292::3::977594447
100::368::3::977594220
100::1049::2::977594395
100::380::2::977594195
100::527::5::977594839
100::1200::3::977594021
100::1208::2::977594963
100::608::3::977594932
100::1210::4::977593637
100::3827::3::977594315
100::1213::4::977594932
100::541::3::977593624
100::1221::3::977593950
100::2028::4::977593988
100::480::3::977594092
100::1304::3::977593988
100::2115::3::977594241
101::648::5::977578609
101::1320::3::977579058
101::3936::5::977577763
101::3793::5::977578197
101::2991::5::977578197
101::589::5::977577921
101::3946::4::977577730
101::3948::5::977577730
101::1196::5::977577865
101::736::5::977578697
101::1198::5::977577865
101::1275::5::977578197
101::1356::5::977578609
101::1287::5::977577921
101::2094::5::977578327
101::1438::5::977578796
101::1371::5::977578561
101::1372::5::977578510
101::1373::5::977578510
101::1374::4::977578327
101::1375::5::977578697
101::1376::5::977578472
101::849::4::977578889
101::1385::4::977578938
101::780::5::977578510
101::2402::5::977578472
101::2404::5::977578747
101::2405::5::977578697
101::3208::5::977578932
101::2406::5::977578230
101::2409::5::977578472
101::2411::5::977578697
101::2412::5::977579214
101::2273::5::977578472
101::1544::5::977579137
101::2421::5::977578796
101::3082::5::977578629
101::2353::5::977578365
101::1552::5::977578609
101::1562::5::977578747
101::2524::4::977578932
101::1722::5::977578510
101::1580::5::977578197
101::3259::5::977577355
101::1587::4::977578439
101::1801::5::977578403
101::3268::5::977578964
101::3418::4::977578003
101::2616::4::977579081
101::2617::5::977578403
101::1676::5::977578697
101::208::4::977579253
101::2628::5::977578472
101::145::5::977578853
101::3438::5::977578403
101::1835::3::977577431
101::3440::5::977578148
101::2640::5::977578230
101::2642::5::977579192
101::2571::5::977578003
101::165::4::977578439
101::2723::4::977578510
101::3527::3::977578197
101::2735::3::977579014
101::3397::5::977577431
101::329::5::977578609
101::1876::5::977578609
101::260::5::977577891
101::1011::5::977577355
101::3555::5::977578327
101::2826::4::977578932
101::1954::5::977578003
101::21::4::977578111
101::2763::5::977578853
101::420::5::977578796
101::2699::5::977578439
101::2916::3::977578111
101::1036::5::977577891
101::360::5::977579171
101::292::5::977579058
101::368::5::977578510
101::376::4::977579014
101::377::5::977578261
101::2794::5::977577431
101::380::5::977578148
101::2000::4::977578111
101::2001::5::977578747
101::1200::3::977577958
101::2006::5::977578327
101::2872::5::977578148
101::2947::5::977577958
101::2948::5::977578029
101::2949::5::977577958
101::71::4::977577431
101::466::5::977578853
101::1210::5::977577431
101::3755::4::977578365
101::1214::3::977578029
101::546::5::977578964
101::474::4::977578003
101::3697::3::977578819
101::552::5::977578561
101::480::5::977578148
101::485::5::977578747
101::3841::5::977579274
101::1240::5::977577958
102::2987::5::1039274542
102::1179::5::1039275311
102::3863::2::1039273971
102::3791::2::1039275695
102::2990::2::1039275741
102::1251::4::1040737607
102::3793::4::1002829369
102::2054::2::1039275695
102::3798::1::1039274516
102::2997::3::1039273171
102::3872::3::977574023
102::2206::5::1039796588
102::1266::1::1039275281
102::1193::5::1040737607
102::1269::5::1039796565
102::595::3::1039275311
102::2212::4::1043798952
102::3952::3::1039274093
102::2070::1::1039274494
102::1270::5::977573987
102::750::5::1039796051
102::3039::1::1039275428
102::906::5::1039796461
102::1513::5::1039274426
102::912::4::1002828607
102::913::4::1039796461
102::922::5::1043798881
102::923::4::1039275228
102::924::1::1039796125
102::851::2::1039275574
102::926::5::1043798881
102::928::5::1039796461
102::2333::2::1039274206
102::2336::1::1039274151
102::2337::1::1039274516
102::930::5::1039796504
102::931::4::1039275428
102::933::4::1039275311
102::2416::5::1002828607
102::3219::1::1039274339
102::943::4::1039796504
102::3157::1::1039274494
102::2355::3::1039273971
102::951::5::1039796174
102::953::2::1039796588
102::2502::1::1039274339
102::3160::1::1039274292
102::2434::3::1039274120
102::2369::4::1039274120
102::3099::5::1043798912
102::3175::5::977573924
102::3176::3::1039274494
102::3177::3::1002829953
102::3326::5::1002829839
102::1722::2::1039275665
102::111::5::977574023
102::3189::3::1002829792
102::3408::5::1002829333
102::2390::4::1039274292
102::2395::1::1039274413
102::2396::5::1039274461
102::2398::5::1039796461
102::2541::2::1039274093
102::203::4::1043799114
102::3357::1::1002829636
102::1755::2::1002828607
102::2485::1::1039274461
102::2700::1::1039274461
102::3435::5::1039796174
102::3298::3::1002829699
102::3512::1::1002829473
102::2714::3::1039274541
102::1912::5::977573987
102::2575::1::1039274151
102::2722::3::1039274093
102::2723::1::1039274339
102::2724::1::1039274413
102::2580::3::1039274206
102::3534::5::1002829699
102::3535::2::1002829636
102::3536::2::1002829532
102::3468::4::1039796051
102::2599::5::1039274151
102::3618::4::1002829720
102::3548::4::1039275584
102::10::2::1039275574
102::3554::5::1002829258
102::3555::2::1002829856
102::1952::2::1039796051
102::2683::1::1039273146
102::2686::3::1039274386
102::24::5::1039274360
102::3635::4::1039275574
102::2761::5::1039274259
102::2908::3::1039273197
102::2763::5::1039274494
102::3566::2::1002829636
102::2692::1::1039274413
102::2699::1::1002828607
102::3713::5::1040737645
102::2841::4::1039274461
102::3578::1::1002829473
102::296::3::1040737622
102::3580::1::1039272691
102::2926::4::1039275506
102::2858::3::1039273119
102::377::4::977574023
102::2935::5::1039796174
102::2863::2::1039275428
102::1127::4::1002830408
102::2942::1::1039275741
102::3745::2::1002829792
102::1207::5::1039796051
102::2947::5::1039275328
102::2949::2::1039275428
102::2877::2::1043799175
102::2011::4::1043799114
102::3751::3::1002829416
102::2012::2::1043799136
102::3754::1::1039273119
102::3755::3::1002829755
102::1219::5::1039796051
102::2959::2::1039274179
102::1084::5::1039796051
102::555::3::1039275476
102::3915::2::1002829636
102::2975::3::1039273171
102::1095::3::1039275428
102::1097::1::1039275311
102::2040::4::1043799154
102::1240::5::1002828607
102::3786::1::1039273971
103::648::4::977554339
103::1250::3::977554196
103::2058::4::977554882
103::589::5::977554780
103::9::4::977555089
103::1408::4::977554882
103::733::5::977554882
103::748::4::977555228
103::2153::5::977555948
103::1282::5::977554027
103::1356::5::977554882
103::3107::5::977555148
103::2160::5::977554423
103::2167::4::977555089
103::2094::5::977555302
103::836::4::977555655
103::3113::3::977555541
103::1370::5::977555033
103::1372::4::977554882
103::912::3::977554027
103::849::4::977555834
103::2253::1::977555887
103::1527::5::977554813
103::1385::4::977555355
103::780::5::977555148
103::1608::5::977555148
103::1391::4::977555228
103::1610::5::977554780
103::1616::5::977555228
103::1544::3::977554454
103::2278::3::977554882
103::1479::4::977555434
103::2353::3::977554882
103::1552::3::977555302
103::3159::5::977554245
103::1556::3::977555973
103::3300::4::977554245
103::1499::1::977555861
103::1573::3::977555033
103::1722::4::977555033
103::3257::3::977555541
103::1580::5::977554027
103::110::5::977554726
103::2600::4::977555148
103::1801::3::977555478
103::3267::3::977554984
103::1590::2::977555655
103::1591::5::977555690
103::2399::2::977554454
103::3418::4::977555089
103::2549::5::977555655
103::1676::5::977555033
103::208::4::977555606
103::1754::2::977555148
103::1687::4::977555389
103::1831::4::977555834
103::1833::4::977555655
103::153::3::977555606
103::2571::5::977554726
103::1917::5::977555541
103::1918::4::977555541
103::160::3::977555834
103::165::4::977555198
103::2723::5::977554984
103::2657::5::977554196
103::316::5::977555148
103::172::4::977555914
103::2808::4::977555835
103::1792::3::977555389
103::329::3::977555198
103::1876::5::977555198
103::15::5::977555887
103::198::4::977555198
103::3555::5::977554196
103::2826::4::977554882
103::21::4::977554780
103::349::5::977555033
103::1021::2::977554027
103::2699::4::977555302
103::2916::5::977554813
103::3578::5::977554306
103::1037::4::977555606
103::434::4::977555541
103::292::5::977555434
103::1047::4::977554984
103::442::5::977555302
103::517::4::977555434
103::379::3::977555690
103::2791::5::977554245
103::1129::4::977554306
103::524::5::977554363
103::380::4::977554984
103::454::5::977554027
103::457::5::977554780
103::2002::5::977555606
103::3745::5::977554245
103::2006::4::977555033
103::533::5::977555389
103::70::5::977554399
103::393::5::977555720
103::3751::3::977554196
103::3753::5::977554245
103::2881::4::977555606
103::546::3::977555948
103::474::3::977554813
103::89::4::977555148
103::2028::5::977554726
103::3697::4::977555478
103::551::4::977554399
103::552::2::977555302
103::480::5::977554196
103::485::2::977555434
103::95::4::977555434
103::3841::3::977555835
103::494::4::977555198
104::2987::3::977547084
104::2997::4::1016055700
104::3005::3::1016055710
104::1193::2::977546620
104::3016::4::977546858
104::3053::5::977546976
104::858::5::977546582
104::785::3::977546950
104::3219::4::977547000
104::3155::2::1016055687
104::3083::3::977546648
104::2355::5::977546823
104::2285::3::1016055748
104::2369::2::977546875
104::3175::4::977546910
104::2600::4::1016055781
104::998::2::1016055752
104::2555::1::1016055700
104::2701::3::977547084
104::2706::4::977546807
104::2707::3::1016055687
104::2490::4::1016055781
104::223::3::977546858
104::3298::3::1016055710
104::2710::3::977546823
104::1911::4::977546875
104::2574::3::977546648
104::2722::4::977546858
104::2724::2::977547037
104::2826::5::977546807
104::2683::4::977546807
104::2688::3::977546910
104::2840::4::977547037
104::2841::3::977547037
104::2770::4::977546832
104::2771::2::1016055710
104::3649::2::977546648
104::2858::5::1016055676
104::2861::5::977546910
104::3593::1::1016055700
104::2959::5::977546910
104::2023::4::977546648
104::3763::4::977546620
104::2038::3::1016055720
104::2976::3::1016055710
104::3786::2::1016055720
105::3793::3::977544257
105::2991::5::977544219
105::589::5::977544060
105::6::3::977544219
105::3946::1::977543882
105::1408::3::977544257
105::1196::5::977543987
105::1197::5::977543627
105::3029::4::977544289
105::1287::5::977544027
105::3104::5::977544257
105::1291::5::977544060
105::1515::2::977543627
105::1374::5::977544289
105::1387::5::977544027
105::858::5::977543987
105::2194::4::977544127
105::861::3::977544363
105::3153::5::977544363
105::2288::4::977544219
105::3256::4::977544322
105::2529::5::977544184
105::2600::4::977544289
105::3418::4::977544289
105::2571::5::977544027
105::163::5::977544363
105::3527::5::977544322
105::3384::4::977544289
105::260::5::977543987
105::3555::3::977544322
105::1957::5::977543627
105::2901::4::977543627
105::3639::5::977544363
105::2692::4::977544060
105::2912::3::977544027
105::3578::5::977544127
105::3654::5::977544060
105::1127::4::977544219
105::457::4::977544219
105::1200::4::977544060
105::1201::5::977544184
105::2006::4::977544322
105::2944::5::977544184
105::2872::4::977544322
105::2947::5::977544060
105::2949::4::977544219
105::468::4::977543627
105::1210::4::977544184
105::2951::5::977544289
105::1214::5::977544027
105::474::3::977544184
105::1220::3::977544219
105::1221::5::977543987
105::3836::5::977544184
105::1222::4::977544127
105::2028::5::977544027
105::480::3::977543482
105::555::5::977544289
105::1304::5::977544060
105::2115::5::977544363
105::1242::5::977544184
106::1183::3::977536330
106::1188::5::977536060
106::586::3::977535827
106::2065::4::977536364
106::1265::4::977536307
106::1277::5::977536022
106::2080::4::977536195
106::2081::5::977536266
106::1357::3::977536364
106::902::3::977536244
106::1296::4::977536022
106::908::4::977535797
106::838::4::977536195
106::3044::4::977536195
106::2243::4::977536106
106::911::4::977536244
106::914::5::977536307
106::915::5::977536266
106::916::4::977536060
106::920::5::977536106
106::928::4::977536060
106::933::4::977536244
106::945::4::977536106
106::3097::4::977536022
106::1639::2::977536137
106::969::4::977536106
106::899::5::977536022
106::2396::5::977536022
106::1674::5::977536137
106::2746::4::977535876
106::265::4::977536060
106::28::5::977536060
106::1968::4::977535770
106::357::3::977536159
106::440::4::977536330
106::377::3::977536364
106::1059::3::977536307
106::534::3::977536244
106::1210::5::977536307
106::3685::3::977536244
106::2020::4::977536137
106::2028::5::977535852
106::3699::3::977536364
106::2100::4::977536244
106::1307::5::977536137
106::1094::4::977536106
106::497::4::977536106
107::1248::3::977533472
107::1250::5::977533908
107::1252::4::977533009
107::1258::4::977534329
107::3006::4::977533782
107::2132::3::977533908
107::1193::5::977533908
107::1267::3::977533170
107::1198::5::977534205
107::593::5::977533747
107::594::4::977533377
107::2210::4::977534291
107::2212::4::977534739
107::2143::3::977532223
107::1272::5::977534453
107::1276::3::977533571
107::1429::3::977534645
107::1283::5::977533908
107::750::4::977533107
107::2300::3::977533281
107::1293::5::977534249
107::1294::3::977533227
107::908::4::977533377
107::910::4::977534127
107::912::5::977533227
107::913::5::977533472
107::916::3::977534291
107::919::5::977533343
107::2181::3::977534739
107::920::5::977534205
107::923::5::977533316
107::2186::4::977534530
107::924::5::977533998
107::929::4::977534530
107::858::4::977533009
107::3201::3::977534093
107::933::4::977534645
107::861::3::977534501
107::1617::4::977533107
107::947::3::977532581
107::949::3::977534670
107::950::4::977533949
107::951::4::977534291
107::3230::3::977534702
107::1704::3::977534530
107::3093::3::977534779
107::3097::3::977533747
107::960::4::977534205
107::969::4::977534053
107::899::4::977533425
107::1721::3::977532223
107::111::3::977533227
107::1661::3::977533949
107::3198::5::977534587
107::2396::2::977533747
107::3340::3::977533998
107::1674::3::977534779
107::2550::3::977534249
107::3359::3::977533472
107::3361::4::977534739
107::3362::3::977533782
107::3365::4::977534645
107::3370::4::977532689
107::2648::5::977533747
107::1925::4::977534779
107::1929::4::977534329
107::318::4::977533343
107::2664::4::977534530
107::3467::3::977533425
107::3468::4::977534291
107::3469::5::977533281
107::1939::3::977534053
107::3545::3::977534411
107::1942::4::977534558
107::2819::4::977534501
107::1945::4::977533747
107::1947::3::977534127
107::1949::4::977533425
107::260::5::977533998
107::1956::3::977534249
107::3702::4::977534412
107::3703::4::977534739
107::2908::3::977534053
107::2762::4::977533281
107::1029::4::977534587
107::1103::3::977533998
107::2917::4::977534453
107::2919::3::977534053
107::1035::3::977534738
107::3726::4::977534205
107::2852::3::977534779
107::3735::4::977533425
107::2936::3::977534329
107::2863::3::977534779
107::1125::4::977532223
107::3811::3::977534249
107::1203::4::977533949
107::1204::4::977533170
107::2947::4::977534411
107::2948::3::977534093
107::2949::4::977534739
107::608::3::977533107
107::2010::4::977533425
107::1213::3::977533472
107::3683::2::977533998
107::1219::4::977533377
107::1147::4::977534779
107::541::4::977533227
107::1079::4::977532223
107::2020::3::977534587
107::1226::4::977534615
107::1084::4::977534587
107::1086::4::977534291
107::1231::4::977534453
107::1233::4::977534329
107::1090::4::977533998
107::1167::3::977532223
107::3929::4::977532581
107::1242::4::977534411
107::3788::4::977534093
107::1247::4::977533472
108::1249::4::977527459
108::648::3::977527540
108::1250::5::977527478
108::3938::4::977528001
108::3948::4::977527693
108::593::4::977527407
108::1270::3::977527386
108::1282::2::977527478
108::1286::1::977527540
108::1449::5::977527857
108::1544::3::977527581
108::144::1::977527540
108::2700::5::977527407
108::3521::4::977527407
108::2657::3::977527555
108::266::2::977527564
108::3555::4::977527555
108::3578::4::977527498
108::1037::1::977527407
108::1976::2::977527611
108::1977::1::977527611
108::2858::4::977527459
108::2791::4::977527478
108::2792::3::977527581
108::522::3::977527498
108::1129::3::977527518
108::2006::4::977527386
108::3675::3::977527518
108::2948::5::977527498
108::3755::3::977527498
108::551::1::977527498
108::480::4::977527518
108::3911::4::977527658
108::3913::1::977527658
108::3925::2::977528015
108::3927::3::977528015
108::1171::4::977527478
109::2054::4::977527359
109::3868::5::977518079
109::1::4::977519208
109::2::4::977516965
109::2135::4::977528249
109::2136::4::977526839
109::1193::2::977516253
109::1269::4::977527719
109::1196::4::977519208
109::1198::5::977519132
109::594::4::977528217
109::1270::4::977516186
109::1278::5::977517535
109::3028::4::977526724
109::2080::4::977528260
109::1282::4::977517956
109::750::4::977519144
109::1359::4::977527359
109::3033::4::977516416
109::903::4::977527719
109::1291::5::977519226
109::1294::4::977526673
109::2098::4::977516946
109::908::4::977517190
109::1517::4::977526780
109::1371::4::977517459
109::912::4::977526126
109::1373::4::977517459
109::1374::4::977517459
109::1375::4::977517459
109::1376::4::977517459
109::919::4::977517677
109::924::4::977527719
109::780::4::977527456
109::3061::4::977526587
109::2405::5::977517836
109::2406::4::977517600
109::930::4::977517162
109::932::4::977517150
109::933::4::977517176
109::3072::4::977526753
109::2355::4::977517123
109::955::3::977517209
109::1702::4::977516946
109::3175::5::977516435
109::1580::5::977517848
109::1731::1::977516728
109::2470::4::977527297
109::3361::4::977526807
109::3296::3::977516235
109::2640::4::977518102
109::1920::5::977527593
109::317::4::977519516
109::1876::3::977517659
109::260::4::977516214
109::1018::3::977527763
109::3633::4::977518079
109::1028::4::977528296
109::1035::4::977528275
109::364::4::977516926
109::2863::3::977519324
109::2791::5::977517339
109::2792::5::977517339
109::3671::4::977517557
109::3675::4::977528275
109::2946::3::977526780
109::539::4::977517703
109::3751::3::977516352
109::1210::4::977516291
109::2015::4::977517306
109::1073::4::977526839
109::1078::5::977517412
109::551::5::977516462
109::480::4::977527275
109::1230::4::977519374
109::1304::4::977519336
109::1307::4::977526689
109::1234::4::977526587
109::1097::4::977527542
109::2115::5::977527297
109::1247::3::977519181
110::1249::3::977514901
110::648::3::977514986
110::3930::3::977515255
110::2126::2::977514683
110::3793::4::977514932
110::3948::1::977514167
110::3949::5::977514279
110::804::3::977515048
110::805::4::977514036
110::592::4::977514524
110::3896::3::977514135
110::3897::5::977514279
110::2231::4::977514542
110::762::2::977514711
110::1377::3::977514593
110::2194::4::977514421
110::2268::4::977514460
110::866::4::977514421
110::1617::5::977514344
110::1544::3::977515065
110::1620::4::977514619
110::2280::4::977514460
110::1627::3::977514683
110::3300::1::977515003
110::3301::4::977514619
110::1562::1::977514711
110::1711::2::977514593
110::3316::1::977515406
110::1645::3::977514524
110::1729::4::977514495
110::2387::3::977514683
110::2389::2::977514711
110::2605::3::977514570
110::1805::3::977514475
110::1732::4::977514524
110::999::3::977514570
110::2542::4::977514421
110::2616::3::977514570
110::1673::5::977515330
110::2628::3::977514080
110::144::3::977514986
110::2568::1::977514711
110::153::3::977514683
110::1912::5::977514377
110::1918::2::977514653
110::3452::1::977515406
110::2580::4::977514443
110::3623::3::977515387
110::3481::4::977514915
110::3555::3::977514968
110::3484::1::977515048
110::3701::3::977514524
110::2692::5::977514344
110::356::4::977514036
110::2912::3::977514364
110::3717::2::977514593
110::3578::5::977514932
110::434::2::977514593
110::293::4::977514421
110::367::4::977514542
110::47::5::977514421
110::296::5::977514344
110::2858::5::977514902
110::50::5::977514344
110::2792::1::977515025
110::524::4::977514947
110::2001::3::977514570
110::2002::2::977514635
110::608::5::977514344
110::70::2::977514619
110::3752::3::977514059
110::2952::4::977514443
110::1213::5::977514364
110::3755::3::977514968
110::480::3::977514059
110::1089::5::977514344
110::3917::2::977515025
110::3918::2::977515086
110::2985::3::977514495
110::2986::2::977514653
111::2997::4::977512193
111::1188::4::977512079
111::1265::4::977512124
111::590::5::977512331
111::593::4::977511859
111::1343::2::977512296
111::1357::4::977512170
111::3100::4::977512581
111::3101::3::977511623
111::2302::4::977512501
111::3108::4::977512681
111::1370::3::977512775
111::1517::4::977512849
111::2248::5::977511594
111::2321::4::977512170
111::852::4::977512552
111::2336::2::977512382
111::2268::4::977512052
111::1542::4::977512930
111::2272::3::977512170
111::1617::5::977511886
111::3079::3::977512568
111::3082::3::977512849
111::1625::3::977512411
111::2359::5::977512737
111::2294::3::977512460
111::1639::3::977512655
111::1711::3::977512953
111::1641::4::977512953
111::1643::5::977512995
111::3252::5::977512884
111::1722::3::977512501
111::3255::4::977512467
111::3256::3::977512714
111::1584::4::977512017
111::1589::4::977511594
111::986::3::977512079
111::1672::4::977512598
111::1747::3::977512632
111::1682::5::977512261
111::144::3::977512501
111::222::4::977512737
111::151::3::977512424
111::1914::4::977512179
111::300::4::977512226
111::1845::4::977512812
111::1923::4::977512615
111::1784::5::977512037
111::318::5::977511859
111::246::4::977511859
111::1860::4::977512296
111::254::2::977512017
111::2671::4::977512812
111::11::4::977512654
111::16::3::977512984
111::1883::4::977512737
111::2686::4::977512411
111::342::3::977512848
111::21::4::977512590
111::2762::4::977511914
111::2692::4::977512017
111::281::3::977512654
111::32::4::977512215
111::356::5::977511645
111::357::4::977512737
111::36::4::977512052
111::2916::3::977512527
111::2770::3::977512775
111::500::4::977513112
111::364::3::977512215
111::367::4::977513112
111::296::4::977511859
111::1042::4::977513092
111::440::4::977512360
111::50::4::977511886
111::52::3::977512411
111::377::4::977512501
111::3809::2::977512632
111::450::3::977512775
111::454::3::977512793
111::529::4::977511930
111::2006::3::977512775
111::538::3::977512615
111::1147::4::977511930
111::1148::5::977511859
111::474::3::977512261
111::477::5::977512953
111::2028::5::977511594
111::480::3::977512310
111::1094::4::977512352
111::1095::2::977512170
111::497::4::977512124
112::2987::4::977508560
112::1248::5::977508653
112::1179::5::977508731
112::1325::2::977508385
112::1252::5::977508653
112::588::4::977508599
112::3000::5::977508515
112::1::5::977508486
112::2203::5::977508683
112::1260::5::977508653
112::2138::3::977508486
112::2139::3::977508540
112::2066::5::977508653
112::594::4::977508515
112::595::1::977508540
112::596::5::977508540
112::1344::5::977508731
112::741::3::977508486
112::2078::5::977508599
112::745::3::977508486
112::2080::5::977508560
112::1282::5::977508515
112::2085::5::977508599
112::1284::5::977508653
112::2087::5::977508560
112::3101::1::977508385
112::3034::5::977508515
112::1293::4::977508385
112::2096::4::977508540
112::3114::5::977508515
112::913::5::977508385
112::2182::3::977508756
112::922::5::977508653
112::2186::4::977508653
112::930::3::977508683
112::3213::5::977508515
112::1617::5::977508683
112::942::4::977508683
112::2355::5::977508560
112::3159::2::977508560
112::3334::5::977508731
112::3429::3::977508486
112::2700::5::977508599
112::3435::5::977508653
112::1907::4::977508540
112::2687::5::977508515
112::3706::3::977508756
112::2761::5::977508486
112::1022::4::977508540
112::1024::3::977508486
112::1032::5::977508599
112::364::4::977508599
112::2940::5::977508731
112::1069::4::977508683
112::3683::5::977508683
112::541::5::977508683
112::1148::4::977508486
112::1223::3::977508486
112::2899::4::977508599
112::2102::3::977508599
113::648::4::977506433
113::3793::4::977506385
113::3799::3::977506555
113::589::3::977506592
113::1197::3::977506033
113::3883::1::977507339
113::3895::4::977507389
113::2094::4::977506730
113::1527::4::977506623
113::780::4::977506655
113::1603::3::977506699
113::1544::4::977506484
113::3300::3::977506361
113::3238::4::977507311
113::891::1::977506555
113::1573::4::977506655
113::3327::1::977507053
113::1653::5::977506623
113::1580::3::977506623
113::3259::5::977506014
113::3408::3::977507053
113::3409::5::977507207
113::3190::3::977506898
113::1676::3::977506623
113::3354::4::977506898
113::3285::5::977507282
113::1831::4::977506751
113::3510::4::977506333
113::3512::3::977506333
113::3513::4::977506433
113::2717::3::977506014
113::2571::5::977506592
113::3452::3::977507175
113::2657::3::977506433
113::316::4::977506674
113::3534::3::977506484
113::3536::4::977507001
113::2807::3::977506831
113::185::4::977506751
113::2672::5::977506751
113::3623::5::977507123
113::3624::3::977506385
113::3481::5::977506385
113::3555::4::977506404
113::3484::4::977506534
113::2699::4::977506655
113::32::4::977506623
113::1101::4::977506142
113::3646::3::977507084
113::1971::1::977506142
113::3578::5::977506333
113::1037::4::977506730
113::1976::1::977506555
113::1977::1::977506555
113::435::2::977506730
113::2858::5::977506313
113::1985::1::977506142
113::527::5::977506074
113::3745::5::977506404
113::70::2::977506451
113::3821::3::977507219
113::3753::5::977506385
113::3755::4::977506433
113::611::1::977506555
113::2028::5::977506142
113::480::4::977506313
113::3916::5::977507053
113::3917::1::977506404
114::2997::4::977505294
114::586::1::977506644
114::588::3::977506262
114::1::3::977506130
114::2::4::977506644
114::3873::3::977505152
114::2137::5::977506315
114::2138::5::977506439
114::661::4::977506315
114::1196::3::980373509
114::594::5::980373930
114::595::3::977506195
114::596::4::977506130
114::2141::3::977506644
114::2147::3::977505359
114::2077::4::977506439
114::2078::4::977506262
114::2080::4::977506076
114::2081::3::977506195
114::1282::4::977506076
114::2085::4::977506195
114::2087::5::977506262
114::2089::4::977506439
114::1288::5::980373930
114::3034::3::977506439
114::2161::4::977506533
114::900::5::980373930
114::2090::4::977506644
114::2096::4::977506262
114::1367::3::977506755
114::908::5::977505152
114::2099::4::977506262
114::1513::1::977505152
114::914::5::980373930
114::919::4::977506076
114::2259::1::977505152
114::2354::2::977506644
114::2355::3::977506471
114::3160::4::977505666
114::3095::5::980374273
114::2294::2::977506471
114::1566::4::977506507
114::2369::1::977505397
114::899::5::980373930
114::107::3::977506644
114::2384::4::977506195
114::1588::2::977506573
114::3400::2::977506644
114::2622::4::977505666
114::3287::3::977506357
114::2709::3::977506755
114::2566::3::977506755
114::2712::2::977505477
114::1848::4::977506777
114::2664::4::980373509
114::3397::3::977506573
114::3398::3::977506507
114::3543::4::977505397
114::3471::4::980373509
114::1009::4::977506687
114::1947::5::980373930
114::260::4::980373473
114::13::4::977506262
114::1012::4::977506262
114::1014::4::977506599
114::1017::4::977506471
114::1018::4::977506755
114::1019::5::977506439
114::2686::4::977505800
114::1959::3::977505761
114::2761::4::977506130
114::1023::4::977506195
114::1025::4::977506357
114::1028::4::977506130
114::1029::4::977506130
114::34::4::977506262
114::1030::4::977506687
114::1031::4::977506471
114::1032::5::977506195
114::506::4::977505181
114::362::2::977506755
114::364::3::977506130
114::48::3::977506715
114::2858::4::977505252
114::455::4::977506777
114::60::4::977506507
114::2005::2::977506573
114::1206::3::980373509
114::531::4::977506076
114::73::5::980373930
114::3751::4::977505359
114::2018::4::977506130
114::1073::5::977506439
114::616::4::977506315
114::2899::5::977506439
114::2033::4::977506262
114::1097::4::977506130
114::2116::5::977506599
115::648::3::977501949
115::3863::3::977501736
115::3793::5::977501736
115::2135::2::977502004
115::3948::4::977501803
115::1407::5::977501603
115::3101::4::977501620
115::836::3::977501620
115::1544::5::977501986
115::3159::4::977501884
115::3300::5::977501736
115::1729::4::977501165
115::3409::3::977501976
115::3190::2::977501748
115::3354::2::977501736
115::3510::3::977501908
115::2657::4::977501949
115::240::3::977502018
115::3481::4::977501908
115::3555::3::977501909
115::3578::5::977501871
115::1976::2::977502004
115::1977::2::977502018
115::2858::5::977501871
115::2791::5::977501871
115::2792::5::977501965
115::1129::5::977501936
115::3745::5::977501736
115::70::5::977501976
115::2011::5::977501165
115::3751::5::977501884
115::3755::3::977501936
115::611::4::977502018
115::3908::3::977501838
115::2028::5::977501165
115::480::5::977501908
115::3917::3::977501936
115::3918::3::977501986
116::2987::4::977497127
116::3861::2::982347532
116::3793::4::982347486
116::1258::5::997448025
116::3949::3::997447906
116::2140::4::978539440
116::3016::4::977496913
116::1274::4::997448053
116::2161::5::978539440
116::694::4::977496344
116::1370::3::997448114
116::2174::5::978539403
116::3052::4::997448089
116::924::5::997448053
116::2188::4::977496866
116::1388::4::997448790
116::858::4::977496344
116::785::5::977496994
116::788::4::978539500
116::3203::3::977496913
116::2268::3::997448053
116::2340::4::997448150
116::3219::3::977497043
116::2421::3::997448812
116::2422::2::997448812
116::1623::3::977497127
116::968::5::977497043
116::3174::3::977497024
116::3253::3::997448129
116::3254::2::997448194
116::2453::4::978539403
116::3185::2::977497085
116::2605::4::977496959
116::2392::3::977496994
116::2395::5::977497085
116::2540::4::977496266
116::2701::3::977497127
116::2706::5::977496866
116::2568::3::977497024
116::157::5::997448776
116::2710::1::977496886
116::3448::5::977496305
116::165::2::997448194
116::3527::5::997448089
116::317::4::978539475
116::2734::4::977497024
116::3537::3::982347532
116::3617::4::982347532
116::3479::5::978539403
116::260::5::978539403
116::2826::4::977496866
116::3556::5::982347486
116::2683::4::977496866
116::1019::4::978539439
116::2686::5::977497068
116::2907::4::977497102
116::2763::3::977497102
116::1967::4::978539440
116::2699::4::977496866
116::3717::3::982347532
116::3646::3::982347559
116::2772::5::977496944
116::1036::5::997448075
116::3578::3::982347486
116::367::3::978539475
116::2856::2::977496976
116::1995::4::977496344
116::1997::4::982347486
116::3744::4::982347532
116::2005::5::978539475
116::2013::5::977497068
116::3755::2::982347532
116::2881::3::977496944
116::1073::5::978539440
116::2021::5::978539475
116::1222::4::997448053
116::3764::3::977496305
116::2028::4::977496305
116::2968::5::978539440
116::3911::2::997447906
116::2100::3::978539475
116::2105::4::978539475
116::3918::4::997448756
116::1090::5::997448002
116::2976::4::977496886
116::1097::4::978539403
117::2987::3::977495613
117::2989::3::977497289
117::648::4::977495380
117::2121::1::977504598
117::2122::4::977504674
117::1320::3::977501571
117::2123::3::977502152
117::1321::3::977496568
117::1322::3::977505482
117::3938::2::977505013
117::2990::3::977497361
117::2053::2::977507323
117::3939::2::977505013
117::3793::4::977500844
117::2054::3::977502244
117::1326::3::977505150
117::1253::4::977506519
117::720::5::977501954
117::1327::4::977503845
117::1328::3::977506259
117::2995::3::977504544
117::2058::4::977501316
117::1329::3::977505087
117::724::5::977504597
117::1259::3::977495667
117::588::4::977502053
117::589::5::977498304
117::3000::5::977498413
117::1::3::977498304
117::3941::1::977505439
117::3942::1::977505439
117::3873::3::977508286
117::1405::1::977502126
117::2135::4::977507452
117::3948::1::977500844
117::1261::4::977494772
117::2137::3::977502053
117::3877::3::977502308
117::2138::4::977502020
117::2065::3::977497391
117::2139::5::977496547
117::1337::2::977503451
117::1265::4::977498471
117::1339::5::977503780
117::1266::3::977508035
117::1196::5::977495516
117::1197::5::977495697
117::736::4::977501594
117::1198::5::977495516
117::737::3::977501803
117::1199::5::977506492
117::592::5::977495753
117::593::3::977498324
117::594::4::977501979
117::595::3::977502053
117::596::3::977502020
117::3013::3::977503780
117::2140::5::977496547
117::3016::3::977503845
117::2141::4::977502102
117::3017::1::977505042
117::3882::2::977501060
117::3018::4::977503705
117::2143::4::977498165
117::2144::3::977497361
117::1270::4::977495642
117::1345::3::977503728
117::2149::4::977505013
117::1274::5::977495488
117::741::5::977501979
117::1275::5::977495697
117::2078::3::977507433
117::1278::5::977503363
117::745::5::977498249
117::673::1::977502152
117::674::3::977506624
117::748::4::977501683
117::3024::4::977504650
117::2150::4::977497338
117::2153::2::977501826
117::2080::2::977502020
117::3029::3::977495697
117::2081::3::977502072
117::1282::3::977501954
117::1356::4::977501276
117::750::4::977506450
117::2087::3::977502053
117::2088::3::977507865
117::829::3::977507882
117::3101::2::977496516
117::1500::3::977494772
117::3032::4::977506794
117::3033::3::977506603
117::3107::3::977501402
117::3036::3::977497338
117::2161::5::977496477
117::2162::3::977502298
117::2090::3::977502102
117::3039::3::977496422
117::2092::3::977502152
117::1290::3::977496516
117::1291::5::977495730
117::2167::5::977501316
117::2094::4::977501542
117::1438::5::977501683
117::2096::3::977502053
117::2097::4::977503780
117::1298::3::977497391
117::694::4::977501732
117::3113::3::977501755
117::2311::4::977497485
117::3114::3::977498356
117::2315::1::977504569
117::1370::3::977501402
117::2174::4::977495642
117::1372::3::977501345
117::1373::3::977506813
117::1374::5::977495753
117::914::5::977507452
117::1375::3::977506651
117::1376::4::977496447
117::1377::2::977501542
117::1378::3::977497485
117::1379::2::977501542
117::919::4::977507433
117::849::2::977501656
117::2322::3::977501755
117::2324::3::977498304
117::3054::3::977502152
117::2327::1::977505013
117::2328::4::977504598
117::1380::3::977507842
117::1527::4::977501316
117::1381::3::977507882
117::921::4::977495697
117::924::4::977506450
117::1385::3::977501732
117::780::4::977501371
117::1387::5::977503363
117::1388::4::977504650
117::3203::2::977494772
117::2401::4::977496548
117::2406::4::977496477
117::2334::3::977501447
117::2408::2::977507286
117::1606::3::977501773
117::3138::3::977497391
117::2336::3::977498447
117::1608::3::977501371
117::2193::4::977509686
117::1391::2::977501613
117::2194::4::977496477
117::1394::2::977495753
117::1396::4::977506492
117::3213::3::977498383
117::1610::5::977498413
117::3070::5::977497289
117::1616::4::977501447
117::1544::2::977501755
117::1479::4::977501470
117::3153::3::977502218
117::3081::5::977503728
117::3082::4::977501402
117::2353::3::977501316
117::3156::3::977507286
117::2427::3::977501447
117::1552::3::977501542
117::1556::3::977501886
117::2288::4::977496516
117::880::3::977507338
117::1704::4::977498356
117::2364::3::977496447
117::1562::3::977501803
117::2365::4::977506794
117::2294::3::977502072
117::2368::2::977505439
117::1566::3::977502102
117::3098::4::977495642
117::891::1::977505150
117::1499::2::977501864
117::899::3::977507405
117::2515::2::977505439
117::2517::2::977504514
117::3175::2::977506519
117::2519::4::977503819
117::2448::2::977505150
117::1573::3::977501493
117::2450::3::977507286
117::2451::5::977504569
117::1722::4::977501371
117::2525::1::977504544
117::2453::3::977502265
117::3256::3::977501276
117::2527::3::977508285
117::2528::4::977506603
117::2455::2::977497289
117::1653::2::977506582
117::1580::3::977501276
117::110::5::977498324
117::2529::4::977506492
117::2459::2::977503363
117::1584::4::977506492
117::1587::5::977497506
117::3403::4::977496395
117::2530::4::977506794
117::1801::4::977501493
117::2531::4::977506767
117::2532::4::977506753
117::3408::3::977500862
117::2533::4::977506624
117::2460::1::977505439
117::3190::3::977507323
117::2461::1::977505117
117::2462::1::977505150
117::3267::4::977501276
117::1663::4::977496422
117::1590::3::977501732
117::2393::4::977501402
117::1591::3::977501773
117::2394::4::977502053
117::3197::4::977496477
117::996::3::977508855
117::2613::3::977497506
117::3417::3::977506753
117::2615::4::977506829
117::3418::2::977501371
117::2616::4::977501683
117::2470::4::977497391
117::2617::5::977501402
117::2549::3::977501826
117::2476::4::977496447
117::204::2::977501656
117::1748::4::977506519
117::2478::3::977508855
117::1676::4::977501447
117::3354::3::977495431
117::2628::4::977501447
117::1681::2::977501864
117::3287::3::977500960
117::1688::3::977502102
117::2700::4::977501979
117::2701::3::977501826
117::3360::2::977495780
117::3508::4::977508035
117::2633::5::977503780
117::1831::3::977501683
117::2634::5::977503819
117::2635::4::977506275
117::3438::4::977501571
117::1907::4::977502102
117::2637::3::977503819
117::1762::4::977507286
117::2565::3::977507466
117::1909::3::977506539
117::1690::3::977501571
117::223::5::977498503
117::150::3::977498503
117::153::3::977501613
117::3510::3::977494859
117::2710::4::977503845
117::3440::3::977501826
117::3441::3::977497316
117::2640::3::977506582
117::2641::3::977506651
117::2642::3::977507286
117::2716::5::977495697
117::2643::3::977507323
117::2717::3::977504170
117::2644::5::977503363
117::2571::5::977498249
117::2645::5::977503728
117::3448::3::977496568
117::3375::4::977506582
117::2719::4::977504598
117::1917::3::977501571
117::1918::3::977501594
117::2648::4::977503328
117::160::2::977501864
117::1779::3::977506813
117::165::3::977501447
117::168::3::977501683
117::2720::2::977501864
117::1920::3::977502265
117::3527::4::977506539
117::2652::4::977505087
117::1923::1::977498521
117::1924::4::977504597
117::2657::4::977506582
117::1785::3::977501316
117::316::5::977501316
117::172::4::977501732
117::173::3::977501634
117::177::3::977504468
117::2804::2::977495549
117::3608::2::977497439
117::2734::3::977497458
117::2808::3::977501708
117::2662::3::977506519
117::2736::2::977497458
117::2664::2::977503363
117::2665::4::977507286
117::2668::3::977504514
117::324::2::977498383
117::251::4::977501345
117::253::4::977503728
117::327::3::977501803
117::328::3::977504514
117::329::3::977501493
117::256::1::977507323
117::3615::3::977502102
117::3471::3::977506492
117::2817::3::977501909
117::2818::2::977501886
117::2746::3::977497416
117::3476::2::977503751
117::1873::4::977498215
117::1009::4::977502283
117::3479::4::977502218
117::405::3::977501803
117::332::1::977504514
117::10::4::977501371
117::1876::3::977506651
117::260::5::977502218
117::407::3::977504514
117::12::2::977505117
117::3623::4::977500904
117::3480::2::977497416
117::3555::4::977495380
117::2826::5::977501470
117::1951::5::977507824
117::1019::4::977502244
117::3489::3::977502265
117::2687::3::977502053
117::273::5::977504623
117::349::4::977501371
117::3700::3::977496447
117::3701::4::977497416
117::3702::4::977506582
117::3703::5::977495613
117::2901::4::977506767
117::3704::2::977496516
117::3705::2::977501803
117::3708::3::977504623
117::3491::4::977497416
117::2762::3::977498278
117::1960::5::977495570
117::1023::4::977502053
117::3565::2::977501111
117::1962::3::977496547
117::1028::3::977507482
117::1967::4::977497416
117::1968::4::977496395
117::1969::3::977505042
117::353::4::977501276
117::2699::3::977501514
117::32::2::977498471
117::356::3::977494772
117::34::2::977498383
117::1100::3::977501634
117::1101::5::977496516
117::3717::4::977501010
117::1030::4::977502126
117::2916::3::977501345
117::1031::3::977507824
117::1032::3::977502020
117::1036::5::977495730
117::3578::4::977494859
117::1037::3::977501708
117::1976::1::977505012
117::434::2::977501613
117::1978::1::977505117
117::1979::1::977505150
117::364::3::977502020
117::293::3::977498503
117::44::4::977501542
117::367::3::977502244
117::3658::4::977506450
117::3659::4::977506493
117::2787::3::977504544
117::442::3::977501345
117::1049::5::977501514
117::1987::1::977504650
117::1988::1::977505042
117::377::4::977501402
117::3802::3::977501594
117::3806::4::977508855
117::3662::3::977504072
117::3663::3::977505150
117::3591::2::977497458
117::2863::3::977507433
117::3593::2::977501199
117::2791::2::977495730
117::1127::4::977506492
117::2867::4::977496516
117::1992::1::977505087
117::1128::3::977503819
117::1993::1::977505117
117::1129::4::977495780
117::1994::4::977496422
117::2797::1::977496548
117::1995::3::977504650
117::1996::2::977505439
117::1997::5::977503705
117::1999::5::977504569
117::457::2::977498503
117::66::2::977507354
117::2000::5::977496395
117::2002::3::977501542
117::1200::5::977495753
117::2003::3::977497289
117::3671::2::977508202
117::2005::4::977497316
117::1130::3::977497485
117::3745::5::977495412
117::2006::3::977501345
117::1205::4::977502072
117::2872::5::977495780
117::1135::3::977498148
117::1064::3::977502126
117::2877::3::977507824
117::2878::3::977505482
117::606::3::977505439
117::533::4::977501634
117::393::3::977501803
117::3821::1::977501087
117::2010::3::977506450
117::2011::3::977497253
117::3751::5::977494859
117::2012::4::977506651
117::1210::4::977496395
117::3825::1::977501111
117::3753::4::977495380
117::2951::3::977508202
117::3754::1::977501199
117::3755::2::977495380
117::1214::5::977503328
117::1215::5::977498521
117::2018::2::977502020
117::610::5::977497316
117::2019::5::977510051
117::1217::5::977495549
117::611::4::977504650
117::1219::2::977503328
117::1073::4::977502218
117::541::5::977506450
117::1148::4::977498215
117::546::3::977501864
117::2020::5::977495642
117::2021::5::977502244
117::1220::4::977507433
117::3763::3::977497338
117::1222::3::977495803
117::2026::1::977504544
117::1224::5::977495613
117::3693::2::977495803
117::1225::4::977495516
117::3694::2::977495803
117::2028::4::977501241
117::3697::5::977501594
117::2968::5::977495730
117::1083::4::977507482
117::3698::3::977497316
117::551::4::977507452
117::552::4::977501493
117::553::2::977508263
117::480::5::977506582
117::95::3::977501571
117::2100::1::977502218
117::3840::2::977504650
117::3841::5::977501656
117::1300::3::977495549
117::1301::2::977506582
117::3843::1::977505087
117::3770::3::977506603
117::2104::1::977496516
117::1302::3::977496422
117::3917::3::977497485
117::2105::4::977502244
117::3918::5::977504623
117::1304::3::977508035
117::1231::3::977495667
117::3919::3::977505042
117::2971::3::977507433
117::2034::3::977506624
117::1233::3::977498544
117::1090::3::977495549
117::1238::5::977495570
117::1097::2::977502218
117::3921::1::977494772
117::2111::3::977496516
117::2113::3::977505405
117::3926::4::977506794
117::3927::4::977506582
117::2115::3::977497391
117::1240::5::977495697
117::2116::4::977501979
117::2043::4::977502283
117::1242::3::977495549
117::2118::3::977497361
117::3785::3::978643873
117::2119::3::977505013
117::2046::3::977506624
117::3859::1::977500944
117::2985::4::977506539
117::2986::3::977506794
118::2987::4::977501683
118::1249::4::977492102
118::2989::3::977501433
118::648::3::977501360
118::2125::4::977492286
118::2990::3::977501472
118::3793::4::977501154
118::2993::3::977501282
118::1183::3::977492362
118::1257::4::977502272
118::1259::3::977501683
118::589::5::977500799
118::1::3::977501973
118::1262::4::977501652
118::1265::5::977492225
118::733::4::977501312
118::1269::4::977502103
118::1196::5::977500763
118::590::5::977501719
118::1197::5::977501683
118::736::4::977501416
118::1198::5::977500729
118::592::4::977501096
118::2144::3::977502694
118::1270::3::977501973
118::1275::4::977501195
118::1277::5::977492239
118::674::2::977501882
118::3897::4::977501939
118::1356::4::977501195
118::1288::4::977502080
118::1500::5::977502065
118::3107::3::977501230
118::3035::5::977502631
118::3039::3::977502768
118::1291::5::977500860
118::2167::3::977501282
118::2094::4::977501865
118::905::4::977501973
118::1294::4::977502539
118::838::5::977492345
118::3114::4::977501973
118::3044::5::977492286
118::1517::4::977502768
118::2174::3::977502610
118::1372::2::977501230
118::2248::4::977502006
118::1374::4::977500904
118::1375::3::977501360
118::1376::5::977501719
118::2321::3::977502253
118::852::3::977502694
118::780::5::977501331
118::3060::3::977502739
118::2405::3::977501901
118::3062::4::977500951
118::2406::4::977501096
118::2193::2::977501331
118::2194::3::977502908
118::1393::5::977492262
118::1394::4::977502230
118::861::3::977501282
118::3070::4::977501764
118::3072::4::977502289
118::1616::4::977501433
118::2273::4::977501455
118::1544::2::977501865
118::940::5::977500799
118::941::4::977501741
118::2278::4::977500951
118::2424::3::977502323
118::3082::4::977501230
118::2353::3::977501195
118::1552::3::977501838
118::1639::4::977492262
118::3098::4::977502892
118::892::4::977502551
118::898::5::977502179
118::3175::5::977501719
118::1573::4::977501312
118::1721::5::977492345
118::1722::4::977501195
118::3255::3::977502631
118::3256::3::977501253
118::2528::3::977501800
118::1580::4::977502289
118::110::5::977500860
118::112::3::977501787
118::1587::4::977501865
118::3406::5::977500729
118::1663::4::977502344
118::2393::4::977501416
118::3197::3::977501416
118::2396::5::977492202
118::2470::4::977501764
118::2617::3::977501282
118::2476::3::977501387
118::1747::3::977502739
118::1674::3::977502908
118::1676::5::977501312
118::3421::5::977502048
118::3424::3::977502929
118::2628::5::977501154
118::1680::4::977492382
118::3360::3::977502829
118::3361::4::977502065
118::2706::3::977502739
118::223::3::977502253
118::2640::4::977501282
118::2641::3::977501814
118::1912::5::977492225
118::2716::4::977502065
118::2643::1::977492102
118::2571::5::977500904
118::3448::3::977502610
118::1917::5::977501838
118::1777::3::977492345
118::165::3::977501416
118::2723::3::977501472
118::3527::3::977500951
118::1923::4::977502253
118::1784::3::977502048
118::316::3::977501493
118::2804::4::977502026
118::3536::4::977492133
118::3396::2::977502303
118::2599::3::977501991
118::329::4::977501493
118::2671::4::977492345
118::3479::3::977501764
118::10::4::977501253
118::260::5::977500763
118::11::5::977492313
118::17::5::977492313
118::198::1::977501230
118::3624::4::977501253
118::3552::5::977502631
118::3481::3::977502103
118::3555::3::977501230
118::1954::5::977492102
118::1957::3::977502946
118::21::5::977500904
118::349::3::977501253
118::3702::3::977501154
118::3703::4::977500763
118::3704::3::977501387
118::3633::3::977501282
118::3635::3::977501282
118::2763::4::977501195
118::1961::2::977502872
118::3639::3::977501282
118::1894::3::977501882
118::1968::3::977502253
118::356::4::977502103
118::357::4::977502289
118::39::4::977502694
118::1101::5::977501312
118::2915::3::977502127
118::2916::4::977500904
118::2917::4::977502929
118::2918::4::977502048
118::1036::5::977500799
118::3578::5::977500904
118::507::2::977501455
118::367::3::977502592
118::3654::4::977500951
118::2858::4::977501973
118::377::5::977492313
118::2791::4::977502048
118::1127::4::977500951
118::1129::4::977501253
118::2797::3::977502230
118::380::5::977501741
118::457::4::977500799
118::2000::4::977502272
118::3740::4::977501433
118::2001::4::977501154
118::1200::5::977500799
118::3745::4::977501838
118::2006::4::977501741
118::1204::3::977501652
118::2944::3::977500860
118::2872::3::977500860
118::2009::3::977492133
118::2947::4::977500860
118::2948::3::977501096
118::1136::4::977501951
118::2949::3::977501096
118::539::5::977492382
118::3751::4::977502103
118::1210::5::977492133
118::3827::3::977501312
118::3755::4::977501387
118::3683::3::977502872
118::1217::4::977502829
118::541::4::977502829
118::543::5::977492313
118::1079::3::977502127
118::474::4::977501154
118::1220::3::977501121
118::3836::3::977501154
118::1222::3::977500860
118::1224::5::977502848
118::2028::5::977500799
118::1226::5::977502497
118::3699::3::977501719
118::552::3::977501901
118::480::5::977500904
118::95::4::977501493
118::2105::3::977501387
118::1304::4::977502521
118::1307::4::977502048
118::1234::5::977502179
118::1090::3::977502872
118::2978::3::977502026
118::708::4::977492313
118::1097::3::977502848
118::494::3::977501360
118::497::4::977502080
118::2115::4::977501282
118::1240::4::977502829
118::1242::4::977500763
118::2985::4::977501121
118::1246::3::977502929
119::2987::3::977469016
119::2052::3::977513635
119::2053::3::977467384
119::3793::5::977467938
119::2995::3::977894688
119::2059::4::977513688
119::586::4::977513844
119::588::4::977513737
119::1::5::977513481
119::2::5::977513909
119::3004::5::977468583
119::8::3::977597842
119::3948::5::977467530
119::2137::3::977513737
119::594::3::977513688
119::595::4::977513737
119::596::3::977513688
119::1278::3::977894763
119::1282::3::977513578
119::2085::4::977513844
119::2087::3::977513737
119::2089::2::977513844
119::3034::3::977513688
119::2096::4::977513635
119::1367::3::977513968
119::2097::4::977513635
119::837::5::977513635
119::3114::5::977468982
119::1513::2::977468890
119::783::3::977513909
119::2423::3::977467306
119::3081::5::977468930
119::3156::4::977468082
119::2354::4::977597656
119::3157::3::977468962
119::2355::5::977468630
119::2429::3::977513419
119::2431::5::977468255
119::1702::3::977513990
119::1707::5::977467414
119::2294::2::977513578
119::3175::3::977468740
119::3176::3::977468962
119::3189::4::977468121
119::1588::4::977468000
119::986::3::977513844
119::2468::4::977597614
119::2395::2::977468278
119::2478::4::977597558
119::2628::3::977597820
119::2485::4::977468930
119::141::4::977468219
119::1689::5::977468311
119::2701::4::977469016
119::1907::4::977513774
119::1909::4::977513358
119::2496::4::977467899
119::158::4::977513909
119::1911::3::977468676
119::2716::3::977468740
119::2718::2::977468378
119::2572::4::977468549
119::2719::5::978216413
119::1919::2::977513774
119::160::3::977513391
119::2720::3::977468783
119::1920::2::977513968
119::2723::5::977468838
119::2581::4::977468838
119::241::3::977514038
119::2806::4::977468962
119::3538::3::977467569
119::258::3::977467328
119::3615::3::977468676
119::333::3::977597755
119::3624::4::977468339
119::1013::3::977513774
119::3483::3::977468179
119::1015::3::977513909
119::2683::4::977468583
119::413::4::977467369
119::1021::3::977513968
119::2907::5::977468100
119::2761::4::977468783
119::1022::4::977513688
119::2762::5::977468930
119::1025::3::977513635
119::2694::5::977467606
119::1028::4::977513481
119::2699::3::977468583
119::34::4::977513578
119::39::4::977467969
119::2770::3::977468630
119::1032::4::977513529
119::364::3::977513529
119::2876::4::977513578
119::3751::4::977468651
119::1073::2::977513529
119::2888::3::977468700
119::616::3::977513844
119::1097::3::977513481
119::709::2::977513797
119::2114::3::977513316
119::3785::1::977467502
119::2048::3::977513844
120::3006::3::978149909
120::1193::5::977458103
120::1196::5::977458931
120::1198::4::978149633
120::593::4::977458960
120::1276::5::977459034
120::1282::4::977458385
120::750::5::977458223
120::3104::4::977459236
120::2160::4::977458414
120::903::3::978149633
120::904::3::978149726
120::2324::5::977458988
120::923::3::978149525
120::858::5::977458223
120::1394::5::978149826
120::1639::3::977458223
120::111::3::977459034
120::994::5::978149826
120::2542::4::977459261
120::1673::4::977458126
120::3362::3::977459118
120::1785::3::977459197
120::318::5::978149633
120::2804::4::978149525
120::2664::3::978149909
120::3468::3::977459034
120::3469::3::978149726
120::1945::3::978149525
120::260::5::977458065
120::3484::3::977458633
120::1953::3::977459179
120::2915::1::978149826
120::1036::1::978149826
120::3578::4::977458510
120::296::5::977459179
120::2858::4::977458347
120::50::4::977459118
120::2791::4::977458347
120::2792::4::977458605
120::527::5::977458988
120::457::2::978149826
120::1203::3::978149525
120::1207::4::978149726
120::1208::5::978149909
120::1136::4::978149633
120::608::3::977458931
120::3753::3::977458457
120::1213::5::977458988
120::3755::2::977458550
120::1214::2::978149826
120::611::1::977458622
120::1219::4::978149633
120::1221::5::977459118
120::1222::3::978149826
120::1225::3::978149525
120::2028::3::978149826
120::1228::3::977459055
120::480::2::977458484
120::1304::3::978149726
120::1234::4::977459179
120::3783::4::977459034
120::1247::4::978149726
121::3934::4::977459200
121::1320::5::977458551
121::1253::5::977458848
121::1::5::977459322
121::1265::5::977458075
121::1196::5::977458791
121::1198::5::977457764
121::594::5::977459322
121::1270::4::977458848
121::742::3::977458632
121::671::5::977459005
121::674::5::977459200
121::1356::5::977459049
121::3033::5::977459163
121::1372::4::977459200
121::1374::5::977458934
121::1375::5::977459103
121::1376::5::977458980
121::2327::4::977458579
121::924::5::977458816
121::2346::4::977459049
121::879::3::977458608
121::2355::4::977458126
121::2363::5::977458980
121::2365::5::977459049
121::3175::5::977458934
121::3253::5::977458171
121::2527::3::977459049
121::2528::4::977459200
121::2455::5::977458980
121::1580::5::977458980
121::2529::5::977458892
121::1584::5::977459049
121::1676::4::977459163
121::2628::3::977457965
121::2640::3::977459103
121::2571::5::977458816
121::2719::4::977458632
121::3527::4::977458912
121::2657::5::977458740
121::329::5::977459200
121::3471::5::977458791
121::260::5::977457965
121::3702::5::977458848
121::3703::5::977458791
121::2901::5::977459078
121::3704::5::977459103
121::3499::5::977458248
121::356::5::977458147
121::2916::4::977458892
121::1127::3::977457864
121::382::4::977458579
121::2004::2::977458551
121::2005::1::977457895
121::466::4::977457791
121::3751::4::977459322
121::1210::5::977458912
121::1214::5::977458791
121::1215::5::977458248
121::610::5::977459078
121::611::5::977458740
121::541::5::977458791
121::1077::5::977459005
121::1221::5::977457895
121::3699::4::977459005
121::1301::5::977458892
121::2105::4::977459163
121::3919::4::977458608
121::1091::2::977457791
121::1097::4::977458892
121::2111::4::977457895
121::2985::4::977458934
122::1250::5::977534423
122::2058::3::977480662
122::733::5::977480723
122::1196::4::977480526
122::1198::4::977480407
122::592::4::977480645
122::1291::4::977480610
122::2094::2::993446239
122::1377::3::977480906
122::1387::2::993446207
122::858::3::977480526
122::786::1::993446172
122::2402::1::993446239
122::2409::2::993446239
122::2410::2::977481030
122::2273::2::993446275
122::1544::1::993446207
122::3082::3::977480849
122::3178::5::977480723
122::1722::4::977480742
122::1580::2::993446207
122::2529::4::977480562
122::112::3::993446275
122::2616::4::993446172
122::1676::1::977480436
122::208::1::977480993
122::2628::3::977480800
122::2700::1::993446275
122::1690::3::977480979
122::223::4::977480436
122::153::2::977481005
122::2571::3::993446207
122::1917::1::977481030
122::3452::3::977480800
122::3527::4::977480742
122::260::3::977480526
122::1954::4::977480610
122::3703::1::977480526
122::2763::4::977480772
122::2692::4::977480610
122::1101::4::977480772
122::3578::1::993446172
122::44::1::977480967
122::368::4::977480924
122::2858::4::977534423
122::377::2::993446275
122::457::4::977480579
122::1200::4::977480579
122::1210::4::977480610
122::1220::4::977480622
122::2023::3::977480906
122::1221::4::977480526
122::2028::4::977455149
122::3697::4::977480891
122::480::2::977480690
122::95::2::977480868
122::1240::3::993446303
123::2987::3::979324326
123::1179::3::977531442
123::647::4::977527882
123::648::3::977592822
123::2121::3::977530764
123::2122::3::977530784
123::1320::3::977446659
123::1321::4::977590557
123::3937::3::978141689
123::3791::3::978046098
123::1250::4::977531937
123::3792::3::977532128
123::2991::4::977529736
123::2054::3::977531162
123::1252::5::977531420
123::3868::3::977590423
123::1254::4::977448415
123::3869::2::977594135
123::2995::2::979678497
123::2058::4::977529393
123::3798::3::977447434
123::1258::4::978141988
123::1259::4::977529152
123::1186::3::977591776
123::587::3::977529998
123::589::4::977529284
123::1::3::978046755
123::3001::2::977527675
123::3004::3::977446823
123::2202::3::977531979
123::3005::4::977446878
123::6::5::977448974
123::3871::5::977532080
123::2133::3::977528978
123::1333::4::979324070
123::1407::4::977529966
123::1408::3::979324939
123::1263::5::977527167
123::2067::4::977531314
123::1265::3::979323329
123::805::5::977527129
123::1266::4::977527712
123::1193::5::977448350
123::733::4::977530052
123::1267::3::977531420
123::1268::3::977446659
123::1269::3::977531727
123::1196::4::977529511
123::590::4::977527187
123::736::4::977596475
123::1198::4::977448415
123::737::4::977596341
123::1199::4::977531084
123::592::4::977529550
123::593::5::977448210
123::597::3::977596739
123::599::4::979325215
123::3014::3::978046098
123::2144::4::979325338
123::2145::2::977530567
123::2072::2::977592663
123::1343::4::977529910
123::1270::4::977529152
123::2146::4::977527934
123::1344::4::977531460
123::2076::3::978185269
123::1275::3::977529511
123::1276::4::977448441
123::1278::4::979323218
123::3020::2::977594353
123::2150::3::977593228
123::1350::4::977595500
123::3029::3::977529550
123::1352::4::979678654
123::1281::3::979323975
123::1355::3::978047255
123::1283::5::977532080
123::1358::5::977448617
123::1285::4::977448974
123::1287::4::979323997
123::687::2::979399501
123::3100::4::977596999
123::3101::4::977530723
123::3102::4::978048150
123::3104::4::977529152
123::2302::2::977594530
123::1500::3::977531631
123::3105::3::978046016
123::3108::3::977594223
123::1431::2::978048530
123::3109::4::977530594
123::2236::4::977596595
123::3039::4::977446659
123::902::3::978185514
123::1290::3::977530594
123::903::3::977448576
123::1291::4::977529511
123::904::4::977531727
123::905::5::977527075
123::832::3::977530021
123::1293::4::977530303
123::906::4::979324392
123::1294::4::977529218
123::908::3::977448617
123::1299::5::977446659
123::3110::4::977448576
123::3111::4::977530463
123::2310::4::977447241
123::2312::3::977530383
123::2313::4::977530352
123::3044::4::977529944
123::2242::2::977595008
123::2316::2::978046803
123::2245::4::977528106
123::1370::3::977527264
123::910::3::977531613
123::2174::3::977595120
123::1518::3::977530021
123::912::4::977448350
123::2248::4::977529100
123::913::3::977447207
123::2249::4::978185328
123::2176::3::979323879
123::915::3::979323940
123::1377::3::978048959
123::916::3::977448558
123::1378::3::977529627
123::1379::2::977532167
123::919::5::977527596
123::848::5::977527934
123::3051::4::979678625
123::2322::2::978048245
123::3052::3::979678426
123::2252::3::977594059
123::920::4::977531957
123::2329::5::977590509
123::2183::3::979324029
123::921::1::977529100
123::2186::3::977531442
123::924::3::977595816
123::1459::4::977530052
123::1387::4::977448617
123::926::3::979323635
123::1388::3::977529808
123::1389::2::977591329
123::858::5::977446659
123::3200::3::979323501
123::3201::3::977530676
123::3203::3::977446915
123::2401::4::977528666
123::3204::4::977528390
123::2402::3::977596535
123::2403::4::977529656
123::2405::3::977529627
123::2406::4::977529550
123::2260::2::977591062
123::2407::4::977531106
123::2334::3::977530145
123::2408::2::977531196
123::2262::3::977530567
123::2409::3::977529794
123::2263::3::977530764
123::1608::2::977530089
123::2267::3::977530089
123::2194::4::977527564
123::2268::4::979323852
123::1466::3::979325137
123::1393::3::979323635
123::1394::4::977448655
123::1395::4::977530540
123::934::4::977528625
123::3210::3::977596830
123::3211::3::977530435
123::2410::3::977529692
123::2411::3::978048626
123::1610::4::977529284
123::3071::3::979324029
123::2415::3::978185328
123::3072::3::978046861
123::2343::2::979678538
123::3219::4::977447290
123::1615::4::978048150
123::3074::4::977530919
123::2418::4::977596712
123::1616::3::977595935
123::1617::5::977448492
123::2347::3::977528154
123::2278::4::977529355
123::948::4::979325188
123::875::3::977596250
123::2420::4::977530594
123::1620::4::977528081
123::2423::3::977594862
123::1621::4::977590739
123::2352::4::977527760
123::2353::4::977529998
123::1625::4::977529910
123::1552::4::977528271
123::3157::3::979326205
123::2355::3::977446878
123::2429::3::977593314
123::3088::4::979323394
123::2288::3::977529582
123::953::5::977526964
123::1488::3::977530117
123::954::3::979323526
123::955::2::979324412
123::2501::4::979323554
123::3304::3::977448265
123::2502::3::977447290
123::3308::4::977530540
123::2433::4::977446915
123::1704::4::979323667
123::1633::3::978048100
123::3238::2::979678497
123::3093::2::977532128
123::2291::3::978185420
123::1562::1::977528771
123::3167::3::978048150
123::3168::3::977531332
123::3095::4::977448381
123::3169::3::977530383
123::2367::3::977529794
123::3098::4::977596431
123::2369::2::977446945
123::969::4::977527630
123::897::4::979323105
123::898::2::978046755
123::1711::2::977596785
123::3244::3::977528081
123::1641::4::979325398
123::1715::2::977595228
123::2518::3::978047152
123::3175::3::979325264
123::101::5::977527442
123::3249::4::978048584
123::2374::3::978047883
123::1645::3::977530117
123::1573::3::977530145
123::2378::3::977590423
123::2379::2::977590423
123::971::3::978185209
123::2450::2::977531196
123::1721::4::978048413
123::3253::3::978141689
123::2524::4::977529794
123::3255::3::979325598
123::2380::2::977590423
123::3256::3::977529355
123::2527::2::977529767
123::2381::1::977590423
123::2455::4::977531106
123::2382::1::977590423
123::1580::3::977592936
123::110::5::977529284
123::3258::2::977594411
123::2529::3::979325576
123::2383::1::977590423
123::1727::4::978048022
123::111::4::977530653
123::3259::3::978141645
123::2457::3::977529582
123::1729::4::977593090
123::2387::3::977593581
123::1587::4::977594706
123::982::3::979325626
123::2600::2::979678594
123::3403::3::977530611
123::3330::3::977531294
123::3404::3::977531012
123::3405::4::977531012
123::3334::4::977531460
123::2605::2::977446977
123::1804::4::977528419
123::2461::2::977595892
123::1805::4::977530145
123::2463::3::979325480
123::1807::4::977595816
123::1661::4::979678567
123::2537::3::977864356
123::2391::4::977529865
123::2392::3::977447084
123::1663::3::979325694
123::3196::4::977531957
123::3197::3::977529627
123::2399::2::977595727
123::996::4::977532183
123::998::3::977596401
123::3341::3::979323456
123::3270::3::978048150
123::2541::4::977446915
123::3271::4::977595228
123::2542::5::977529910
123::3418::4::977529355
123::2616::3::979399388
123::2470::4::978048331
123::2471::3::978048332
123::3274::3::979400134
123::1816::3::977528106
123::2546::3::977446945
123::2473::2::977590739
123::1672::4::979325598
123::1673::2::978047050
123::2476::4::977529605
123::1674::3::977530323
123::2478::2::977530946
123::3421::3::979323434
123::3426::3::979325898
123::2551::2::977592452
123::2629::2::977447207
123::3287::3::979325898
123::2558::3::978048889
123::2485::3::977447379
123::145::4::977528390
123::3430::3::977529794
123::2702::4::977447399
123::3505::4::977530723
123::3360::4::977530352
123::3361::3::979323501
123::3508::4::977530919
123::3362::4::977529218
123::2706::4::977446791
123::3509::2::979325507
123::3363::3::979323801
123::2707::3::977530118
123::2490::4::977447290
123::1835::2::977864722
123::1909::4::977529998
123::3296::4::979324186
123::1693::4::979325800
123::223::4::977446915
123::150::5::979323276
123::1694::4::979323302
123::225::4::977596573
123::3441::4::977529656
123::2712::2::977447890
123::2713::3::977447084
123::2640::4::977529767
123::1912::4::977529284
123::2642::2::977531196
123::2716::3::977447024
123::1841::3::977529944
123::2571::3::977529284
123::2718::3::977446977
123::2572::4::977446791
123::3448::4::977530493
123::303::3::977532167
123::231::1::977594551
123::164::4::977529998
123::165::3::977527264
123::2722::3::977446915
123::3525::2::977594628
123::3526::3::979323975
123::3527::4::977529550
123::1923::2::978047776
123::3529::4::977527492
123::2728::5::977527364
123::3386::4::979324911
123::3387::3::978185375
123::1783::4::977531478
123::3388::3::978185375
123::1784::4::979323667
123::3389::3::977529656
123::318::4::977530206
123::2802::3::977529692
123::2804::3::977448513
123::2734::4::977447241
123::2662::4::977531012
123::3465::2::977591284
123::2736::3::979325866
123::1934::3::979323779
123::3467::4::977448210
123::3468::3::977448210
123::1792::3::977530117
123::2598::3::977447334
123::2599::3::977446977
123::259::3::978046451
123::3614::3::978046841
123::3543::5::977446945
123::2741::4::977529692
123::3471::3::979323276
123::2815::3::977529692
123::3619::2::978047085
123::2745::5::977528476
123::1944::4::977531957
123::1945::4::977448292
123::1873::4::977530225
123::2749::3::978141511
123::333::4::977596360
123::260::4::977448415
123::11::4::977590557
123::14::4::979326055
123::16::4::977529944
123::3551::4::979323302
123::3552::3::979325455
123::2750::4::977530435
123::1012::4::979323912
123::1950::4::977448974
123::1952::3::977448163
123::3557::3::977530145
123::2828::2::977446977
123::1953::4::977529736
123::2683::2::977446823
123::1954::4::977446659
123::1017::4::977528771
123::1955::4::979324097
123::1956::5::977527318
123::1958::3::977530463
123::1885::4::977591776
123::415::3::978048660
123::20::3::978046536
123::2688::4::977447024
123::1959::4::977447290
123::416::3::977528040
123::21::4::977529393
123::1887::2::977594059
123::22::3::977529998
123::273::4::977528709
123::25::4::977528229
123::3706::3::977530723
123::3708::2::977527882
123::2906::3::977447334
123::2762::4::977446611
123::1960::4::977530408
123::2763::3::977447434
123::1961::5::977448706
123::1962::5::977527001
123::3494::4::977530876
123::1890::3::978185302
123::420::2::978048481
123::1027::3::977528771
123::2694::2::977446850
123::1892::3::977528560
123::3497::4::978048959
123::350::3::977530089
123::3498::4::977596785
123::1894::4::978047275
123::3499::5::977527293
123::1968::4::977530463
123::280::4::977530021
123::2699::3::977446823
123::356::5::977446611
123::36::3::977592424
123::3710::2::977591500
123::1101::3::977529605
123::2915::4::978047988
123::1103::3::979323554
123::2916::4::977529320
123::2770::2::977446878
123::1104::4::977448441
123::2917::4::977448975
123::2918::3::977529152
123::2772::4::977446945
123::500::4::977527934
123::3649::2::977590509
123::1035::3::979324911
123::1036::4::977527264
123::1974::4::977594917
123::1975::3::977594917
123::1976::2::977594917
123::2779::3::979325998
123::436::3::978047050
123::364::3::979325648
123::292::4::978185529
123::45::3::978048245
123::368::3::977532128
123::47::4::977531886
123::296::4::977531613
123::3724::3::979325670
123::1112::3::977529393
123::3727::4::977448492
123::2852::3::978046755
123::3728::4::977529882
123::2928::4::977527410
123::1982::4::977592388
123::2858::3::977446791
123::1983::3::977592388
123::440::3::979323879
123::1984::2::977592388
123::1047::3::978047113
123::370::2::977594135
123::2789::4::977595500
123::1987::2::978047255
123::50::4::977448292
123::373::3::978048626
123::377::4::977529393
123::2860::3::978185269
123::3809::4::979326055
123::2861::4::977447000
123::3591::4::977530540
123::1124::4::977530463
123::2791::4::977529152
123::2866::4::978046694
123::1991::3::978046266
123::1127::3::978045973
123::2794::2::977594862
123::2795::4::977594862
123::1129::4::977529550
123::450::3::978048759
123::1994::3::979325398
123::451::2::977596628
123::2797::4::977527760
123::2798::3::978046302
123::380::3::977529393
123::1997::4::979323734
123::527::5::977448265
123::454::4::977530052
123::381::4::979326031
123::383::4::977532167
123::457::4::977448672
123::458::2::977532167
123::387::3::979399457
123::2000::4::977529550
123::2001::3::977530567
123::3741::3::977530653
123::1200::5::977448735
123::3671::3::977530919
123::1203::4::979323218
123::1204::4::977448292
123::2944::4::977532004
123::2871::4::979323912
123::1060::3::979324284
123::1207::5::977527129
123::2947::4::979323823
123::1208::4::977530676
123::2875::2::977594262
123::1136::4::977529218
123::603::3::977596671
123::608::5::977448492
123::71::3::978047456
123::78::3::978141794
123::2011::4::977531140
123::3751::3::979323688
123::2012::3::977532167
123::1210::4::977529511
123::2950::3::978185269
123::2013::4::977447334
123::1213::5::977527517
123::1214::4::977448655
123::3683::4::977448292
123::2881::3::977446945
123::3684::2::977592980
123::3685::3::977530408
123::2956::3::977529656
123::3686::3::977530089
123::1219::4::977448441
123::3688::3::977595568
123::3689::2::977595568
123::544::3::979400002
123::1079::3::979323635
123::474::4::977527934
123::81::4::977592474
123::88::2::977592891
123::2020::4::977530323
123::2023::3::977593906
123::1221::5::977448318
123::3763::3::977529550
123::1222::4::977529511
123::2890::2::977531979
123::3766::3::977591500
123::1225::4::977448350
123::2028::5::977448381
123::1227::4::977530352
123::1228::3::977530268
123::3697::3::978141915
123::1083::3::977595892
123::3698::3::977529656
123::1084::4::977531294
123::3699::4::977530493
123::553::3::977532099
123::480::4::977529355
123::555::5::977527469
123::1089::4::977529865
123::628::3::977529944
123::94::4::977448930
123::95::3::977593053
123::3770::3::977531140
123::1304::4::977448416
123::1231::4::977530323
123::3846::3::979325999
123::2107::3::977592388
123::2108::3::978046725
123::2109::3::979325866
123::1307::3::977529100
123::1234::4::977529218
123::3849::4::977531873
123::1090::4::977527204
123::1091::3::977592706
123::1092::4::977530089
123::2978::3::977590941
123::1094::4::977532004
123::707::4::977531478
123::708::3::979399782
123::1097::5::977527230
123::491::3::977595892
123::2112::4::978048824
123::2114::4::977530512
123::2115::3::977529582
123::1240::5::977448764
123::3929::3::979399388
123::1242::5::977527028
123::2118::3::977530737
123::1244::3::977448350
123::1245::4::977528173
123::2985::4::977529582
123::1246::4::977530352
123::1173::2::978047833
123::1247::2::977448535
124::1179::5::983727088
124::1343::4::977445869
124::678::5::983726928
124::1358::5::977446323
124::3101::4::977445869
124::2302::4::977445976
124::3107::4::977445976
124::902::4::977445816
124::3125::4::983727107
124::1544::3::977445869
124::3078::5::983726873
124::1650::5::977446128
124::3418::5::977446323
124::1693::4::983726903
124::3298::4::983727215
124::34::5::983727088
124::2912::4::983726975
124::2858::3::977446190
124::527::4::977446128
124::457::3::977446323
124::531::4::983726954
124::1213::4::983727032
124::1094::4::983727053
125::1248::4::977445144
125::1249::3::977445092
125::648::4::977445303
125::1250::5::977445144
125::3948::5::977519467
125::1408::4::977445783
125::592::3::977445882
125::1287::5::977445697
125::3104::4::977445783
125::1291::4::977445645
125::1442::4::977444887
125::1374::4::977445783
125::1387::5::977445597
125::2194::5::977445697
125::1466::4::977445303
125::1610::5::977445645
125::2427::4::977445882
125::3300::4::977445144
125::2366::5::977445597
125::965::4::977444832
125::3256::5::977445783
125::3267::3::977445737
125::3354::3::977445421
125::1912::4::977445597
125::2571::5::977445697
125::2647::3::977444832
125::3527::4::977445737
125::2741::4::977444832
125::266::4::977445144
125::3624::3::977445092
125::3481::2::977445197
125::1953::5::977445645
125::1954::5::977445833
125::3702::4::977445882
125::3703::4::977445645
125::3566::3::977444887
125::2692::3::977445737
125::2912::3::977445833
125::2916::4::977445697
125::1036::4::977445597
125::3578::4::977445197
125::3726::4::977445645
125::3654::4::977445697
125::2858::4::977445197
125::2791::5::977445092
125::2792::3::977445377
125::1127::4::977445737
125::1129::4::977445197
125::524::3::977445303
125::457::4::977445597
125::2000::5::977445833
125::1201::4::977445833
125::2944::5::977445783
125::2872::4::977445737
125::2947::5::977445697
125::2948::5::977445092
125::2949::3::977445783
125::1210::5::977444887
125::3753::5::977445092
125::2951::5::977445833
125::3755::4::977445303
125::474::4::977445833
125::3836::4::977445697
125::3763::3::977445882
125::1222::4::977445645
125::480::5::977445260
125::555::3::977445882
125::1304::5::977445645
125::490::4::977445144
125::1240::5::977445597
125::1242::5::977445645
126::1179::3::977444230
126::648::4::977444314
126::3868::2::977444255
126::2993::3::977445083
126::1188::5::977445235
126::589::4::977445097
126::1415::5::977445203
126::1416::5::977445110
126::2153::2::977445011
126::902::5::977444209
126::1296::2::977445267
126::2314::1::977444675
126::911::5::977445306
126::2248::4::977445267
126::915::5::977445331
126::858::4::977444255
126::930::5::977445245
126::3217::1::977444628
126::2291::5::977445203
126::2369::5::977445122
126::969::4::977445285
126::3404::2::977444579
126::3418::5::977445083
126::1684::5::977444407
126::2721::5::977444931
126::171::3::977444941
126::3548::5::977444653
126::260::5::977445040
126::1879::5::977444955
126::412::5::977444692
126::342::5::977445331
126::2692::4::977445054
126::3712::5::977444472
126::1036::1::977445063
126::3578::4::977444296
126::1046::5::977444835
126::3668::5::977445216
126::1059::5::977445285
126::2943::5::977445355
126::2947::5::977445083
126::1063::5::977444998
126::461::1::977445285
126::390::4::977445083
126::1210::5::977444230
126::3901::2::977444518
126::2020::4::977445235
126::1220::4::977445098
126::1221::4::977445040
126::1230::5::977445187
126::1307::2::977445267
126::1094::5::977444503
127::715::4::988496261
127::648::4::977437169
127::3863::4::978806588
127::3865::3::987207177
127::3793::3::977435819
127::1252::4::1023070528
127::3795::2::987207131
127::1183::2::977436006
127::587::3::988496349
127::589::5::977436274
127::3000::3::977437137
127::2::3::977437320
127::3948::4::987207131
127::1408::5::977435982
127::733::5::977436962
127::1196::5::977437518
127::590::5::977436962
127::1197::4::1006029352
127::1198::5::1006029316
127::593::5::977436274
127::3952::2::987207101
127::1343::4::988496349
127::1270::5::977435599
127::745::4::977436274
127::678::4::988496349
127::3893::4::987207101
127::3895::2::987207520
127::3897::5::987207101
127::1356::5::977437064
127::1358::5::977436605
127::1287::4::1006029316
127::2160::5::977437924
127::830::3::1010786728
127::1291::5::1006029353
127::2167::3::977437064
127::832::4::988496394
127::3044::3::988496394
127::1372::4::977437137
127::1374::5::977437557
127::1376::4::977437611
127::1527::4::977437611
127::924::3::977437611
127::780::5::977436006
127::1387::5::1006029316
127::928::4::977436297
127::858::4::1006029279
127::1605::3::977437064
127::1391::3::977436032
127::866::4::977436605
127::3147::5::977436605
127::2346::4::1010786741
127::1617::5::977436274
127::1544::4::977437361
127::1476::4::977435634
127::3150::3::977438089
127::2427::3::977436006
127::1552::5::977437169
127::2284::3::988496261
127::3300::3::978806576
127::3301::3::987207511
127::3317::2::987207101
127::3175::3::977437064
127::3252::3::977435599
127::1653::3::988496333
127::1580::5::977437064
127::110::5::977435982
127::2529::4::1006029372
127::111::3::1023070542
127::112::3::977437064
127::1584::5::977437538
127::1586::4::977436057
127::2600::3::988496419
127::3409::3::977435865
127::1805::4::988496439
127::2391::4::988496372
127::3267::4::988496419
127::991::3::977436032
127::3418::4::1006029386
127::2617::4::977437064
127::1674::4::1023070563
127::1748::5::977437629
127::208::2::977437361
127::3354::2::977435898
127::3357::3::978806576
127::2628::3::977437064
127::2561::4::988496439
127::1834::3::988496394
127::151::5::977435982
127::158::4::977437320
127::3510::5::977438117
127::3512::4::977437924
127::3513::3::978806576
127::3515::4::977438186
127::3518::4::977436605
127::2571::4::977436274
127::1917::2::977437361
127::2723::3::977437387
127::318::4::993936080
127::247::3::988496333
127::3538::3::977435865
127::253::4::977437669
127::329::5::977437169
127::3471::5::977437518
127::260::5::977435634
127::16::3::988496306
127::266::3::977436057
127::3623::3::977436891
127::3624::4::977436891
127::3551::4::1006029441
127::3481::5::977435819
127::3555::3::978806576
127::3556::4::978806576
127::1953::4::1006029372
127::1954::4::1006029316
127::1889::3::988496726
127::2762::5::977436274
127::2692::4::1006029337
127::1892::3::988496419
127::2769::3::995204926
127::3499::4::977437669
127::32::4::977437557
127::356::5::977435982
127::288::4::988496418
127::2916::4::988496643
127::3578::5::977435819
127::290::4::993936010
127::41::4::977436006
127::47::4::988496333
127::296::4::988496261
127::3720::3::995204926
127::3728::4::988497003
127::2858::5::977437902
127::50::4::988496306
127::373::4::988496372
127::377::4::988496306
127::380::3::977437064
127::1997::5::978806576
127::527::5::977435982
127::455::5::977437334
127::457::5::977436604
127::1200::4::977437518
127::2006::4::977437137
127::2871::3::1023070576
127::3747::3::977435875
127::1206::3::977437557
127::608::5::977436297
127::3821::2::978806608
127::3822::3::978806725
127::3751::4::977435819
127::1210::5::977437518
127::3753::4::977435819
127::3827::3::977436891
127::3754::2::987207177
127::2952::3::988496394
127::3755::4::977435865
127::1214::4::1023070563
127::3756::3::1007224983
127::1219::5::1006029441
127::1077::5::977437629
127::474::4::1006029399
127::1221::4::1006029279
127::2890::3::977435982
127::2028::5::977435982
127::2966::3::977437902
127::552::4::977437320
127::480::5::977435634
127::3911::3::995204902
127::1304::4::1006029316
127::1094::4::977435982
127::1097::5::977437538
127::3852::3::988413268
127::1240::4::977437518
127::3857::3::989617514
127::3784::5::987207131
128::1249::5::977434389
128::1250::5::977434342
128::2135::4::977434472
128::1282::5::977434389
128::2160::5::977434389
128::2253::4::977434184
128::852::4::977434232
128::3132::4::977434232
128::3073::5::977434184
128::3154::3::977434232
128::3159::5::977434472
128::3311::3::977434232
128::2533::5::977434232
128::2657::5::977434498
128::1968::3::977434184
128::2858::5::977434389
128::2791::5::977434389
128::2792::2::977434342
128::2948::5::977434342
128::3751::5::977434417
128::1210::4::977434232
128::480::5::977434472
129::2987::3::977435874
129::1179::4::977434898
129::648::4::977433883
129::2990::4::977433828
129::1252::5::977435392
129::2058::5::977433655
129::1259::5::977436115
129::6::4::977434953
129::1404::4::977435162
129::1261::4::977436206
129::1265::5::977434014
129::733::4::977433803
129::1267::5::977435409
129::1196::4::977433384
129::590::4::977436162
129::1197::4::977433459
129::736::4::977436487
129::1198::5::977433384
129::1275::4::977436162
129::674::2::977436556
129::1352::3::977435313
129::3101::3::977433124
129::3104::5::977433536
129::1500::5::977434102
129::2231::5::977435162
129::1439::1::977433062
129::762::3::977435339
129::2318::4::977434057
129::1370::4::977433655
129::1374::3::977436136
129::1527::4::977433675
129::1387::5::977433459
129::858::5::977433384
129::2406::3::977436206
129::2334::4::977433861
129::1608::4::977433949
129::1391::2::977433803
129::2194::4::977433509
129::2268::5::977434953
129::1466::4::977434953
129::1396::4::977435107
129::866::4::977434953
129::1615::5::977436314
129::1617::5::977434870
129::1472::4::977435217
129::2278::3::977433509
129::1476::4::977433124
129::1620::4::977435185
129::1552::5::977433949
129::3157::3::977434372
129::1627::4::977435236
129::952::2::977436115
129::2289::4::977434014
129::3168::3::977436136
129::1711::4::977435279
129::1645::5::977435162
129::1573::4::977433770
129::1647::4::977435339
129::1721::3::977433062
129::3256::4::977433596
129::1580::4::977433596
129::2457::4::977433828
129::1729::4::977434953
129::2387::4::977435313
129::1589::5::977435162
129::3404::3::977433949
129::2605::3::977435217
129::1805::4::977435162
129::1732::4::977435162
129::2391::4::977434898
129::1662::4::977435217
129::999::4::977435185
129::3418::4::977433637
129::2470::4::977436314
129::1687::3::977433861
129::2700::5::977434137
129::2561::4::977435339
129::2490::4::977433637
129::2640::3::977436187
129::2641::3::977436423
129::2571::5::977433409
129::1918::4::977435279
129::303::4::977436423
129::235::3::977434074
129::165::5::977433883
129::2599::4::977434137
129::1799::5::977435185
129::260::5::977435925
129::198::4::977433770
129::1953::5::977433482
129::1954::5::977433562
129::1885::5::977434171
129::21::4::977433621
129::3702::5::977433596
129::3703::4::977433459
129::3633::3::977433828
129::2763::4::977433675
129::3639::3::977433724
129::357::4::977434137
129::288::4::977433655
129::1101::4::977433724
129::2916::3::977433562
129::1036::5::977433434
129::3578::4::977433434
129::431::4::977435107
129::507::3::977433770
129::434::4::977435217
129::42::2::977435279
129::293::4::977434898
129::294::2::977434171
129::47::5::977434898
129::296::5::977434870
129::511::4::977433949
129::2858::5::977434027
129::1047::4::977433697
129::50::5::977434870
129::1053::2::977435107
129::1127::4::977433536
129::1129::3::977436187
129::380::5::977433697
129::384::4::977433509
129::2000::5::977433596
129::2002::4::977435279
129::1200::4::977433434
129::1201::5::977433459
129::2871::5::977435944
129::1061::4::977434953
129::608::5::977434870
129::70::4::977435162
129::467::3::977434137
129::1210::5::977433536
129::2013::5::977436469
129::2952::4::977434898
129::1213::5::977434870
129::3755::4::977436359
129::1214::5::977433409
129::3683::5::977435409
129::610::4::977436314
129::1073::2::977436162
129::541::5::977435392
129::474::4::977433562
129::81::5::977435236
129::1220::5::977433509
129::2023::4::977433828
129::1221::5::977433384
129::3763::5::977433621
129::1222::5::977433434
129::3764::3::977433007
129::2028::5::977433409
129::3698::4::977436445
129::555::4::977433596
129::1089::5::977434870
129::494::4::977433861
129::3927::1::977436162
129::2115::4::977433697
129::1313::3::977435357
129::1240::5::977433409
129::2986::2::977435339
130::1249::4::977431294
130::2989::5::977432262
130::648::5::977431402
130::3930::4::977431873
130::3932::5::977431845
130::3937::4::977431845
130::1250::5::977431294
130::3793::4::977431317
130::2991::5::977432283
130::2058::3::977432135
130::589::5::977431970
130::6::1::977432166
130::1261::5::977432084
130::1408::5::977432108
130::1196::5::977431947
130::1198::5::977431947
130::592::5::977432108
130::1275::5::977432056
130::1282::5::977431317
130::1356::5::977432166
130::1286::1::977431380
130::1287::5::977431947
130::3107::5::977432193
130::1291::5::977432011
130::2167::5::977432308
130::1370::4::977432084
130::1372::5::977432193
130::1374::5::977432011
130::1376::2::977432262
130::1527::5::977432210
130::1387::4::977431947
130::858::4::977431921
130::3062::5::977432135
130::2406::4::977432193
130::2194::5::977432036
130::1610::5::977432011
130::1617::4::977431200
130::940::5::977431970
130::3153::5::977432193
130::3082::5::977432308
130::2353::5::977432210
130::1722::5::977432233
130::3256::5::977432084
130::2527::3::977432283
130::1580::5::977432166
130::110::5::977431970
130::2529::5::977432056
130::2457::3::977432308
130::2458::2::977431200
130::3406::5::977432108
130::2393::5::977432283
130::3197::4::977432283
130::2476::5::977432193
130::3354::1::977431454
130::2490::5::977432233
130::3366::4::977432084
130::2640::3::977432262
130::3444::4::977432262
130::3519::4::977432308
130::2571::5::977431947
130::163::5::977432056
130::3527::5::977432056
130::2654::3::977431222
130::1855::1::977431200
130::2662::5::977432084
130::10::5::977432283
130::260::5::977431921
130::266::3::977431418
130::198::4::977432233
130::3623::1::977432308
130::3624::5::977432084
130::3481::5::977431294
130::3555::4::977431333
130::1953::5::977431992
130::1954::3::977432135
130::21::5::977432056
130::349::4::977432166
130::3702::5::977432135
130::3703::5::977431992
130::3633::5::977432262
130::3635::5::977432166
130::3639::5::977432210
130::353::4::977432233
130::288::1::977432166
130::1101::5::977432308
130::2916::5::977432135
130::1036::5::977431970
130::3578::5::977431317
130::368::5::977432262
130::296::5::977431200
130::3654::5::977432011
130::377::4::977432084
130::2791::5::977431317
130::1129::4::977431354
130::524::3::977431354
130::380::5::977432193
130::457::4::977431992
130::2000::5::977432084
130::3740::5::977432283
130::1200::5::977431992
130::1201::5::977432036
130::3745::1::977431354
130::2944::5::977432056
130::2872::5::977432036
130::3675::4::977431333
130::2947::5::977432011
130::2948::5::977431317
130::2949::5::977432036
130::2879::5::977432036
130::70::4::977431402
130::1210::5::977432036
130::3753::5::977431354
130::2951::5::977432108
130::1214::5::977431970
130::1215::5::977432036
130::3684::1::977431222
130::2019::5::977431921
130::474::4::977432056
130::1220::5::977432036
130::1221::4::977431921
130::3763::4::977432135
130::1222::5::977431992
130::2028::5::977431947
130::480::1::977431222
130::555::4::977432166
130::487::3::977431497
130::3917::1::977431381
130::1233::5::977431921
130::3926::4::977431873
130::3927::5::977431873
130::2115::5::977432193
130::1240::5::977431947
130::3928::4::977431873
130::1242::5::977431992
130::2985::4::977432262
131::2987::5::977445033
131::1248::4::979366868
131::1175::3::977454324
131::1249::4::977432024
131::645::4::977433331
131::574::4::977453793
131::649::4::977454276
131::1250::5::977432620
131::1251::3::977454858
131::1180::3::977454324
131::1183::4::977454215
131::3798::1::981359298
131::1257::2::977603231
131::2997::3::977431841
131::1258::4::977432163
131::1185::5::977431494
131::1259::2::977431573
131::1186::4::977431463
131::653::1::977433391
131::1188::4::977454583
131::1189::5::977431986
131::728::3::977619748
131::588::3::977444847
131::589::5::977434213
131::1::3::977453922
131::3006::4::977432129
131::800::4::977455981
131::1407::4::977456154
131::2064::4::977432001
131::2067::4::977430677
131::1265::5::977431796
131::1339::4::977598558
131::1266::3::977455825
131::1193::5::977431822
131::1196::4::977598288
131::1197::4::977432015
131::1198::5::977431841
131::665::3::977444940
131::592::4::977434244
131::593::4::977453820
131::668::4::1014088199
131::595::4::977444874
131::597::3::977598264
131::3019::4::977431463
131::1270::4::977454495
131::2076::4::977431494
131::1277::4::977454967
131::745::5::977431748
131::3020::1::977598385
131::2081::3::977444861
131::1280::5::977454062
131::1354::4::977454290
131::750::4::977431668
131::1357::4::977433258
131::824::3::977453979
131::1358::4::977432092
131::1285::5::977454552
131::1288::2::977430959
131::2300::2::980131247
131::3108::3::977454628
131::1509::4::977455786
131::903::4::977431721
131::1291::3::977454997
131::1292::4::977432001
131::1366::4::977598573
131::764::4::977432129
131::766::4::977454254
131::2243::4::977431494
131::1441::1::977603231
131::2171::4::977455209
131::2318::5::977431208
131::910::3::993442272
131::912::4::978248510
131::2248::2::977431573
131::2176::5::977432641
131::1375::3::977454119
131::1449::4::977430938
131::1376::2::977454119
131::1377::2::977434244
131::919::4::977431904
131::846::3::977454898
131::778::4::977598528
131::3125::2::977430889
131::2324::4::977432129
131::920::2::977430693
131::923::4::977432663
131::2186::3::977432608
131::924::5::977431668
131::1385::2::977454937
131::780::1::977432960
131::781::2::977433276
131::783::2::977433367
131::858::4::977431044
131::3201::4::977453696
131::1603::2::977433921
131::2333::4::977455163
131::2336::4::977455499
131::3067::4::977432545
131::930::3::1022388214
131::1537::3::977454373
131::869::2::977433302
131::3211::4::977430336
131::1610::4::977454020
131::2341::4::977455140
131::1543::4::977598234
131::1617::5::977431684
131::3081::3::977430924
131::1625::3::980065770
131::2289::5::977431934
131::1704::4::977453781
131::3163::3::977434201
131::1633::2::977433016
131::1639::3::977453548
131::899::1::1039164697
131::3246::3::977456033
131::1643::3::977433037
131::100::2::977478536
131::1717::2::998246144
131::1644::2::977432859
131::101::3::1010343822
131::1719::4::977433500
131::104::2::977445021
131::1649::4::977431351
131::3252::2::977478554
131::1721::1::977430626
131::3182::5::1012544572
131::2455::4::977430869
131::111::4::977453674
131::1584::2::977433472
131::117::4::978249444
131::3260::4::977432041
131::1732::1::977430613
131::2609::3::977431949
131::3267::4::978249235
131::2395::5::977432001
131::2396::3::977432937
131::1594::4::977431236
131::1596::4::977434180
131::994::4::977431180
131::3416::4::977640344
131::2616::3::1009171488
131::1673::4::977431849
131::1747::3::977454612
131::1748::4::977895373
131::1676::1::977433732
131::3423::4::977431573
131::3424::5::977431329
131::3426::5::977431316
131::3429::4::977454350
131::1827::2::977432422
131::211::3::977431628
131::3359::4::977453707
131::1682::3::977434256
131::1684::4::977455100
131::144::2::977455343
131::147::1::977432313
131::1900::5::977430574
131::3360::3::977455255
131::1834::4::977444833
131::223::5::977453536
131::153::1::977434244
131::159::4::977640193
131::2710::3::977602512
131::1840::3::977455477
131::2716::4::977455411
131::2717::2::977455411
131::2571::4::993069164
131::2575::5::977430588
131::306::4::977454092
131::235::4::977454512
131::162::4::977431166
131::163::1::978249246
131::1921::4::977431268
131::2580::4::977431044
131::1784::2::977431022
131::1859::3::977895268
131::318::4::977431841
131::319::4::977598517
131::246::4::977431342
131::247::4::977432153
131::175::4::978249421
131::176::4::977454476
131::1860::3::977432140
131::3469::3::977455590
131::1794::4::977455184
131::180::1::977453558
131::2599::4::977454466
131::3543::2::977431573
131::1945::4::977431974
131::3477::1::977433450
131::2676::1::977432489
131::2677::2::977454776
131::406::3::977444928
131::260::3::977430336
131::11::2::977432351
131::190::2::977431893
131::265::2::977453747
131::17::4::977602532
131::194::4::977454697
131::3481::2::977430496
131::1952::4::977455641
131::1953::3::977453722
131::1954::4::977454997
131::1955::4::977453722
131::1882::1::977431061
131::2759::3::1009171488
131::1957::4::977431545
131::1885::4::977430824
131::272::4::977432998
131::348::4::977454575
131::2762::4::977445056
131::1960::5::977431477
131::1961::3::987055178
131::2692::4::977431786
131::2696::4::977431198
131::2697::5::977430977
131::1968::1::977430388
131::1895::2::977432364
131::32::3::977456022
131::356::2::993442481
131::39::4::977454575
131::2918::3::977453628
131::506::4::977455111
131::509::4::977640222
131::41::4::977433415
131::364::2::977433378
131::47::3::977432893
131::296::3::977454664
131::2925::3::977453674
131::2929::4::977454080
131::2858::4::977430666
131::515::5::977433515
131::50::4::977453899
131::2797::4::977444978
131::527::3::977431915
131::529::4::977456061
131::1200::5::977432129
131::2003::2::977639261
131::1203::4::978248555
131::1204::5::977430766
131::3819::4::1008575905
131::3746::3::977430796
131::2871::3::977431696
131::1205::1::993069112
131::1060::4::977454612
131::2875::1::977432332
131::1136::5::977431710
131::608::4::977431044
131::535::4::977431812
131::79::1::977640372
131::2011::2::977598252
131::3751::4::977430496
131::1210::4::977430319
131::1212::4::977432663
131::1214::4::977431652
131::3683::4::977430749
131::1217::4::1009171452
131::3686::1::977598317
131::1219::3::977431652
131::1148::5::977453878
131::617::3::977433347
131::81::3::977640159
131::1223::3::977454512
131::2890::4::977430653
131::1224::5::977431446
131::1225::5::977430806
131::1080::2::977431867
131::2966::3::977430907
131::551::4::977433797
131::480::3::977455332
131::627::3::977598541
131::1089::4::977454678
131::628::3::977598274
131::556::4::977454787
131::97::4::977431812
131::3910::2::977430417
131::3911::3::993442272
131::2105::2::977639229
131::1230::4::977431668
131::2973::4::977431757
131::1307::2::977433753
131::1235::3::977453684
131::1094::4::977432072
131::562::5::977431223
131::1097::4::977432571
131::497::4::977454612
131::1310::4::977433242
131::2115::2::977598431
131::1240::4::977432129
131::1242::3::977431463
131::1171::4::977455332
131::1245::4::977430835
131::1172::4::985015020
131::1247::3::977431961
131::714::2::977433321
132::3938::2::977427611
132::3868::4::977427935
132::1257::5::977428916
132::1259::4::977428102
132::585::5::977429331
132::588::3::977428156
132::1::5::977427737
132::2133::3::977427611
132::1261::4::977428729
132::1265::5::977427960
132::1197::5::977427760
132::671::3::977429331
132::1278::5::977427708
132::1285::4::977427984
132::1288::5::977427737
132::3104::3::977428840
132::1297::5::977429354
132::837::4::977427694
132::1517::5::977427984
132::2248::4::977428068
132::2321::3::977428840
132::3052::4::977429293
132::3060::4::977429354
132::2406::4::977429043
132::3072::4::977428857
132::2423::5::977428969
132::3157::4::977428741
132::2282::4::977429331
132::3087::5::977429354
132::2502::4::977428916
132::2506::3::977427611
132::2361::1::977427935
132::2371::5::977429043
132::3175::5::977428840
132::104::5::977429194
132::1580::4::977429293
132::3261::3::977428949
132::1732::3::977429393
132::2463::5::977429354
132::1663::3::977428708
132::2395::5::977427856
132::2396::5::977427984
132::3424::4::977428916
132::3358::3::977429393
132::141::4::977428840
132::2700::3::977428086
132::3361::4::977427960
132::2706::5::977428981
132::2560::1::977427611
132::3363::3::977428708
132::223::5::977428124
132::2499::3::977428102
132::3526::5::977428886
132::1923::5::977428857
132::312::4::977427611
132::1784::4::977428156
132::1858::4::977429293
132::2804::5::977427737
132::3608::4::977428857
132::3396::5::977428156
132::3397::2::977429194
132::3398::4::977429331
132::180::2::977429393
132::2599::4::977427960
132::3481::5::977428124
132::21::3::977428857
132::345::3::977429393
132::1968::5::977427984
132::34::5::977427960
132::357::2::977428949
132::367::4::977429194
132::2795::5::977428156
132::2797::4::977428729
132::69::5::977428931
132::2000::3::977428840
132::3671::3::977428068
132::1136::5::977427737
132::3751::4::977427984
132::2883::4::977429293
132::1073::4::977428156
132::471::2::977428969
132::1079::5::977427760
132::3760::5::977427737
132::1220::4::977427856
132::1080::5::977427935
132::551::3::977428708
132::2100::3::977429194
132::2108::4::977428124
132::2109::4::977428840
133::3791::4::977423756
133::2058::4::977424512
133::1183::5::977425212
133::3798::4::994795679
133::2997::4::977422835
133::1185::2::977423496
133::587::4::977424427
133::589::1::977423928
133::3005::4::977425779
133::1407::3::977424699
133::1408::5::977426404
133::805::5::977421884
133::1268::3::977424512
133::592::4::977423370
133::593::5::977423863
133::597::4::977426235
133::2144::5::977423355
133::2145::5::977423689
133::1343::4::977424108
133::1270::2::977421884
133::2146::5::977423756
133::1271::5::977424320
133::1347::4::977423707
133::1358::4::977422854
133::832::4::977424677
133::1378::4::977423689
133::3051::3::977425724
133::2329::5::977424003
133::2407::3::977423567
133::3064::4::977423053
133::1608::3::977424427
133::1392::4::977424062
133::2268::5::977424003
133::1393::4::977423976
133::3210::4::977423579
133::3211::4::977423405
133::1610::4::977424086
133::1614::4::977504986
133::3148::5::977424718
133::1617::4::977421970
133::1544::2::977422248
133::1545::5::977424041
133::1619::4::977504931
133::1477::4::977423928
133::1620::5::977505111
133::3081::3::977426050
133::2353::4::977424699
133::1624::4::977505084
133::1485::4::977424735
133::3160::1::977424003
133::3238::1::977425016
133::3095::3::977423129
133::2371::2::977423456
133::3176::4::977426099
133::1645::3::977424295
133::1721::5::977424187
133::3255::4::977424512
133::2455::3::977423514
133::3185::3::977424876
133::1727::4::977504951
133::3186::4::977424269
133::3261::5::977426283
133::3408::4::977424856
133::1660::5::977424379
133::2391::4::977424339
133::2396::1::977424042
133::129::4::977422694
133::2541::4::977425798
133::3271::4::977424448
133::3418::3::977424223
133::2617::1::977505291
133::1670::4::977505056
133::2546::4::977425820
133::1672::4::977424152
133::1674::4::977423327
133::1821::4::977424630
133::3355::3::977424987
133::2555::4::977425724
133::1682::3::977424320
133::218::5::977424735
133::3509::4::977424939
133::3436::5::977425240
133::2707::4::977425724
133::150::4::977422894
133::2710::2::977425751
133::2716::4::977423389
133::1841::4::977424575
133::2572::5::977421970
133::300::4::977424379
133::2573::4::977422786
133::1923::4::977424462
133::2581::4::977425938
133::3386::4::977424557
133::318::5::977422741
133::2804::1::977423215
133::3534::4::977424969
133::3608::1::977423689
133::3535::1::977424901
133::3536::3::977424901
133::2599::5::977422854
133::3476::4::977424646
133::337::4::977424003
133::265::5::994795560
133::266::5::977422248
133::3552::1::977423645
133::2827::4::977425724
133::3484::4::977425016
133::2686::4::994795617
133::1884::1::977425300
133::1958::5::977423612
133::2688::5::977425867
133::1959::4::977426000
133::22::4::977424512
133::2906::4::977426021
133::2908::1::977422805
133::2762::5::977422835
133::3565::4::977422213
133::2763::4::977426121
133::2694::3::977425751
133::1892::4::977424295
133::350::5::977426350
133::1968::5::977423286
133::32::2::977423962
133::356::5::977424126
133::357::3::977424718
133::36::4::977422835
133::1101::5::977423540
133::2841::4::977426099
133::2918::4::977423305
133::500::4::977424448
133::1036::4::977423286
133::3579::5::977425000
133::364::5::977424477
133::47::5::977423896
133::296::1::977422872
133::3720::2::994795879
133::2858::5::977421842
133::50::5::977422757
133::1124::4::977423468
133::2867::3::977423645
133::527::5::977422786
133::454::4::977424359
133::62::4::977424152
133::457::4::977423942
133::2000::4::977423389
133::2001::3::977423540
133::2003::3::977423612
133::2005::1::977423442
133::3824::5::977426258
133::3755::4::977424939
133::2881::4::977425820
133::2882::4::977425902
133::1073::4::994795560
133::2959::3::977423883
133::2020::5::977423256
133::2025::4::977424295
133::2028::5::977423863
133::480::3::977422193
133::1088::4::977423723
133::628::4::977424017
133::3911::2::994795708
133::2100::3::977423551
133::3844::5::977423480
133::2976::2::977425779
133::1092::5::977424771
133::1093::4::977425820
133::1094::1::977424339
133::1097::5::977423341
133::491::4::977424223
133::1246::5::977423242
134::648::2::977461007
134::3861::3::1005595804
134::3793::2::977418743
134::2058::5::978038386
134::2997::4::977845495
134::653::2::978038674
134::588::3::977845681
134::589::3::978037903
134::1::4::977845495
134::6::2::978038386
134::3946::1::1005596073
134::3948::1::1005595644
134::1408::3::978038550
134::3879::3::979570188
134::1265::3::977845572
134::733::3::978038386
134::736::2::977418267
134::737::1::978038148
134::3884::1::1005596085
134::1282::5::977461087
134::3897::5::1005595513
134::1429::5::978038727
134::1356::4::978037933
134::2302::5::977845712
134::1500::4::977845572
134::3107::3::978038630
134::3108::3::977845681
134::1432::1::978038764
134::2167::1::978038550
134::1438::1::978038749
134::832::4::977418237
134::836::1::978038851
134::3114::3::977845495
134::1370::3::978038511
134::1517::2::977845604
134::1372::3::978037933
134::1373::4::977418267
134::1377::1::978038674
134::849::1::978038099
134::2322::1::978038835
134::1527::4::978037981
134::1385::2::978038727
134::780::3::978037998
134::786::2::978038814
134::788::2::978038020
134::2334::4::978038511
134::1606::1::978038835
134::1608::5::978038484
134::1391::1::978038674
134::1396::3::978037933
134::798::3::978038851
134::2273::5::978038584
134::1544::3::978038046
134::2353::4::978038511
134::3156::2::985298491
134::880::1::978038124
134::3300::4::1005595682
134::3301::3::1005595682
134::2502::2::977845712
134::1711::4::980403230
134::1641::4::977845655
134::3174::4::977845604
134::3175::5::978037933
134::1573::3::978037998
134::2378::2::977418237
134::1722::3::978038484
134::3256::3::978038484
134::3257::1::978038675
134::1653::4::978037933
134::1580::4::978037981
134::110::3::978038272
134::112::5::978038584
134::1584::4::978037903
134::1586::4::978038674
134::1801::1::978038794
134::1590::1::978038124
134::2393::4::978037933
134::1591::1::978038148
134::996::2::978038814
134::2616::1::978038727
134::2617::2::978038674
134::1747::3::977845626
134::1676::3::978037981
134::208::3::978038727
134::2628::3::977418237
134::3286::1::977461007
134::1687::2::978038703
134::2701::2::978038124
134::1831::1::978038065
134::3438::2::978038749
134::2490::2::978038630
134::1762::1::978038065
134::1909::3::978037981
134::223::4::977845655
134::3298::3::1005595714
134::153::1::978038764
134::2571::3::978037903
134::1917::3::978038046
134::1918::3::978038703
134::1772::5::977418267
134::160::2::978038124
134::1779::2::977418267
134::165::3::978038584
134::2723::3::978038630
134::1784::3::977845604
134::1858::5::978038703
134::172::1::978038099
134::173::1::978038124
134::3534::4::1005595760
134::3536::3::977461215
134::2807::1::978038674
134::2808::1::978038065
134::1792::2::978038652
134::327::1::978038148
134::329::3::978037981
134::185::2::978038099
134::3618::4::1005595729
134::10::3::978038511
134::1876::4::978038020
134::260::5::977418267
134::15::1::978038866
134::198::1::978038550
134::3623::2::1005595701
134::3624::4::977461007
134::3481::5::977460975
134::3555::3::977460975
134::1882::1::978038148
134::20::1::978038851
134::21::2::977845655
134::24::4::978037998
134::3705::1::978038866
134::2763::3::978038550
134::420::2::978038835
134::353::1::978038584
134::32::4::978037903
134::356::5::977845655
134::288::2::978038584
134::1100::1::978038794
134::3717::1::1005595859
134::2916::2::978037903
134::3719::5::1005595701
134::3578::5::977460975
134::1037::1::978038065
134::434::2::978038749
134::435::2::978038099
134::292::2::978038511
134::44::1::978038814
134::367::1::977845712
134::368::3::977845737
134::511::1::978038749
134::512::3::978038046
134::2858::5::977461061
134::442::2::978038020
134::377::3::978038302
134::379::1::978038065
134::3802::2::978038148
134::3593::1::977418753
134::2791::5::977461087
134::524::5::977461101
134::380::2::978038511
134::457::4::978038272
134::2006::3::978038484
134::2879::5::978038386
134::464::2::978038703
134::3751::5::977460975
134::2012::2::978038020
134::3826::1::1005596007
134::3753::4::977460975
134::3827::5::977418743
134::3755::4::977461007
134::546::1::978038148
134::474::4::978038302
134::548::1::978038835
134::2023::3::978038550
134::2028::5::1009831378
134::551::2::977461087
134::552::1::978038652
134::480::4::977461087
134::485::2::978038835
134::95::2::978038764
134::3916::5::977418329
134::494::1::978038484
134::3783::5::1022094365
135::2987::5::977417115
135::3793::5::977417115
135::2995::1::977416959
135::1197::5::977417160
135::3114::5::977417100
135::1513::1::977417044
135::2318::5::977416959
135::785::4::977416972
135::2336::5::977416901
135::3081::3::977417066
135::2355::5::977416853
135::3159::5::977416912
135::2502::5::977417013
135::3160::4::977416986
135::3174::5::977416986
135::3175::5::977416931
135::3176::4::977417086
135::3179::5::977416793
135::2600::2::977417115
135::2606::1::977416959
135::2394::4::977417027
135::2395::5::977417066
135::2396::5::977417066
135::2541::3::977416879
135::3273::1::977417066
135::3285::1::977416821
135::2700::5::977417086
135::2701::1::977417115
135::2706::2::977416752
135::2707::5::977416793
135::2709::4::977417003
135::223::5::977416878
135::3298::2::977416821
135::2710::3::977416821
135::3515::2::977416671
135::2716::5::977416931
135::2572::2::977416752
135::164::3::977416671
135::2722::2::977416879
135::2723::4::977417003
135::2724::2::977417066
135::2580::4::977416931
135::2806::1::977417086
135::2598::4::977417027
135::2672::2::977417100
135::2747::5::977416671
135::3623::3::977417003
135::1016::3::977416671
135::2683::5::977416793
135::2686::5::977417044
135::2688::3::977416931
135::24::3::977417027
135::2907::2::977417086
135::2908::5::977416853
135::2762::5::977417066
135::2763::3::977417100
135::2692::5::977417044
135::2694::3::977416821
135::2840::2::977417086
135::2770::5::977416853
135::2771::3::977416853
135::2918::5::977417160
135::2858::5::977416752
135::2791::5::977417160
135::1127::5::977416752
135::3751::5::977416879
135::1210::5::977416671
135::2881::2::977416888
135::2959::5::977416912
135::2961::2::977417086
136::2987::3::977422837
136::1177::3::977423899
136::3930::4::977421988
136::3863::4::977424239
136::2124::3::977530975
136::3791::1::977423978
136::2054::1::977424278
136::1252::4::977424630
136::3794::4::977530809
136::1253::4::977421570
136::3868::3::977422376
136::3869::3::977531398
136::2997::5::977422044
136::1258::5::977421741
136::1259::4::977530780
136::1187::4::977422269
136::581::3::977421260
136::585::3::977424146
136::586::1::977424368
136::587::1::977424034
136::588::2::977530536
136::589::1::977422087
136::1::2::977530792
136::2::1::977424195
136::3007::1::977530389
136::2132::5::977421753
136::1405::1::977531255
136::1261::2::977530708
136::2064::5::977421714
136::802::1::977424004
136::2138::4::977421151
136::1409::1::977424356
136::2139::3::977422161
136::1191::4::977424209
136::2067::5::977422061
136::1265::3::977422161
136::1339::4::977423707
136::1266::3::977422116
136::1193::4::977421091
136::1269::4::977422474
136::1196::2::977421113
136::590::2::977423534
136::1197::1::977421777
136::1199::3::977421646
136::594::3::977530497
136::595::4::977423592
136::2212::3::977422188
136::2140::4::977422837
136::2141::2::977531212
136::1416::3::977424146
136::1270::2::977422938
136::1271::4::977422597
136::1345::4::977422678
136::2078::2::977530497
136::1279::4::977423063
136::818::4::977423886
136::674::5::977423734
136::3020::1::977423954
136::3028::2::977422959
136::2080::1::977530536
136::2081::3::977423886
136::2083::4::977530554
136::1282::4::977422387
136::750::3::977421293
136::2087::1::977530536
136::1285::4::977530822
136::2088::4::977424264
136::1289::5::977530426
136::1500::4::977423156
136::3033::3::977423786
136::3108::4::977421803
136::2161::5::977423220
136::900::1::977421818
136::2163::1::977424417
136::903::5::977421646
136::2093::5::977423786
136::1291::3::977422881
136::904::4::977421247
136::832::1::977422984
136::1366::4::977423579
136::2096::2::977530497
136::1296::4::977421803
136::1298::2::977530517
136::2311::4::977424264
136::2313::5::977421765
136::3044::1::977423034
136::1513::4::977424094
136::3046::2::977530871
136::2318::5::977530663
136::1370::1::977423127
136::910::4::977421293
136::1517::4::977530954
136::2174::5::977530728
136::2176::5::977422350
136::2178::4::977421840
136::1449::5::977530757
136::919::3::977421331
136::778::4::977422174
136::2321::1::977422460
136::3053::5::977424320
136::2181::5::977422422
136::920::3::977422510
136::1454::2::977423086
136::922::4::977421541
136::923::4::977424608
136::924::5::977421802
136::783::3::977530554
136::858::4::977421127
[truncated: 24,194,152 more chars]
