# Supplementary material for: A sequential recommendation method using contrastive learning and Wasserstein self-attention mechanism
Source: PeerJ Comput Sci. 2025 Mar 26;11:e2749. doi: 10.7717/peerj-cs.2749 (PMC12190389; doi:10.7717/peerj-cs.2749)
Supplement: Supplemental Information 2 [file peerj-cs-11-2749-s002.zip › ml-1m/users.dat]

1::F::1::10::48067
2::M::56::16::70072
3::M::25::15::55117
4::M::45::7::02460
5::M::25::20::55455
6::F::50::9::55117
7::M::35::1::06810
8::M::25::12::11413
9::M::25::17::61614
10::F::35::1::95370
11::F::25::1::04093
12::M::25::12::32793
13::M::45::1::93304
14::M::35::0::60126
15::M::25::7::22903
16::F::35::0::20670
17::M::50::1::95350
18::F::18::3::95825
19::M::1::10::48073
20::M::25::14::55113
21::M::18::16::99353
22::M::18::15::53706
23::M::35::0::90049
24::F::25::7::10023
25::M::18::4::01609
26::M::25::7::23112
27::M::25::11::19130
28::F::25::1::14607
29::M::35::7::33407
30::F::35::7::19143
31::M::56::7::06840
32::F::25::0::19355
33::M::45::3::55421
34::F::18::0::02135
35::M::45::1::02482
36::M::25::3::94123
37::F::25::9::66212
38::F::18::4::02215
39::M::18::4::61820
40::M::45::0::10543
41::F::18::4::15116
42::M::25::8::24502
43::M::25::12::60614
44::M::45::17::98052
45::F::45::16::94110
46::M::18::19::75602
47::M::18::4::94305
48::M::25::4::92107
49::M::18::12::77084
50::F::25::2::98133
51::F::1::10::10562
52::M::18::4::72212
53::M::25::0::96931
54::M::50::1::56723
55::F::35::12::55303
56::M::35::20::60440
57::M::18::19::30350
58::M::25::2::30303
59::F::50::1::55413
60::M::50::1::72118
61::M::25::17::95122
62::F::35::3::98105
63::M::18::4::54902
64::M::18::1::53706
65::M::35::12::55803
66::M::25::18::57706
67::F::50::5::60181
68::M::18::4::53706
69::F::25::1::02143
70::M::18::4::53703
71::M::25::14::95008
72::F::45::0::55122
73::M::18::4::53706
74::M::35::14::94530
75::F::1::10::01748
76::M::35::7::55413
77::M::18::4::15321
78::F::45::1::98029
79::F::45::0::98103
80::M::56::1::49327
81::F::25::0::60640
82::M::25::17::48380
83::F::25::2::94609
84::M::18::4::53140
85::M::18::4::94945
86::F::1::10::54467
87::M::25::14::48360
88::F::45::1::02476
89::F::56::9::85749
90::M::56::13::85749
91::M::35::7::07650
92::F::18::4::44243
93::M::25::17::95825
94::M::25::17::28601
95::M::45::0::98201
96::F::25::16::78028
97::F::35::3::66210
98::F::35::7::33547
99::F::1::10::19390
100::M::35::17::95401
101::F::18::3::33314
102::M::35::19::20871
103::M::45::7::92104
104::M::25::12::00926
105::M::45::12::90277
106::F::35::11::79101
107::M::45::18::63129
108::M::25::12::30316
109::M::45::15::92028
110::M::25::2::90803
111::M::35::15::55416
112::M::25::16::97209
113::M::18::12::37032
114::F::25::2::83712
115::M::25::17::28083
116::M::25::17::55744
117::M::25::17::33314
118::M::35::17::22315
119::F::1::10::77515
120::M::25::11::27106
121::M::35::7::75229
122::F::18::4::94305
123::M::35::9::67208
124::M::56::7::91356
125::M::45::14::01701
126::M::18::9::98117
127::F::45::3::01770
128::M::56::6::37922
129::M::25::11::20164
130::M::35::17::50021
131::M::18::4::06520
132::M::25::17::99709
133::F::25::0::55071
134::M::25::0::66212
135::M::18::4::20006
136::M::18::2::21202
137::F::45::6::78758
138::M::18::20::22203
139::F::25::20::45409
140::F::35::1::55107
141::M::35::13::62035
142::M::25::7::10011
143::M::18::3::64043
144::M::25::17::29401
145::M::18::4::19081
146::F::35::20::10954
147::M::18::4::91360
148::M::50::17::57747
149::M::25::1::29205
150::M::35::7::98144
151::F::25::20::85013
152::M::18::4::48104
153::M::1::10::51537
154::M::50::20::94530
155::M::35::12::07470
156::F::45::7::14519
157::M::35::16::12866
158::M::56::7::28754
159::F::45::0::37922
160::M::35::7::13021
161::M::45::16::98107-2117
162::F::18::4::93117
163::M::18::4::85013
164::F::56::13::94566
165::M::18::16::98502
166::M::18::4::92802
167::F::25::11::10022
168::F::50::0::46970
169::M::25::7::55439
170::M::25::11::07002
171::F::50::17::55441
172::M::25::3::07661
173::M::25::0::45237
174::M::25::16::21203
175::F::25::2::95123
176::F::18::3::55016
177::M::50::1::54016
178::M::56::17::53705
179::M::25::0::02135
180::M::45::12::01603
181::M::18::17::33186
182::M::18::4::03052
183::F::45::1::55407
184::F::25::0::19001
185::M::45::0::14468
186::M::18::5::91767
187::F::45::1::94061
188::M::56::16::79930
189::M::18::0::60076
190::M::25::17::55125
191::M::18::4::04915
192::M::18::1::10977
193::F::45::15::44106
194::F::1::10::29146
195::M::25::12::10458
196::F::35::9::94587
197::M::18::14::10023
198::M::25::12::55108
199::M::18::4::83706
200::F::18::4::84321
201::F::35::2::55117
202::M::18::4::53706
203::F::18::4::53715
204::M::25::7::92123
205::M::35::12::97333
206::M::25::17::20194
207::M::25::12::94115
208::M::35::17::55432
209::M::35::1::90048
210::F::1::10::25801
211::M::45::17::90620
212::M::25::16::53714
213::F::18::4::01609
214::M::18::20::80218
215::M::35::14::92075
216::M::45::13::52761
217::M::18::4::22903
218::M::35::14::95822
219::F::25::4::55113
220::M::25::12::22903
221::F::25::0::94063
222::M::25::1::55116
223::M::25::17::28262
224::F::18::4::14850
225::M::25::7::11215
226::M::35::1::94518
227::M::35::20::90291
228::M::25::15::55455
229::M::18::10::04576
230::M::45::1::43210
231::M::25::3::55455
232::M::25::20::55408
233::F::45::20::37919-4204
234::M::35::7::39652
235::M::25::0::98153
236::M::25::5::55126
237::M::25::6::46835
238::F::50::7::90291
239::M::18::19::94618
240::M::50::17::55113
241::M::35::20::55121
242::F::18::4::53706
243::M::25::16::11576
244::M::50::7::19072
245::M::35::16::66046
246::F::18::4::60625
247::M::25::17::94404
248::M::18::17::72703
249::F::18::14::48126
250::M::35::16::11229
251::M::56::17::55105
252::M::25::12::94112
253::F::25::11::97370
254::M::35::17::49015
255::M::35::0::85310
256::M::45::16::55076
257::M::18::18::55113
258::M::25::7::55436
259::M::25::1::60615
260::M::18::19::98126
261::M::25::20::75801
262::F::25::1::68503
263::F::25::7::22304
264::M::35::0::20755
265::F::35::7::55116
266::M::35::11::75229
267::M::45::12::55001
268::F::18::12::29708
269::M::25::2::55408
270::M::50::14::55414
271::M::18::4::48202
272::M::18::0::80302
273::M::18::4::55427
274::M::18::4::55455
275::M::25::0::48162
276::M::45::16::01982
277::F::35::1::98126
278::M::45::18::60482
279::M::25::14::91214
280::M::50::7::19118
281::F::35::0::94117
282::M::25::17::94401
283::M::25::0::10003
284::M::25::12::91910
285::F::35::0::94109
286::M::25::1::54601
287::M::50::13::94706
288::F::25::12::97119
289::F::25::0::11801
290::F::25::20::94591
291::M::35::12::55110
292::M::35::7::19406
293::M::56::1::55337-4056
294::F::45::9::43147
295::M::18::0::80203
296::M::50::5::89432
297::M::18::2::97211
298::F::18::4::19010
299::M::25::12::97370
300::M::25::7::78664
301::M::18::4::61820
302::M::18::4::04901
303::M::25::7::20006
304::M::25::0::55414
305::F::18::0::55414
306::M::18::0::53051
307::M::50::16::90027
308::M::25::2::10025
309::M::25::4::16801
310::F::18::4::31207
311::M::18::4::31201
312::F::50::2::22207
313::F::18::4::02138
314::F::56::9::46911
315::F::56::1::55105
316::M::56::13::90740
317::M::35::7::38555
318::F::56::13::55104
319::F::50::6::33436
320::M::35::6::99516
321::M::18::4::55128
322::M::56::17::55117
323::M::45::12::53716
324::M::35::17::55106
325::F::50::3::55112
326::M::50::11::25302
327::M::35::18::55448
328::M::35::12::80401
329::M::35::7::02115
330::M::56::7::92065
331::M::25::7::55902
332::M::50::1::55109
333::M::35::2::55410
334::F::56::2::55113
335::M::35::18::55434
336::M::18::0::98765
337::M::18::19::80205
338::M::35::7::55116
339::M::50::7::80207
340::F::25::3::28001
341::F::56::13::92119
342::M::18::12::55076
343::F::35::3::55127
344::M::35::14::75034
345::M::25::12::94114
346::F::25::0::55110
347::F::56::1::55305
348::M::50::7::55110
349::M::1::10::08035
350::M::45::20::08035
351::M::18::4::55105
352::M::18::4::60115
353::F::35::7::92625
354::M::35::1::55117
355::M::18::3::55107
356::M::56::20::55101
357::M::18::0::98103
358::F::56::1::20815
359::M::25::17::55128
360::M::35::17::28208
361::F::25::14::94115
362::M::35::20::55407
363::M::18::10::55419
364::F::35::1::46815
365::F::18::4::02138
366::M::50::15::55126
367::M::50::12::55421
368::M::25::0::90293
369::M::35::1::55110
370::M::18::17::22304
371::M::18::4::02141
372::F::18::4::72227
373::F::25::2::55347
374::F::35::14::55346
375::M::25::2::55106
376::M::35::1::80026
377::M::25::17::55418
378::F::18::0::55105
379::F::35::1::54822
380::M::25::2::92024
381::M::35::17::89015
382::F::35::20::66205
383::F::25::7::78757
384::M::25::11::55075
385::M::25::6::68131
386::M::25::0::55408
387::F::35::7::55111
388::F::25::0::10021
389::M::25::6::68128
390::M::25::4::55405
391::M::45::11::22122
392::M::18::7::20037
393::M::35::17::55402
394::M::18::0::55013
395::M::18::5::55104
396::M::25::1::56187
397::M::35::17::22124
398::M::25::17::55454
399::F::35::6::55128
400::F::18::3::55422
401::M::18::0::55129
402::M::25::11::55427
403::M::18::4::02138
404::M::18::4::10128
405::M::56::1::13077
406::M::25::20::55105
407::M::18::17::89503
408::M::25::11::02143
409::M::18::12::55122
410::F::25::1::55417
411::F::45::1::43214
412::M::35::15::55117
413::M::25::11::55409
414::M::25::0::55317
415::F::35::0::55406
416::M::45::14::55076
417::F::25::0::50613
418::F::25::3::54016
419::M::18::3::55422
420::M::35::1::55406
421::F::45::3::55125
422::M::56::17::55104
423::M::18::4::55455
424::M::25::17::55112
425::M::25::12::55303
426::M::18::4::55455
427::M::35::12::55104
428::F::18::4::55455
429::M::18::0::54901
430::F::18::10::55306
431::M::18::10::55303
432::M::45::16::55306
433::M::50::6::55115
434::F::45::3::98155
435::M::25::7::55125
436::M::18::4::43023
437::M::35::17::55030
438::M::18::11::53705
439::M::35::14::55129
440::M::56::1::32940
441::M::35::1::55127
442::M::25::1::55105
443::M::25::3::55421
444::M::56::0::55108
445::M::45::12::55117
446::F::50::0::55042
447::F::45::11::55105
448::M::25::17::80123
449::M::25::7::85037
450::M::45::1::24523
451::M::56::13::54720
452::M::50::17::55117
453::M::18::4::55102
454::M::25::20::55092
455::F::35::2::55113
456::M::35::0::55105
457::M::18::4::54703
458::M::50::16::55405-2546
459::F::18::4::55105
460::M::45::18::55313
461::M::50::7::55075
462::M::18::16::55416
463::M::25::7::55105
464::F::18::4::55455
465::M::18::19::94523
466::M::25::5::55405
467::F::35::3::55075
468::F::1::10::55082
469::M::35::6::55122
470::F::1::10::55068
471::M::35::7::08904
472::M::35::0::55418
473::F::18::4::55112
474::M::25::17::92126
475::F::25::2::55421
476::M::35::0::55127
477::M::35::14::55410
478::M::50::16::55113
479::M::25::12::55042
480::F::18::4::55422
481::M::45::7::55115
482::M::25::14::55305
483::M::18::12::55105
484::F::1::10::55104
485::M::56::7::55042
486::M::56::0::91367
487::F::35::17::55082
488::M::25::12::55107
489::M::18::4::55455
490::M::1::10::55345
491::M::18::4::56043
492::M::25::12::55112
493::M::50::7::55016
494::F::35::0::17870
495::M::18::10::55421
496::M::18::4::55455
497::F::25::17::55412
498::M::35::17::55113
499::F::25::1::55108
500::F::18::2::55105
501::M::25::2::55372
502::M::35::6::55126
503::M::35::11::73120
504::M::25::2::17003
505::M::35::17::37815
506::M::25::16::55103-1006
507::F::25::0::55405
508::M::25::12::55418
509::M::25::2::55125
510::M::18::12::55109
511::F::45::4::15232
512::M::35::0::55379
513::M::25::0::55119
514::M::25::2::55113
515::M::25::1::55406
516::F::56::14::55033
517::F::25::14::55408
518::F::35::12::75240
519::F::35::14::55038
520::F::35::20::55104
521::M::56::7::55105
522::M::25::12::55124
523::M::50::7::55105
524::M::18::0::91320
525::M::35::6::19027
526::M::45::17::94806
527::F::25::2::11201
528::F::18::17::83843
529::M::35::12::92009
530::M::25::2::10019
531::F::18::14::22206
532::M::25::7::94301
533::M::25::12::27514
534::M::25::15::55902
535::M::35::6::95370
536::M::25::20::01267
537::M::45::14::07704
538::M::56::16::95407
539::M::25::2::55103
540::M::18::1::15213
541::F::18::4::5849574
542::M::18::4::78705
543::M::25::5::55057
544::M::35::12::94538
545::M::35::17::01890
546::F::25::0::37211
547::M::35::12::76109
548::F::35::16::96860
549::M::25::6::53217
550::M::45::8::21559
551::M::35::20::55116
552::M::50::18::23456
553::M::25::2::94131
554::M::25::12::94086
555::M::18::4::53213
556::F::25::9::37221
557::M::56::1::30030
558::M::35::20::55108
559::F::25::7::60422
560::M::45::15::81335
561::F::18::14::64060
562::M::35::20::48083
563::M::25::4::53703
564::M::45::1::49419
565::M::25::16::45242
566::M::25::17::92122
567::M::35::20::52570-9634
568::F::50::17::19716
569::F::18::4::97339
570::M::25::4::33314
571::M::50::5::95401
572::M::18::4::61801
573::F::35::2::98119
574::M::25::19::90214
575::M::25::12::92130
576::F::45::15::20910
577::M::35::0::02115
578::M::18::17::90064
579::M::25::5::32839
580::M::1::10::08534
581::M::50::14::73543
582::M::18::4::67042
583::F::25::0::48067
584::F::25::0::94403
585::M::18::1::53703
586::M::35::14::53092
587::M::25::20::92649
588::F::25::11::23220
589::M::18::2::90210
590::F::35::6::98032
591::M::25::0::76201
592::M::18::0::92103
593::F::50::1::91711
594::F::56::13::60076
595::M::25::7::10019
596::F::25::1::01950
597::M::35::12::80206
598::M::35::7::95476
599::M::50::6::53711
600::M::35::17::66209
601::F::18::20::06320
602::F::56::6::14612
603::F::25::6::32256
604::M::45::17::32256
605::F::18::4::44425
606::F::1::10::49507
607::M::25::0::43614
608::M::18::4::18011
609::M::25::7::10012
610::M::25::4::77025
611::M::35::0::20715
612::M::50::7::95020
613::M::35::20::10562
614::M::35::1::90024
615::M::50::17::32951
616::M::25::7::94115
617::F::25::7::92117
618::M::25::0::74105
619::F::18::1::94706
620::M::18::0::13210
621::M::18::4::93560
622::M::25::0::92612
623::M::25::17::60555
624::M::25::1::75207
625::F::35::12::44106
626::M::18::4::77005
627::M::50::2::97210
628::F::35::0::20715
629::F::1::10::48154
630::F::35::14::80525
631::M::35::17::28601
632::M::45::17::07649
633::M::25::17::94131
634::F::1::10::49512
635::M::56::17::33785
636::M::18::20::92055
637::M::35::12::97132
638::M::25::6::77584
639::M::45::17::85202
640::M::18::4::47406
641::F::35::0::55116
642::F::35::1::78155
643::M::25::2::23188
644::M::25::20::93704
645::M::35::20::11215
646::M::35::7::08505
647::M::35::12::85224
648::F::25::12::94131
649::M::25::4::80526
650::M::25::17::49445
651::M::35::7::20895
652::M::18::20::12222
653::M::56::13::92660
654::M::50::7::75023
655::F::25::2::92629
656::F::45::16::92106
657::F::50::13::34691
658::F::25::0::10021
659::F::25::0::28134
660::M::45::16::70507
661::M::45::1::13114
662::M::18::4::99163
663::F::25::7::12345
664::M::35::18::74601
665::M::18::2::13317
666::F::18::0::08540
667::M::25::18::98438
668::F::25::3::22042
669::M::25::17::30307
670::M::25::12::30303
671::M::18::4::61761
672::M::35::7::46845
673::M::25::20::10023
674::M::25::17::22042
675::M::25::20::02048
676::M::18::16::55129
677::M::50::2::94122
678::M::25::0::34952
679::M::35::16::29681
680::M::25::12::37013
681::M::35::7::30501
682::M::25::4::27510
683::M::25::4::27514
684::M::25::4::27510
685::M::25::4::27514
686::M::18::4::27514
687::F::25::7::14136
688::M::56::13::13407
689::F::50::0::48103
690::M::25::12::90717
691::M::35::11::96813
692::F::25::0::85207
693::M::35::12::98103
694::M::18::4::76401
695::F::18::1::04240
696::M::25::12::94114
697::F::50::6::97330
698::M::18::4::76401
699::M::18::0::73505
700::M::50::17::14650
701::F::18::4::01002
702::M::35::7::90808
703::F::56::1::44074
704::F::35::8::85712
705::M::25::4::48065
706::M::35::20::78664
707::M::35::7::17740
708::M::25::0::37042
709::M::18::0::92647
710::M::25::20::85207
711::M::25::18::80521
712::M::25::0::95136
713::M::35::7::79912
714::M::18::4::76013
715::M::18::0::53715
716::M::18::4::98188
717::M::25::11::90211
718::M::18::2::90211
719::M::1::0::75070
720::M::18::0::55129
721::F::35::9::97520
722::M::25::12::55106
723::M::25::12::98027
724::M::50::13::90266
725::M::56::11::08904
726::F::25::9::77449
727::M::35::11::94061
728::M::25::6::11598
729::M::35::12::85284
730::M::25::0::10580
731::M::45::3::55410
732::M::25::7::07030
733::M::35::16::30034
734::M::25::7::90078
735::M::25::14::04240
736::M::18::12::07070
737::M::1::19::53711
738::M::18::17::99205
739::M::35::12::55803
740::M::25::14::24551
741::M::25::5::44095
742::M::18::0::54758
743::F::1::2::60660
744::M::25::17::77007
745::M::1::10::90004
746::F::18::19::95019
747::M::18::4::98606
748::M::25::0::60098
749::M::35::18::56303
750::F::35::9::13066
751::F::25::17::97201
752::F::25::3::97401
753::M::1::10::42754
754::M::35::7::38024
755::F::35::0::94002
756::M::35::0::90064
757::M::25::12::97401
758::M::35::7::19518
759::F::56::3::89156
760::M::56::15::94114
761::M::18::7::99945
762::M::1::10::63041
763::M::18::10::02882
764::M::18::20::85296
765::M::25::17::74467
766::F::25::7::95128
767::M::25::12::45241
768::M::25::12::17067
769::M::45::17::02421
770::M::18::4::98499
771::F::50::1::75087
772::M::18::12::89118
773::M::25::6::48108
774::M::18::4::22903
775::M::1::17::56258
776::F::25::3::92627
777::M::18::19::87543
778::M::18::17::32694
779::M::25::0::60156
780::M::25::17::91776
781::M::18::4::95076
782::M::56::1::28223
783::M::25::4::53703
784::M::18::0::11040
785::M::18::19::29307
786::M::25::0::55987
787::M::18::4::77802
788::M::25::0::37601
789::M::18::1::67212
790::M::25::17::45694
791::M::35::7::27511
792::M::25::17::01002
793::F::35::14::37043
794::M::50::20::10543
795::F::35::14::19147
796::M::50::6::98237
797::F::50::7::20175
798::F::25::20::48464
799::F::25::5::98498
800::F::35::12::72032
801::F::25::20::95776
802::M::25::16::22801
803::M::18::4::67217
804::M::25::20::90032
805::M::35::12::37211
806::M::35::0::34990
807::M::18::4::89015
808::M::25::7::85226
809::M::25::17::70508
810::M::25::12::98006
811::M::50::0::94043
812::M::25::6::37930
813::M::18::4::70002
814::F::18::4::92612
815::M::25::4::37130
816::M::45::0::92108
817::M::18::4::41076
818::M::18::4::60107
819::M::35::7::60611
820::M::35::7::78759
821::M::18::2::14456
822::F::25::1::07666
823::M::25::0::92078
824::M::35::12::94530
825::M::56::1::39532
826::F::35::1::80210
827::M::45::2::55409
828::M::18::4::70817
829::M::1::19::53711
830::M::35::7::60657
831::F::45::0::20874
832::M::18::2::19464
833::M::35::7::46825
834::F::35::12::78640
835::M::56::0::94952
836::M::25::11::10023
837::M::56::7::08540
838::M::50::17::92661
839::M::25::0::98103
840::F::25::3::02828
841::F::50::14::92119
842::F::18::0::55102
843::M::25::7::49321
844::M::25::0::92121
845::F::18::0::20009
846::M::25::5::80209
847::F::25::7::80228
848::M::25::15::94121
849::M::25::3::75006
850::M::35::0::60640
851::M::18::4::75287
852::M::25::5::92105
853::M::25::17::55447
854::F::25::16::44092
855::F::18::2::72701
856::F::45::6::02453
857::M::35::17::11701
858::M::35::14::10013
859::M::25::12::10128
860::M::18::0::78237
861::M::25::7::37027
862::M::35::7::10019
863::M::25::7::62522
864::F::25::0::97205
865::M::35::1::91711
866::M::1::10::08820
867::M::45::12::95814
868::M::50::17::01702-7224
869::M::18::20::92026
870::F::25::1::02144
871::M::1::10::76013
872::M::50::1::20815
873::M::56::6::19027
874::M::45::15::26105
875::M::1::10::94707
876::M::25::4::43202
877::M::25::0::90631
878::M::18::2::01720
879::M::45::16::92018
880::M::35::17::94114
881::M::18::14::76401
882::M::18::2::01720
883::F::35::14::92673
884::M::1::10::49454
885::M::35::0::48105
886::F::56::0::14830
887::F::56::16::55345
888::F::1::10::08820
889::M::45::20::10024
890::M::18::4::92153
891::M::25::1::80202
892::M::35::0::76031
893::F::50::6::85016
894::M::18::4::31602
895::M::50::1::34683
896::M::18::15::94015
897::M::25::6::92130
898::M::25::7::77005
899::F::25::1::30605
900::F::56::13::90066
901::F::56::0::92027
902::M::56::0::45432
903::M::56::13::75165
904::M::35::20::92308
905::F::45::12::28655
906::M::1::10::71106
907::F::45::6::92117
908::F::50::1::92103
909::M::45::7::92831
910::F::50::0::98226
911::M::50::0::98226
912::F::35::2::91324
913::M::25::0::20744-6223
914::F::35::9::30338
915::M::25::7::72762
916::F::25::1::92084
917::M::50::6::92117
918::F::45::1::91901
919::F::35::1::92056
920::M::18::4::92173
921::M::25::17::92084
922::M::56::16::48009
923::M::25::7::37212
924::M::50::17::98642
925::F::35::3::48073
926::M::1::10::07869
927::F::25::20::91105
928::F::56::16::98199
929::M::25::15::53706
930::M::25::5::98380
931::F::56::1::06032
932::F::35::6::97838
933::M::45::1::49419
934::F::35::7::97401
935::M::35::14::60538
936::M::18::4::34567
937::M::25::15::60513
938::F::25::1::01060
939::F::25::20::20110-5616
940::M::1::10::76240
941::M::18::20::45387
942::F::50::6::85716
943::F::45::12::08033
944::M::35::0::91505
945::M::45::7::49345
946::M::35::7::48103-8929
947::M::18::0::21015
948::M::56::12::43056
949::M::50::17::96753
950::M::35::7::21044
951::M::45::2::10009
952::M::56::16::97478
953::M::50::20::97030
954::F::25::0::21030
955::F::50::7::94941
956::M::35::1::55104
957::M::35::1::29706
958::M::35::2::48116
959::M::50::11::44622
960::M::1::10::45244
961::M::18::10::10016
962::F::25::1::80020
963::M::25::0::48197
964::M::25::7::94123
965::M::56::7::10954
966::M::56::2::92262
967::F::18::0::43615
968::M::50::12::94530
969::F::25::11::19103
970::M::25::0::27615
971::M::25::12::43615
972::M::45::1::02138
973::F::25::1::80026
974::M::35::19::94930
975::M::35::0::98136
976::M::35::14::89113
977::M::25::2::80110
978::M::18::0::19116
979::M::1::10::48073
980::M::25::6::92014
981::M::25::20::02141
982::F::25::9::92064
983::F::25::16::99224
984::M::50::16::92129
985::M::25::4::32608
986::F::56::0::19004
987::F::35::17::48098
988::M::50::11::48823
989::M::50::0::20706
990::M::18::6::10004
991::F::25::9::48103
992::F::35::3::02780
993::M::25::0::45678
994::M::18::2::92109
995::F::18::4::96803
996::M::25::17::98102
997::M::1::19::15748
998::M::45::20::10019
999::M::25::15::62558
1000::F::25::6::90027
1001::M::25::4::90210
1002::M::50::11::07043
1003::M::25::2::19320
1004::M::25::3::95136
1005::M::35::11::08003
1006::M::18::4::53220
1007::M::50::12::01960
1008::M::35::3::77064
1009::M::50::7::48315
1010::M::25::0::10310
1011::M::25::8::92115
1012::F::35::1::30004
1013::M::56::13::02576
1014::F::45::17::03054
1015::M::35::3::11220
1016::M::56::16::60044
1017::M::35::0::30906
1018::M::18::4::95616
1019::M::35::1::60640
1020::M::18::20::93455
1021::M::35::0::94559
1022::M::25::3::00918
1023::M::56::13::92675
1024::F::35::1::74135
1025::M::25::16::34677
1026::F::45::0::19130
1027::M::18::4::77005
1028::F::45::7::03848
1029::M::25::0::20015
1030::M::25::7::97303
1031::M::35::16::19803
1032::M::50::16::19425
1033::M::25::5::60076
1034::F::35::1::82601
1035::M::18::2::15956
1036::M::35::7::28036
1037::M::45::7::02081
1038::F::56::15::20194
1039::F::35::1::02346
1040::M::25::11::76309
1041::M::45::2::94306
1042::M::35::5::92801
1043::F::50::11::87004
1044::M::25::20::72701
1045::F::1::10::77477
1046::M::56::18::53404-1230
1047::M::18::0::62225
1048::M::35::6::75225
1049::M::45::14::95002
1050::M::25::1::97302
1051::F::25::0::60513
1052::F::35::2::75214
1053::M::35::0::18360
1054::M::1::10::75040
1055::M::35::0::91505
1056::M::1::0::48133
1057::M::45::17::73069
1058::M::25::1::97321
1059::F::25::0::97213
1060::M::18::10::11235
1061::M::45::0::46060
1062::M::50::19::59457
1063::M::35::7::50265
1064::M::25::7::91344
1065::F::25::0::94402
1066::M::45::12::02151
1067::M::35::12::94402
1068::F::18::4::77581
1069::M::25::20::98105
1070::F::45::2::20036
1071::M::50::16::13045
1072::F::35::7::07601
1073::F::25::6::72211
1074::M::45::17::48073
1075::F::25::6::60660
1076::F::25::3::27606
1077::M::25::3::60660
1078::F::45::9::95661
1079::M::25::7::98115
1080::M::56::7::08854
1081::M::18::4::68144-2410
1082::M::45::7::48170
1083::M::56::0::27705
1084::M::1::19::03226
1085::M::25::7::34695
1086::M::18::4::98225
1087::M::25::16::08826
1088::F::1::10::98103
1089::M::35::6::37853
1090::M::25::7::94105
1091::M::18::5::345567
1092::F::18::4::49525
1093::M::50::14::60504
1094::F::18::0::92626
1095::F::56::6::08753
1096::M::1::10::80439
1097::M::18::17::92109
1098::M::35::7::94945
1099::M::25::17::77059
1100::M::25::0::60090
1101::M::35::1::06417
1102::M::18::1::55408
1103::F::45::7::60605
1104::M::35::11::10023
1105::M::35::6::48105
1106::M::18::4::90241
1107::F::50::1::02324
1108::M::56::1::93003
1109::M::18::10::45904
1110::F::56::6::77005
1111::F::50::16::44319
1112::M::18::6::19104
1113::M::18::4::97215
1114::F::18::9::75801
1115::F::25::1::60551
1116::M::25::15::92121
1117::M::18::14::10017
1118::M::50::13::02718
1119::M::35::1::90504
1120::M::18::4::95616
1121::M::56::7::78701
1122::M::56::14::02632
1123::M::50::0::91789
1124::M::25::2::60156
1125::F::18::4::53715
1126::M::56::16::13031
1127::M::25::0::11788
1128::M::25::1::72701
1129::M::35::17::22309
1130::M::18::7::60012
1131::M::56::13::12570
1132::M::18::12::98225
1133::M::18::2::90038
1134::M::18::20::19114
1135::M::50::13::98201
1136::F::35::7::90274
1137::M::18::4::13165
1138::M::18::12::12047
1139::M::25::1::93420-2852
1140::F::45::2::73069
1141::F::25::3::84770
1142::M::18::1::43623
1143::M::50::7::94024
1144::M::25::7::94025
1145::M::50::3::92103
1146::F::18::16::80260
1147::M::25::20::98101
1148::M::35::17::92618
1149::M::25::12::98103
1150::F::25::20::75226
1151::M::25::15::46805
1152::M::18::4::30328
1153::M::18::10::33024
1154::F::1::10::53545
1155::M::25::12::90278
1156::F::50::2::33334
1157::M::45::7::30253
1158::F::35::1::98026
1159::M::18::0::48314
1160::M::18::14::07017
1161::M::25::0::10025
1162::F::35::0::97213
1163::M::1::10::70448
1164::F::25::19::90020
1165::M::25::12::45014
1166::M::56::6::94030
1167::F::50::1::55126
1168::F::25::0::94109
1169::M::25::20::94402
1170::M::56::3::10023
1171::M::45::12::94114
1172::F::25::0::61801
1173::F::25::7::10019
1174::F::18::16::91780
1175::F::25::2::90020
1176::M::56::1::44256
1177::F::25::17::01453
1178::M::56::0::48186
1179::M::50::1::91030
1180::F::50::20::95503
1181::M::35::7::20716
1182::M::1::10::91326
1183::M::35::19::94598
1184::F::25::4::92354
1185::F::35::1::97374
1186::M::18::19::98502
1187::F::1::0::90210
1188::M::45::7::72212
1189::M::25::0::85712
1190::M::45::0::98031
1191::F::35::0::98117
1192::M::50::16::98103
1193::M::25::12::90712
1194::F::25::1::95617
1195::F::1::10::13907
1196::F::18::14::22203
1197::M::35::1::44077
1198::M::1::10::49544
1199::M::50::13::77459
1200::M::1::0::97222
1201::M::18::4::84112-2004
1202::M::35::12::97006
1203::F::25::1::06417
1204::M::25::7::95076
1205::F::56::0::46814
1206::F::50::7::33764
1207::M::50::0::43617
1208::M::25::0::12590
1209::M::35::7::94127
1210::M::25::17::27519
1211::M::18::4::10027
1212::F::50::1::60089
1213::M::50::0::91505
1214::M::56::13::94558
1215::M::35::17::23602
1216::M::25::2::90292
1217::M::25::12::94118
1218::M::56::15::13207
1219::M::25::7::12206
1220::M::1::10::48073
1221::M::18::0::19134
1222::M::35::0::52162
1223::M::25::2::60102
1224::M::50::13::02125
1225::M::45::7::61081
1226::M::18::20::07087
1227::M::50::1::90027
1228::M::25::1::94720
1229::F::25::4::48219
1230::M::25::11::95125
1231::M::25::12::60515
1232::F::18::4::43235
1233::F::45::20::94519
1234::M::18::4::91006
1235::F::25::7::94043
1236::F::25::1::48316
1237::M::18::4::32720
1238::F::35::20::11215
1239::F::25::20::50111
1240::F::18::14::02144
1241::M::1::10::11803
1242::F::35::0::10014
1243::M::35::15::92627
1244::M::25::4::22030
1245::M::25::17::80461
1246::M::18::4::98225
1247::M::35::0::92649
1248::F::35::20::94598
1249::M::35::2::94587
1250::M::50::0::10573
1251::M::25::7::48188
1252::M::56::13::94134
1253::F::35::20::76205
1254::F::18::1::02144
1255::M::25::17::94110
1256::M::25::20::10002
1257::F::18::14::84101
1258::M::45::7::20879
1259::M::35::7::2020010
1260::M::25::17::28262
1261::M::18::4::40205
1262::M::25::4::22903
1263::M::1::10::81301
1264::M::25::1::53711
1265::F::18::20::49321
1266::M::25::4::18104
1267::M::25::15::12203
1268::M::50::2::10028
1269::F::56::13::01234
1270::M::25::6::12230
1271::F::45::6::54401
1272::M::18::20::49506
1273::M::35::2::19123
1274::M::45::7::37343
1275::M::50::17::39567
1276::M::35::17::94041
1277::F::18::0::06360
1278::M::18::4::98312
1279::M::35::1::98502
1280::M::1::10::97801
1281::M::25::19::97209
1282::M::50::1::98541
1283::F::18::1::94607
1284::M::45::16::33334
1285::M::35::4::98125
1286::M::35::17::92630
1287::F::50::7::94611
1288::F::35::19::92867
1289::M::45::6::78750
1290::M::35::0::91504
1291::F::35::0::10011
1292::M::25::7::94904
1293::M::25::5::60074
1294::F::50::20::11217
1295::F::35::6::90036
1296::M::1::0::75244
1297::M::25::7::92109
1298::M::35::6::33615
1299::M::25::14::02038
1300::M::1::10::97201
1301::F::25::2::10475
1302::M::18::4::85282
1303::M::25::19::94111
1304::M::25::14::97203
1305::M::45::20::94121
1306::M::25::3::64068
1307::M::56::13::75703
1308::M::1::10::75082
1309::M::25::14::76051
1310::M::45::0::92866
1311::M::18::10::90274
1312::M::25::14::60153
1313::M::18::4::43214
1314::F::18::4::68154
1315::M::35::7::75214
1316::M::50::2::50310
1317::M::45::7::98028
1318::M::18::16::94014
1319::F::25::3::98626
1320::M::25::4::22030
1321::F::25::14::34639
1322::M::56::0::94043
1323::F::35::2::11218
1324::M::35::16::07030
1325::M::25::1::75230
1326::F::25::0::98115
1327::M::1::10::12159
1328::M::35::14::60657
1329::M::18::14::60194
1330::M::56::1::95117
1331::M::45::0::12065
1332::M::25::7::02840
1333::M::25::17::06460
1334::M::50::7::10805
1335::M::35::0::14228
1336::F::50::20::95051
1337::M::56::17::97146
1338::M::25::0::94108
1339::M::35::18::85275
1340::M::25::7::14302
1341::M::18::7::11434
1342::M::35::0::94560
1343::M::35::14::91324
1344::F::25::9::43420
1345::F::25::2::75070
1346::M::35::20::27607
1347::F::18::1::11375
1348::F::1::10::04240
1349::M::50::7::13088
1350::F::35::0::90278
1351::F::25::17::98034
1352::M::35::20::94122
1353::M::1::10::95926
1354::F::25::2::94040
1355::F::45::20::04240
1356::F::18::4::91706
1357::M::45::0::34116
1358::M::35::17::49508
1359::M::35::1::10918
1360::M::25::20::14895
1361::F::25::0::97401
1362::M::35::12::75069
1363::M::50::7::01915
1364::F::45::2::97214
1365::F::1::10::61665
1366::M::1::10::89509
1367::M::25::12::53707
1368::F::25::3::50266
1369::M::25::5::12308
1370::M::35::2::92821
1371::F::50::2::60657
1372::M::1::10::95123
1373::F::25::1::55104
1374::M::50::1::91403
1375::F::45::5::95136
1376::F::45::1::32750
1377::M::35::16::65270
1378::F::45::7::21044
1379::F::56::13::93448
1380::M::1::10::58078
1381::M::18::11::89170
1382::F::45::1::92100
1383::F::25::7::19806
1384::M::18::10::98058
1385::F::25::5::90262
1386::F::25::0::07026
1387::F::50::13::94702
1388::M::56::20::87107
1389::M::25::17::19801
1390::M::35::16::99352
1391::M::35::15::20723
1392::M::45::3::90006
1393::M::18::4::06430
1394::F::25::3::94117
1395::M::25::2::07026
1396::F::25::12::94530
1397::M::35::7::55901
1398::F::56::16::94904
1399::M::18::17::10804
1400::M::25::7::92130
1401::F::18::1::94578
1402::M::18::4::90601
1403::F::25::0::53713
1404::M::50::16::91360
1405::M::56::13::33445
1406::M::25::4::91911
1407::F::35::15::53704
1408::M::25::0::90046
1409::M::18::4::97215
1410::M::50::7::94404
1411::M::35::1::08107
1412::M::25::17::94089
1413::M::18::3::98122
1414::M::18::4::85035
1415::M::45::14::22901
1416::M::25::14::98101
1417::M::35::16::10472
1418::M::18::4::48197
1419::F::25::1::95336
1420::M::18::4::01375
1421::F::1::10::53704
1422::M::35::17::55934
1423::M::25::4::08540
1424::M::35::0::28209
1425::M::1::10::08872
1426::M::18::14::94070
1427::M::25::12::21401
1428::F::45::11::40204
1429::F::35::3::11229
1430::M::18::4::97215
1431::M::56::6::91011
1432::M::35::1::94549
1433::F::18::14::49505
1434::F::1::10::495321
1435::M::25::14::48103
1436::F::50::6::97005
1437::M::50::3::89102
1438::M::18::2::21222
1439::M::35::3::98037
1440::M::35::12::94520
1441::M::35::16::54729
1442::M::18::2::12345
1443::M::35::2::98055
1444::F::25::4::91106
1445::M::25::2::98109
1446::M::35::12::10128
1447::M::18::4::80521
1448::F::25::3::17522
1449::M::35::20::17112
1450::M::18::4::94704
1451::M::35::20::90012
1452::F::56::13::90732
1453::M::25::14::19444
1454::M::18::4::93117
1455::F::45::0::92126
1456::M::25::2::98074
1457::M::25::1::95472
1458::M::1::0::08055
1459::F::25::0::80027
1460::F::18::4::95132
1461::F::45::0::94115
1462::M::35::16::95405
1463::M::50::16::92612-3417
1464::M::35::12::75063
1465::M::50::16::93003
1466::M::18::4::29201
1467::M::25::5::97007
1468::M::1::14::19147
1469::M::56::20::95420
1470::M::18::4::94118
1471::M::25::17::11106
1472::M::25::7::90248
1473::M::25::14::06511
1474::M::25::4::98115
1475::F::25::2::75075
1476::F::18::0::91030
1477::F::45::1::90601
1478::M::1::10::92620
1479::F::50::2::94501
1480::M::25::20::91367
1481::M::35::17::77096
1482::M::25::7::94132
1483::M::18::4::54481
1484::M::25::12::07054
1485::F::25::9::80538
1486::M::25::16::90638
1487::M::35::7::07644
1488::M::25::7::94538
1489::F::35::2::60201
1490::M::50::7::90505
1491::M::18::4::06511
1492::M::25::12::98102
1493::F::25::14::60657
1494::M::25::17::38104
1495::M::18::0::77341
1496::M::25::17::94108
1497::M::50::5::80220
1498::M::18::4::02139
1499::M::1::10::19343
1500::M::25::17::98115
1501::M::25::11::75801
1502::M::18::4::12188
1503::M::25::12::92688
1504::M::18::19::22030
1505::M::50::11::90041
1506::M::25::7::08550
1507::M::35::17::95476
1508::F::1::10::94539
1509::M::1::0::11803
1510::F::25::1::48067
1511::M::35::12::08902
1512::M::25::20::11102
1513::F::35::16::95003
1514::M::18::4::97215
1515::M::25::16::48324
1516::F::25::12::53154
1517::M::18::0::10002
1518::M::25::2::95831
1519::M::18::4::38120
1520::M::25::17::94506
1521::F::25::7::08902
1522::M::35::20::10025
1523::M::25::17::95209
1524::M::18::4::06459
1525::F::25::16::94706
1526::M::56::17::80538
1527::M::18::10::78230
1528::M::25::15::94903
1529::M::18::4::97266
1530::M::25::4::53711
1531::M::45::17::60462
1532::M::18::14::43613
1533::M::45::1::71711
1534::M::50::12::12184
1535::F::18::20::90036
1536::F::35::3::83001
1537::M::18::20::02446
1538::M::25::3::22601
1539::M::25::3::02359
1540::M::45::0::97214
1541::M::56::17::23464-3016
1542::M::18::17::12054
1543::M::25::11::10549
1544::M::25::12::63146
1545::M::25::20::20009
1546::M::25::4::22903
1547::M::56::13::02115
1548::M::35::1::53703
1549::M::35::6::20901
1550::M::18::4::11580
1551::M::25::11::20008
1552::M::45::20::10021
1553::F::25::15::64116
1554::F::35::12::17013
1555::F::18::0::20008
1556::M::18::4::48073
1557::F::18::4::10039
1558::M::18::6::60611
1559::M::35::8::10014
1560::F::25::3::85226
1561::F::18::4::11214
1562::M::18::20::43611
1563::F::1::10::87123
1564::M::50::1::01096
1565::M::45::17::78731
1566::M::35::16::77550
1567::M::25::12::06511
1568::F::1::10::94086
1569::F::56::13::07701
1570::M::18::17::75093
1571::M::25::20::98033
1572::F::25::3::02155
1573::M::1::0::77479
1574::M::25::6::81007
1575::F::50::7::94949
1576::F::45::9::85202
1577::M::56::0::72227-5733
1578::M::18::4::22201
1579::M::25::0::60201
1580::F::18::4::76201
1581::F::18::4::10003
1582::M::18::0::10705
1583::M::35::6::94115
1584::M::25::19::45701
1585::M::56::20::92315
1586::M::45::7::77351
1587::F::25::3::30308
1588::M::25::11::22043
1589::M::25::0::95136
1590::M::35::1::95003
1591::M::50::7::26501
1592::M::35::7::50111
1593::M::25::16::78411
1594::F::35::20::10013
1595::M::35::1::92683-1892
1596::F::18::5::48108
1597::M::25::12::10002
1598::M::35::13::76548
1599::M::25::0::92646
1600::M::35::7::08234
1601::M::25::12::83001
1602::F::25::7::10562
1603::F::25::0::13326
1604::M::25::11::50111
1605::F::18::0::28270
1606::F::35::3::55405
1607::M::45::1::02135
1608::M::25::11::75230
1609::F::35::9::06830
1610::M::25::11::55555
1611::M::25::0::03867
1612::M::25::17::11354
1613::M::18::20::61801
1614::M::35::0::90027
1615::F::45::7::10022
1616::M::25::0::16101
1617::M::25::12::44060
1618::M::50::0::44139
1619::M::50::3::48843
1620::M::25::20::48009
1621::M::25::4::11423
1622::M::18::4::53715
1623::M::50::15::07746
1624::M::25::0::06810
1625::M::45::0::04330
1626::M::18::4::10010
1627::M::18::17::91505
1628::M::18::20::90028
1629::M::18::4::10003
1630::M::45::17::91355
1631::F::50::0::94514
1632::M::25::16::94120
1633::F::45::7::99701
1634::F::56::0::38340
1635::M::25::0::97212
1636::F::25::19::60612
1637::M::56::0::90049
1638::F::18::17::95405
1639::M::25::17::95405
1640::M::35::17::95610
1641::M::25::0::95819
1642::M::50::13::62002
1643::M::45::2::90813
1644::M::18::12::90210
1645::F::18::9::62225
1646::M::25::20::90046
1647::M::18::18::98118
1648::M::50::14::85202
1649::M::18::19::98034
1650::M::25::19::94607
1651::M::25::12::94520
1652::M::25::16::98208
1653::M::18::0::94044
1654::F::45::0::94114
1655::M::18::4::94507
1656::M::25::17::94122
1657::F::45::0::10022
1658::F::35::6::94214
1659::F::18::9::99703
1660::F::25::2::94577
1661::M::35::7::80526
1662::M::25::12::94121
1663::M::18::4::77845
1664::F::18::4::76707
1665::M::45::17::87505
1666::M::25::14::15241
1667::M::50::16::98516
1668::M::35::2::95602
1669::F::25::17::75006
1670::F::56::13::95320
1671::M::35::0::98368
1672::M::25::17::93933
1673::M::1::10::98043-3621
1674::M::35::2::95816
1675::F::25::6::97116
1676::M::18::4::91301
1677::M::18::14::97123
1678::F::18::17::97070
1679::M::25::12::98052
1680::M::25::20::95380
1681::M::18::4::78705
1682::M::25::2::98102
1683::F::25::7::98109
1684::M::18::3::85226
1685::M::35::12::95833
1686::M::35::12::94062
1687::M::25::3::85013
1688::F::18::4::34243
1689::M::35::5::98465
1690::M::35::16::98029
1691::F::25::17::85301
1692::M::35::20::97333
1693::M::25::12::98684
1694::M::25::12::98116
1695::M::25::1::97206
1696::M::35::7::95765
1697::F::18::4::98052
1698::M::35::2::97214
1699::F::25::19::98102
1700::M::25::20::98119
1701::F::25::4::97233
1702::M::18::10::97303
1703::M::18::15::77047
1704::M::25::4::98926
1705::F::18::4::85033
1706::M::25::20::19134
1707::M::50::1::95070
1708::M::25::0::64106
1709::M::25::0::73147
1710::M::18::0::94530
1711::F::18::4::30134
1712::M::25::0::73003
1713::M::25::0::47421
1714::M::25::17::43212
1715::M::25::16::53406
1716::M::25::0::43229
1717::F::50::6::30307
1718::M::18::4::43235
1719::M::18::16::60523
1720::M::18::4::94720
1721::M::18::19::70043
1722::M::35::0::72058
1723::M::35::17::60103
1724::M::18::4::00961
1725::M::18::19::67218
1726::M::25::2::60160
1727::M::35::16::50317
1728::M::18::4::11710-1641
1729::M::25::7::53715
1730::F::18::4::60137
1731::F::18::0::91601
1732::M::18::4::13655
1733::M::18::14::43725
1734::M::45::17::94602
1735::M::18::20::30605
1736::M::56::8::00606
1737::M::35::20::46614
1738::M::35::16::30034
1739::M::56::16::77079
1740::M::56::1::96153
1741::M::35::7::91107
1742::M::25::15::08109
1743::M::35::17::77566
1744::M::35::12::50325
1745::M::45::0::94114
1746::M::25::4::33157
1747::M::25::0::90638
1748::M::50::1::04240
1749::M::25::2::10040
1750::M::50::5::10128
1751::M::35::20::77024
1752::M::25::3::96813
1753::M::35::6::90803
1754::M::18::19::27028
1755::F::18::4::77005
1756::F::25::1::75149
1757::M::25::4::75206
1758::F::25::0::33067-1400
1759::M::25::16::22112
1760::F::25::3::90016
1761::M::35::0::72058
1762::M::25::14::75230
1763::M::35::7::76248
1764::M::18::0::75149
1765::M::18::4::13655
1766::F::45::0::94566
1767::M::25::20::75205
1768::M::45::16::75067
1769::M::25::17::75240
1770::M::35::16::79605
1771::M::25::17::75044
1772::M::56::2::90680
1773::M::18::4::07030
1774::M::25::17::99003
1775::M::25::4::70115
1776::M::25::0::45801
1777::M::25::20::17022
1778::M::18::4::94704
1779::M::18::1::78133
1780::M::35::1::22181
1781::F::35::0::08009
1782::M::45::0::23454
1783::M::18::4::10027
1784::M::18::20::18104
1785::M::18::4::04901
1786::M::45::1::85721
1787::M::18::8::90210
1788::M::45::2::19104
1789::M::1::10::19116
1790::M::25::0::19152
1791::M::18::4::19146
1792::F::25::2::53523
1793::M::25::4::20008
1794::M::25::11::20878
1795::M::18::17::20724
1796::M::50::11::20852
1797::M::35::7::52003
1798::M::45::11::22204
1799::M::35::11::70118
1800::M::18::4::70118
1801::F::25::6::54729
1802::M::18::4::22903
1803::M::25::2::50021
1804::M::25::7::22314
1805::M::18::4::22401
1806::M::18::4::22032
1807::M::18::17::20742
1808::F::18::4::22031
1809::F::25::14::12189
1810::M::50::13::90210
1811::M::56::2::08825
1812::F::25::12::48103
1813::F::35::6::90035
1814::M::50::7::10014
1815::M::1::1::30707
1816::F::35::9::56007
1817::M::35::1::53706
1818::M::1::8::02254
1819::F::35::12::45249
1820::M::25::20::50265
1821::M::25::20::43315
1822::F::25::0::53713
1823::F::35::1::92801
1824::F::18::4::43560
1825::M::25::7::50310
1826::M::45::11::49265
1827::F::25::1::07721
1828::M::18::4::07030
1829::M::25::16::07302
1830::M::18::4::12180
1831::M::18::4::53190
1832::F::18::4::14433
1833::M::18::17::07030
1834::M::35::5::10990
1835::M::25::19::11501
1836::M::25::0::10016
1837::M::25::2::08817
1838::M::35::7::10011
1839::M::18::4::07940
1840::M::25::12::11217
1841::M::18::0::95037
1842::M::18::4::53190
1843::M::25::12::10014
1844::F::18::4::53711
1845::M::25::2::10002
1846::M::45::12::95051
1847::M::18::4::60047
1848::M::35::5::10011
1849::M::35::7::11747
1850::M::18::5::12582
1851::M::25::19::59602
1852::M::25::12::10036
1853::M::50::0::90803
1854::M::25::0::92346
1855::M::18::4::93004
1856::M::56::7::92065
1857::M::1::10::92106
1858::F::18::4::59715
1859::F::25::4::66049
1860::M::56::16::94591
1861::M::50::16::92129
1862::M::50::14::95129
1863::M::18::4::90048
1864::M::35::7::94306
1865::F::18::1::94606
1866::M::25::7::94043
1867::M::50::7::95008
1868::M::50::11::92346
1869::M::45::14::95148
1870::M::56::13::85248
1871::F::45::1::46774
1872::M::50::20::92106
1873::M::35::7::02127
1874::M::45::7::95076
1875::M::35::12::94107
1876::M::25::12::92024
1877::F::45::20::90069
1878::M::1::10::92846
1879::M::25::4::29732
1880::M::35::0::91006
1881::M::35::2::95008
1882::M::35::16::92352
1883::F::50::0::94521
1884::M::45::20::93108
1885::M::50::17::94611
1886::M::25::12::94086
1887::M::56::15::92119
1888::M::35::12::95124
1889::M::18::14::80023
1890::M::50::6::94702
1891::M::45::1::91335
1892::M::25::20::90066
1893::F::35::0::90024
1894::F::35::7::94602
1895::M::35::14::89119
1896::M::56::13::92115
1897::F::50::2::94530
1898::M::25::12::91101
1899::F::45::6::02135
1900::M::56::12::94109
1901::M::50::7::94024
1902::M::25::19::93536
1903::M::35::0::90401
1904::M::18::1::30115
1905::F::35::20::94118
1906::F::25::5::91311
1907::M::35::17::94804
1908::M::56::13::95129
1909::M::18::4::89146
1910::M::1::10::94707
1911::F::18::4::92805
1912::M::25::4::91325
1913::M::25::17::95126
1914::F::35::14::95051
1915::M::50::13::01938
1916::M::45::7::90405
1917::M::18::10::92704
1918::F::45::6::95209
1919::M::1::0::94525
1920::F::35::7::80122
1921::M::56::12::92780
1922::F::25::7::94303
1923::M::35::7::90026
1924::F::56::6::90630
1925::M::50::7::92886
1926::F::1::0::95404
1927::M::35::7::94806
1928::M::1::10::94501
1929::F::1::10::91107
1930::M::25::15::94550
1931::M::25::2::94114
1932::M::25::7::94114
1933::M::18::19::94703
1934::M::25::17::95014
1935::M::1::10::90405
1936::M::35::0::90026
1937::M::25::11::92335
1938::F::25::2::91351
1939::F::35::2::94930
1940::M::25::12::95158
1941::M::35::17::94550
1942::M::35::5::04901
1943::M::18::4::91501
1944::F::18::4::93107
1945::M::25::20::92866
1946::M::25::14::94110
1947::M::25::7::94041
1948::M::1::10::93111
1949::M::18::17::92595
1950::M::25::12::49024
1951::F::18::4::90630
1952::M::35::1::91030
1953::F::25::2::94566
1954::M::25::16::91402
1955::M::1::19::03109
1956::M::35::0::44280
1957::F::18::4::23185
1958::F::25::1::17055
1959::F::50::13::53092
1960::M::45::7::55555
1961::F::50::3::91911
1962::F::18::1::60914
1963::F::50::9::91941
1964::F::25::6::89523
1965::M::56::17::48304
1966::M::25::20::93637
1967::M::50::7::92116
1968::M::25::11::85258
1969::F::25::3::92116
1970::M::50::13::89052
1971::F::25::14::80230
1972::M::45::17::92111
1973::M::25::1::22903
1974::M::35::17::12159
1975::M::18::4::97361
1976::M::35::5::58703
1977::M::56::6::02726
1978::M::1::10::43357
1979::M::56::17::49506
1980::M::35::7::06460
1981::M::56::1::80303
1982::M::1::10::80540
1983::M::25::14::92109
1984::M::18::10::92130
1985::M::45::12::92122
1986::M::50::13::91977
1987::M::25::17::62629
1988::F::25::1::85224
1989::M::50::6::02090
1990::M::25::7::85257
1991::M::25::20::48309
1992::M::18::4::85259
1993::M::35::17::99508
1994::M::35::2::89012
1995::M::25::1::85364
1996::M::35::0::85621
1997::M::25::0::84108
1998::F::50::9::24018
1999::F::35::3::02113
2000::M::18::4::44685
2001::M::50::1::48197
2002::F::56::13::02136-1522
2003::M::1::10::80014
2004::M::45::19::53572
2005::M::18::4::58601
2006::M::35::0::66048
2007::M::50::16::80442
2008::M::25::3::48220
2009::F::35::7::60625
2010::M::18::4::81520
2011::F::35::3::01545
2012::M::25::4::49456
2013::M::45::0::60543
2014::M::18::4::53233
2015::M::18::4::01003
2016::F::56::2::20783
2017::M::25::17::35808
2018::M::35::16::46214
2019::M::50::1::27705
2020::M::25::7::45011
2021::M::25::0::61364
2022::M::25::7::60137
2023::M::18::4::56001
2024::M::1::19::06614
2025::M::56::13::03440
2026::M::50::16::49277
2027::F::25::9::48021
2028::M::45::6::44131
2029::F::25::12::10011
2030::M::25::4::77345
2031::M::35::20::60640
2032::M::50::14::44614
2033::F::45::20::91436
2034::F::45::2::01851
2035::F::18::0::45212
2036::F::25::14::90046
2037::M::56::14::02468
2038::F::45::1::33301
2039::M::50::16::60060
2040::F::25::7::02494
2041::F::25::20::24015
2042::M::1::10::79358
2043::M::25::14::37931
2044::F::45::0::49408
2045::F::1::0::24179
2046::M::35::1::91711
2047::M::1::10::06437
2048::M::50::6::49456
2049::F::50::0::13210
2050::F::35::3::99504
2051::M::35::7::93906
2052::M::1::10::46033
2053::M::45::11::06416
2054::M::25::12::03110
2055::M::50::11::49008
2056::M::25::4::56301
2057::M::35::1::49417
2058::F::56::1::06437
2059::M::35::0::44130
2060::M::1::1::48304
2061::M::56::1::44107
2062::M::18::4::44646
2063::M::25::4::43138
2064::M::35::1::01020
2065::M::25::6::46807
2066::F::25::6::53202
2067::M::50::16::06430
2068::F::35::12::43528
2069::M::56::15::79068
2070::F::35::6::13210
2071::M::45::7::01605
2072::F::50::12::21133
2073::F::18::4::13148
2074::M::18::4::48197
2075::F::25::4::13210
2076::M::18::4::13165
2077::M::18::0::55112
2078::M::18::4::13323
2079::M::1::10::45241
2080::M::25::11::37931
2081::M::18::17::49445
2082::M::1::19::48323
2083::M::18::4::64920
2084::M::18::4::23186
2085::M::18::0::06360
2086::M::35::14::48328
2087::M::25::0::37923-3112
2088::M::50::7::60618
2089::M::35::17::17601
2090::M::35::17::48313
2091::F::35::20::48044
2092::M::56::1::49006
2093::M::18::0::48322
2094::M::35::2::60061
2095::M::56::13::58504
2096::F::25::17::33990
2097::M::18::5::48504
2098::M::35::20::48067
2099::F::18::0::48823
2100::F::25::0::24017
2101::M::25::16::48309
2102::M::25::11::48825
2103::M::35::12::03062
2104::M::45::15::60035
2105::M::25::1::24060
2106::F::18::20::495321
2107::M::25::1::24060
2108::M::1::10::60462
2109::M::25::16::13090
2110::M::50::11::46802
2111::M::56::13::32806
2112::F::45::12::23116
2113::M::25::6::04456
2114::M::18::18::21740
2115::M::35::17::01519
2116::M::18::4::49546
2117::M::56::13::49307
2118::M::25::14::02148
2119::M::35::4::10036
2120::M::1::0::02780
2121::M::56::13::02356
2122::M::35::12::61614
2123::F::35::0::13064
2124::M::25::0::12306
2125::M::35::3::46033
2126::M::56::14::02632
2127::M::18::4::12309
2128::F::45::1::46737
2129::M::25::5::04103
2130::M::45::0::03060
2131::M::25::0::01701
2132::M::56::14::02632
2133::F::1::10::01607
2134::M::18::10::02780
2135::M::50::1::01778
2136::M::35::18::13027
2137::F::1::10::00681
2138::F::18::4::88119
2139::F::50::3::33615
2140::M::45::14::46804
2141::F::50::16::48706
2142::F::45::14::46804
2143::M::18::4::32607
2144::M::18::0::46517
2145::M::18::10::32750
2146::M::18::2::96002
2147::F::18::0::60641
2148::F::18::0::81301
2149::M::25::0::60089
2150::F::18::4::22904
2151::M::56::13::33316
2152::M::18::4::22807
2153::M::18::16::97405
2154::M::25::12::68508
2155::F::1::10::50246
2156::M::18::19::55912
2157::F::18::3::45244
2158::M::25::12::60618
2159::F::50::14::60618
2160::F::18::19::46556
2161::F::35::2::95521
2162::F::1::10::35810
2163::M::18::0::87122
2164::M::35::0::95826
2165::M::25::7::32836
2166::M::1::10::99203
2167::F::25::6::95833
2168::M::1::10::60202
2169::M::1::0::95451
2170::F::50::16::99114
2171::M::35::0::48103
2172::M::18::20::60641
2173::M::50::13::87502
2174::M::50::12::87505
2175::M::25::4::99217
2176::M::1::19::73505
2177::F::35::20::95451
2178::M::45::14::85251
2179::F::25::0::28304
2180::M::25::12::27713-9225
2181::M::25::0::45245
2182::F::25::4::60443
2183::F::56::1::11795
2184::M::18::4::45403
2185::M::45::17::27502
2186::M::18::5::41018
2187::M::45::16::60126
2188::F::18::19::60641
2189::M::1::10::60148
2190::F::25::15::27603
2191::M::18::4::45231
2192::F::25::0::27713
2193::M::1::10::41011
2194::M::25::17::45233
2195::M::1::10::60148
2196::M::25::12::45140
2197::F::25::1::27515
2198::F::35::9::46815
2199::M::1::10::60613
2200::M::35::1::60016
2201::M::56::20::46804
2202::F::1::10::11743
2203::M::45::12::53718
2204::M::56::3::94941
2205::F::25::7::10016
2206::M::45::7::11201
2207::M::18::4::07508
2208::M::25::0::10006
2209::M::35::7::10011
2210::M::45::17::88005-4313
2211::M::45::6::01950
2212::M::18::4::80521
2213::F::25::0::60622
2214::F::25::1::46807
2215::F::25::0::93940
2216::F::25::20::60612
2217::M::1::10::44906
2218::M::35::17::64153
2219::M::25::6::60060
2220::F::50::3::95451-9554
2221::M::56::17::94931
2222::F::45::1::13088
2223::M::25::2::60123
2224::M::25::12::60025
2225::M::25::5::96815
2226::F::25::7::27514
2227::M::50::14::60016
2228::M::25::12::60025
2229::M::45::0::61821
2230::F::45::1::60302
2231::M::50::11::85726
2232::M::25::14::60061
2233::F::35::3::60187
2234::M::56::1::85718
2235::M::1::10::46324
2236::M::1::10::96782
2237::F::35::6::14905
2238::F::25::4::32607
2239::M::18::10::60148
2240::M::45::12::64117
2241::M::45::5::60647
2242::M::18::4::60115
2243::M::45::2::86701
2244::M::1::10::60565
2245::M::1::10::60007
2246::M::25::0::60622
2247::M::45::2::60613
2248::F::35::12::46755
2249::M::25::5::60466
2250::M::18::19::60010
2251::M::35::14::60626
2252::F::18::1::01562
2253::F::50::0::46815
2254::M::35::5::33317
2255::F::35::6::44303
2256::F::45::15::59840
2257::F::18::4::59715
2258::F::18::4::10033
2259::F::56::16::70503
2260::F::25::20::46835
2261::M::25::5::33025
2262::M::45::17::48116
2263::M::25::6::70508
2264::F::45::7::37877
2265::M::56::13::60506
2266::F::50::2::48118
2267::F::56::13::37774
2268::F::35::1::46774
2269::F::45::0::11217
2270::M::18::1::14620
2271::M::50::14::13210
2272::M::25::0::71731
2273::M::25::6::23235
2274::M::18::2::31401
2275::M::56::7::39211
2276::M::56::13::44143
2277::F::45::9::13035
2278::M::50::17::01536
2279::M::50::7::08816
2280::M::56::6::74105
2281::M::45::11::48104
2282::M::50::2::32117
2283::M::35::18::44708
2284::M::25::20::90024
2285::F::1::10::13090
2286::M::35::17::82604
2287::M::56::0::06082
2288::M::1::10::13066
2289::F::50::1::52002
2290::M::25::0::61021
2291::M::45::1::13214
2292::M::50::15::13039
2293::F::56::3::48130
2294::M::56::13::48108
2295::M::45::11::72316
2296::F::25::6::22923
2297::M::56::13::52003
2298::M::35::17::77584
2299::F::18::10::13090
2300::M::56::13::49423
2301::F::25::12::02478
2302::M::50::12::48104
2303::M::50::17::08055
2304::M::45::12::94103
2305::M::50::20::48104
2306::F::18::4::02138
2307::M::25::17::02140
2308::F::45::16::48103
2309::F::45::0::08901
2310::M::45::12::48130
2311::F::25::4::22902
2312::M::45::0::13131
2313::F::50::6::48103-4711
2314::F::25::1::13210
2315::M::56::7::48114
2316::M::35::0::13207
2317::F::45::9::57108
2318::M::56::7::48114
2319::M::35::7::48104
2320::F::50::1::06043
2321::M::25::7::30115
2322::F::56::13::48105
2323::M::35::3::13088
2324::M::35::17::50321
2325::F::18::4::27708
2326::M::18::4::01040
2327::M::18::10::48169
2328::M::56::7::13212
2329::F::56::15::97367
2330::M::45::7::48103
2331::M::56::1::48104
2332::M::56::14::01545
2333::M::50::6::13035
2334::F::56::7::01562
2335::M::50::17::48197
2336::M::35::18::13146
2337::M::35::17::49424
2338::M::45::17::13152
2339::F::56::3::52003
2340::M::35::2::48104
2341::M::56::1::13210
2342::M::35::3::48107
2343::F::45::1::01604
2344::M::25::12::02139
2345::M::35::16::98031
2346::F::1::10::48105
2347::M::35::1::48116
2348::M::50::12::06082
2349::M::25::8::50309
2350::M::18::4::44312
2351::F::25::0::11106
2352::M::50::13::41076
2353::F::35::9::61270
2354::M::35::11::94306
2355::F::45::9::13203
2356::F::50::16::13207
2357::F::35::14::13316
2358::F::56::6::06074
2359::M::56::13::13685
2360::M::50::6::13210
2361::M::56::7::49423
2362::M::25::14::94110
2363::M::50::14::95823
2364::F::56::9::13078
2365::M::50::7::13203
2366::F::45::16::01532
2367::F::25::9::49424
2368::F::56::13::13057
2369::M::35::14::06040
2370::M::50::1::13215
2371::F::35::7::06082
2372::F::45::7::01602
2373::M::45::7::94109
2374::M::25::14::94404
2375::F::50::7::13027
2376::M::25::1::13210
2377::M::35::0::06108
2378::M::25::3::75150
2379::M::18::18::13045
2380::M::25::4::22903
2381::F::35::9::13066
2382::M::50::13::59715
2383::F::25::14::95125
2384::M::35::17::62034
2385::F::45::2::01545
2386::F::25::0::06040
2387::M::25::17::32224
2388::M::56::5::06082
2389::M::25::16::37922
2390::F::25::6::33076
2391::M::50::18::13126
2392::F::56::3::06040
2393::M::56::13::13123
2394::M::35::6::37923
2395::M::35::7::08021
2396::F::18::0::22102
2397::F::35::11::43201
2398::M::25::0::98122
2399::M::35::17::11355
2400::F::25::16::95687
2401::M::25::4::22901
2402::M::45::17::32024
2403::M::18::4::37743
2404::M::18::7::64055
2405::M::50::8::78065
2406::F::56::12::01520
2407::M::35::16::11358
2408::F::45::1::01609
2409::F::35::9::06074
2410::M::56::7::06071
2411::F::35::14::01536
2412::M::56::13::01501
2413::F::56::7::06118
2414::M::25::1::49503
2415::M::25::7::22407
2416::M::45::7::01531
2417::M::45::1::53045
2418::F::1::10::06074
2419::M::25::0::06096
2420::M::50::7::37938
2421::M::35::7::44306
2422::F::50::9::02865
2423::F::45::9::01520
2424::M::25::17::95035
2425::F::35::14::45243
2426::M::56::0::01606
2427::F::25::14::94010
2428::M::45::17::45255
2429::M::25::2::22903
2430::M::25::4::22902
2431::F::25::4::22903
2432::M::25::4::22903
2433::M::25::4::22903
2434::M::25::4::22901
2435::M::25::4::22903
2436::M::25::7::22902
2437::M::25::4::22923
2438::M::35::1::22903
2439::M::45::17::48105
2440::M::50::17::01430
2441::F::45::6::42406
2442::M::35::17::36830
2443::F::35::0::49464
2444::F::45::4::42420
2445::M::25::0::48104
2446::M::18::7::10038
2447::M::25::14::03051
2448::M::35::6::37932
2449::M::56::13::37922
2450::M::45::16::01612
2451::M::45::12::37853
2452::M::45::7::01545
2453::M::25::7::55429
2454::M::18::0::97005
2455::M::35::7::48197
2456::M::25::5::48103
2457::M::25::0::60656
2458::M::25::7::85040
2459::M::50::7::44313
2460::F::50::1::36067
2461::M::18::4::98117
2462::M::35::1::44303
2463::M::25::7::33916
2464::F::18::4::44106
2465::M::50::6::44333
2466::M::25::15::94303
2467::M::1::10::44224
2468::M::50::1::44240
2469::M::25::4::90048
2470::M::35::18::52001
2471::M::50::13::98683
2472::M::25::18::37922
2473::M::25::12::98105
2474::M::25::12::83815
2475::F::25::18::98115
2476::M::50::12::78703
2477::M::45::0::42420
2478::M::50::1::37922
2479::F::25::1::23454
2480::F::18::20::94410
2481::M::35::14::03054
2482::F::50::3::37772
2483::M::56::13::90503
2484::M::45::5::31901
2485::M::35::14::95746
2486::M::18::12::98105
2487::M::45::7::55438
2488::F::45::2::31804
2489::F::35::9::37843
2490::M::25::12::94703
2491::M::35::7::22904
2492::F::45::2::37924
2493::M::45::2::90631
2494::M::18::4::52003
2495::F::18::4::56401
2496::M::50::1::37932
2497::F::50::14::37922
2498::M::56::18::70817
2499::M::50::0::36109
2500::M::56::1::29672
2501::M::25::15::37923
2502::M::56::13::49423
2503::M::35::17::19360
2504::M::25::7::98115
2505::M::25::7::55405
2506::F::25::14::98225
2507::M::25::4::94107
2508::F::35::3::77429
2509::M::25::5::36109
2510::M::25::7::37930
2511::M::25::7::15209
2512::F::45::14::36109
2513::M::56::1::37922
2514::M::56::14::37922
2515::M::45::12::37914
2516::F::45::6::37909
2517::F::35::9::53806
2518::M::25::7::11793
2519::F::45::2::14850
2520::F::56::2::95448
2521::M::35::17::49424
2522::M::18::11::60614
2523::M::25::17::49423
2524::F::56::9::38558
2525::F::35::1::37922
2526::M::56::13::37923
2527::M::35::15::36109
2528::M::56::0::37922
2529::F::35::9::95903
2530::M::18::0::42420
2531::F::45::7::52003
2532::F::56::13::37917
2533::F::25::3::49423
2534::F::50::6::37922
2535::F::56::2::03431
2536::M::56::13::37830
2537::M::35::11::37620
2538::M::56::13::37923
2539::M::35::7::32444
2540::F::45::6::42420
2541::F::35::5::49424
2542::F::45::13::37922
2543::F::35::0::42420
2544::M::45::1::52001
2545::M::56::13::37830
2546::F::56::13::37931
2547::F::35::0::37920
2548::F::35::6::37919
2549::M::56::13::37938
2550::M::50::7::37931
2551::M::25::12::98133
2552::F::25::9::29369
2553::M::25::7::29369
2554::M::25::1::97405
2555::M::56::7::10522
2556::M::25::4::02430
2557::F::18::19::02452
2558::M::56::17::53061
2559::M::18::10::53207
2560::F::45::6::84318
2561::M::25::15::06460
2562::M::18::0::98021
2563::M::45::13::53132
2564::F::35::20::43230
2565::M::35::5::34786
2566::M::35::17::94022
2567::M::25::0::06451
2568::M::25::17::31311
2569::M::45::0::45248
2570::F::56::14::95005
2571::M::35::17::20151
2572::M::35::14::75005
2573::M::45::16::94536
2574::M::50::6::06511
2575::M::35::7::76248
2576::M::18::17::97030
2577::M::25::7::77099
2578::M::50::7::94107
2579::M::35::15::91411
2580::F::45::1::12538
2581::M::25::11::60611
2582::F::25::1::97201
2583::M::35::7::19610
2584::F::56::1::94563
2585::M::45::15::64081-8102
2586::M::25::20::46802
2587::M::35::7::55124
2588::F::56::13::78737
2589::M::25::0::19004
2590::M::18::4::94044
2591::M::18::1::50310
2592::M::50::7::80004-4448
2593::M::56::16::95816
2594::M::35::7::31047
2595::M::18::4::15213
2596::M::50::7::48152
2597::F::50::0::95616
2598::M::25::17::20866
2599::M::25::12::53154
2600::M::25::14::19312
2601::M::35::16::27613
2602::M::45::12::92104
2603::M::25::17::19126
2604::M::25::0::45459
2605::M::35::7::75013
2606::M::50::7::34285
2607::F::56::0::48178
2608::F::25::1::10025
2609::F::50::12::55391
2610::M::45::7::48322
2611::M::25::3::07719
2612::F::45::3::94560
2613::M::35::1::92120
2614::M::25::7::15205
2615::M::25::7::21029
2616::M::35::7::02657
2617::F::45::15::60081
2618::F::18::4::53538
2619::M::35::12::95677
2620::M::18::4::47306
2621::M::18::0::46304
2622::F::35::6::27516
2623::M::56::1::30345
2624::F::35::0::44313
2625::M::35::7::61910
2626::M::56::1::04056
2627::M::25::1::06877
2628::F::25::2::11217
2629::M::25::11::15237
2630::F::18::5::78704
2631::F::50::1::14850
2632::M::56::0::43528
2633::F::35::9::07728
2634::M::56::1::15701
2635::M::35::0::06403
2636::M::18::12::78750
2637::F::35::20::44303
2638::M::25::14::06405
2639::F::25::6::80236
2640::M::35::12::78230
2641::M::25::6::19428
2642::M::25::0::33073
2643::M::45::17::99005
2644::M::18::15::45215
2645::M::25::7::60657
2646::M::45::17::18049
2647::F::35::11::15116
2648::M::25::17::27707
2649::M::25::16::80126
2650::M::45::7::75080
2651::M::56::14::11779
2652::M::35::20::84010
2653::M::25::7::94109
2654::F::35::9::48336
2655::M::35::7::66224
2656::M::56::13::32837
2657::F::1::10::47403
2658::M::25::7::60115
2659::M::35::14::01060
2660::M::56::17::28704
2661::M::56::13::19312
2662::M::25::17::02021
2663::F::25::4::02215
2664::M::35::7::52402
2665::M::35::11::98443
2666::M::45::16::63128
2667::F::35::6::08043
2668::F::25::4::94110
2669::M::45::0::24541
2670::M::35::6::94598
2671::F::35::12::54220
2672::M::35::7::04096
2673::M::35::7::77040
2674::M::25::4::94110
2675::M::35::18::98664
2676::M::56::20::78731
2677::F::35::7::66204
2678::M::25::6::49707
2679::F::18::4::02143
2680::M::25::12::01864
2681::F::25::4::48823
2682::M::18::4::43210
2683::M::35::7::60188
2684::F::18::0::19143
2685::M::45::7::02116
2686::M::25::0::85283
2687::M::1::10::08805
2688::M::25::17::54915
2689::M::25::12::27511
2690::M::25::7::24210
2691::M::18::4::06459
2692::F::18::4::14620
2693::M::56::13::72949
2694::M::18::4::90024
2695::M::35::11::46033
2696::M::25::7::24210
2697::F::50::17::87031
2698::F::25::2::10028
2699::F::56::13::74128
2700::M::25::7::30117
2701::M::45::1::60115
2702::M::45::6::65201
2703::M::35::11::52803
2704::M::56::13::72764
2705::M::25::1::27713
2706::F::25::1::27713
2707::M::56::13::24060
2708::M::25::7::44115
2709::F::25::0::60660
2710::M::35::17::94303
2711::F::25::4::01075
2712::F::18::19::33953
2713::M::25::7::96811
2714::M::18::4::96815
2715::F::50::4::96822
2716::F::50::4::96825
2717::M::25::4::96826
2718::F::25::4::96817
2719::M::25::12::98100
2720::M::35::0::20795
2721::M::45::14::19382
2722::M::35::7::22043
2723::F::25::9::28147
2724::F::45::2::27514
2725::M::35::7::30071
2726::M::45::11::02155
2727::M::25::11::60603
2728::M::35::12::27614
2729::M::50::7::17402
2730::M::35::11::48640
2731::M::35::7::11050
2732::M::45::17::92805
2733::M::45::17::94002
2734::F::18::4::02912
2735::M::25::7::22903
2736::M::45::12::80303
2737::M::25::3::50311
2738::F::50::2::22181
2739::F::35::7::92316
2740::M::45::17::22181
2741::M::25::14::60614
2742::M::25::17::36092
2743::M::25::14::72601
2744::M::18::17::53818
2745::F::35::1::30345
2746::M::50::14::50265-2850
2747::F::18::4::90025
2748::M::25::4::85719
2749::M::25::12::10025
2750::F::25::15::91360
2751::F::25::16::28120
2752::M::25::15::77006
2753::F::50::20::27516
2754::M::50::12::60148
2755::M::35::7::29631
2756::M::18::4::97331
2757::M::25::2::10023
2758::M::56::8::12436
2759::M::25::7::36102
2760::M::56::0::01886
2761::M::35::6::80917
2762::M::50::16::63131
2763::F::18::4::48104
2764::M::25::7::91403
2765::M::50::7::02420
2766::M::45::7::55016
2767::M::25::0::99163
2768::M::25::17::90210
2769::M::25::7::20170
2770::M::35::1::14260
2771::M::18::1::92037
2772::M::35::17::10025
2773::M::35::2::78766
2774::M::25::1::92103
2775::F::18::4::90038
2776::M::25::14::22205
2777::M::18::4::95326
2778::M::56::13::94025
2779::M::35::7::10040
2780::M::25::17::94133
2781::M::35::4::45205
2782::F::18::4::48858
2783::M::45::17::78750
2784::M::50::20::20007
2785::M::56::13::29928
2786::M::25::4::60201
2787::M::25::4::60614
2788::M::56::1::90049
2789::M::18::4::90025
2790::M::25::20::85013
2791::M::56::7::10023
2792::M::18::4::02452
2793::M::35::7::70116
2794::M::25::2::20036
2795::M::50::13::33710
2796::M::25::14::92104
2797::F::25::7::94043
2798::M::35::20::10038
2799::M::18::0::55404
2800::F::18::4::73070
2801::F::25::3::12866
2802::M::35::20::10036
2803::M::25::7::94022
2804::F::35::0::46234
2805::M::56::19::06040
2806::M::1::10::15208
2807::F::35::11::22043
2808::M::56::16::60610
2809::M::25::7::10016
2810::F::1::10::64093
2811::M::25::19::94122
2812::M::25::17::60607
2813::M::25::20::55406
2814::M::35::7::02127
2815::M::35::17::60477
2816::M::25::7::60015
2817::M::35::12::53130
2818::M::25::12::55106
2819::M::45::14::44122
2820::F::35::0::02138
2821::M::18::20::10036
2822::M::50::7::10003
2823::M::25::4::02452
2824::M::18::4::02111
2825::F::25::20::94014
2826::M::35::12::10011
2827::M::25::17::94063
2828::M::18::4::02454
2829::M::45::20::10013
2830::M::35::7::94506
2831::M::25::0::32225
2832::M::25::17::20036
2833::M::25::15::85003
2834::M::35::1::33304
2835::M::35::20::60622
2836::M::25::12::07974
2837::M::18::0::49506
2838::M::18::1::95864
2839::M::25::17::10003
2840::M::25::0::60660
2841::M::50::12::98056
2842::M::35::17::30145
2843::F::25::4::78705
2844::M::25::20::87103
2845::M::25::4::74074
2846::F::18::4::91604
2847::M::18::4::10027
2848::M::25::0::47401
2849::M::45::11::94114
2850::M::18::20::94608
2851::F::25::7::94107
2852::M::25::12::98037
2853::M::1::1::444555
2854::F::18::4::64151
2855::M::25::4::94102
2856::M::35::11::22030
2857::M::25::0::10469
2858::F::1::10::72601
2859::M::18::1::95814
2860::M::35::17::20009
2861::M::25::15::06510
2862::M::45::7::55066
2863::F::25::2::27705
2864::F::35::3::11725
2865::F::25::6::21014
2866::M::25::7::53717
2867::M::45::17::15204
2868::M::35::12::94025
2869::M::50::17::07650
2870::M::50::18::95472
2871::F::25::14::98110
2872::M::25::20::94014
2873::F::18::4::64093
2874::F::35::20::20036
2875::M::25::2::10013
2876::M::25::17::02149
2877::M::35::1::80687
2878::F::50::20::88005
2879::M::18::4::60062
2880::M::18::12::55405
2881::F::25::12::77019
2882::M::18::20::78759
2883::M::18::20::30101
2884::F::50::3::53222
2885::F::18::1::80302
2886::M::18::4::60073
2887::M::25::3::66205
2888::M::25::14::55438
2889::M::35::3::55104
2890::M::35::7::90069
2891::F::18::4::66044
2892::M::25::4::84064
2893::M::25::1::94025
2894::M::18::4::44130
2895::M::25::11::07039
2896::M::18::14::60073
2897::M::25::5::97405
2898::M::18::4::02453
2899::M::35::14::94133
2900::M::18::12::95120
2901::M::25::17::78749
2902::M::25::12::98007
2903::M::25::16::20850
2904::M::25::4::16802
2905::M::35::17::55407
2906::M::35::19::55421
2907::F::35::5::12345
2908::M::18::2::74403
2909::M::25::7::43228
2910::M::1::19::75602
2911::F::25::4::55455
2912::F::18::4::48104
2913::F::35::20::98119
2914::M::25::4::92614
2915::M::25::7::23423
2916::M::45::2::98011
2917::M::25::0::60201
2918::M::25::12::98112
2919::M::18::17::88076
2920::M::25::2::55116
2921::M::50::1::53221
2922::M::25::17::52402
2923::M::35::12::44256
2924::F::18::4::94121
2925::F::25::4::23454
2926::F::18::2::55118
2927::M::25::12::24060
2928::M::25::2::90068
2929::M::18::2::60614
2930::M::50::17::45420
2931::M::18::4::16803
2932::M::25::12::55346
2933::M::35::11::32082
2934::F::35::20::91324
2935::M::25::0::55126
2936::F::18::4::94122
2937::F::18::4::48103
2938::F::25::0::55345
2939::F::25::15::94901
2940::M::25::0::02143
2941::M::35::12::98033
2942::F::50::1::93103
2943::M::35::12::95864
2944::F::18::4::48104
2945::F::35::17::89507
2946::M::35::16::92630
2947::F::25::0::02138
2948::M::18::14::48185
2949::M::25::17::98033
2950::M::18::0::72761
2951::F::35::14::94303
2952::M::25::4::06511
2953::M::25::20::23225
2954::M::18::2::11435
2955::M::35::14::92025
2956::M::25::12::50265
2957::M::18::4::48104
2958::M::25::7::91911
2959::M::35::17::06074
2960::M::18::4::48104
2961::M::50::17::91977
2962::M::35::3::94109
2963::F::18::4::48104
2964::M::25::17::07030
2965::F::35::4::48103
2966::F::25::4::48104
2967::M::25::0::94110
2968::F::18::0::48104
2969::M::25::7::06851
2970::M::18::4::48104
2971::M::25::4::48104
2972::M::25::4::97330
2973::F::18::4::48108
2974::M::18::4::48105
2975::M::35::11::20879
2976::M::18::20::86001
2977::F::18::4::48104
2978::M::35::20::45236
2979::M::35::2::45243
2980::M::45::7::91766
2981::M::45::6::52556
2982::M::25::4::54902
2983::M::18::4::97850
2984::M::25::4::48105
2985::M::18::4::97333
2986::M::25::4::24060
2987::M::18::4::15213
2988::F::18::6::92122
2989::M::35::12::97330
2990::M::35::12::45243
2991::M::50::1::48105
2992::M::18::4::14853
2993::M::18::19::12133
2994::M::35::5::95008
2995::M::25::15::97333
2996::M::18::0::63011
2997::F::35::16::45238
2998::F::25::1::45241
2999::M::25::7::33813
3000::M::25::4::55408
3001::M::18::4::94704
3002::M::45::11::90028
3003::M::18::15::94606
3004::F::18::4::02138
3005::M::25::17::94133
3006::M::18::4::45750
3007::M::35::0::33174
3008::M::18::4::94403
3009::F::35::3::55112
3010::M::25::12::78759
3011::M::25::1::10003
3012::M::25::12::78660
3013::M::45::17::97124
3014::M::35::7::06430
3015::M::56::6::62707
3016::M::18::12::78759
3017::F::35::9::85255
3018::M::35::0::45242
3019::M::50::12::97330
3020::F::35::7::60302
3021::F::45::15::78750
3022::M::25::17::78730
3023::F::25::7::92108
3024::M::35::17::14302
3025::F::35::0::90004
3026::F::18::4::45750
3027::M::18::4::85719
3028::M::1::10::12701
3029::M::18::4::92037
3030::M::35::1::48103
3031::M::18::4::48135
3032::M::25::0::47303
3033::M::18::4::02906
3034::F::18::1::33143
3035::F::25::7::90230
3036::M::56::13::14843
3037::F::25::2::97333
3038::F::35::2::97401
3039::F::50::3::33611
3040::M::25::8::22046
3041::M::25::4::97333
3042::M::56::1::49042
3043::M::18::2::90069
3044::M::35::16::77301
3045::M::45::1::90631
3046::M::1::4::46311
3047::F::25::4::94117
3048::M::18::2::02066
3049::F::50::0::02421
3050::M::35::12::94025
3051::M::18::17::94063
3052::M::35::12::10036
3053::F::25::3::55102
3054::M::18::4::44056
3055::F::25::3::98501
3056::M::25::18::10309
3057::F::25::12::55438
3058::M::18::12::55123
3059::M::35::0::75023
3060::F::35::1::92705
3061::M::45::2::29440
3062::M::18::4::03106
3063::M::18::4::03106
3064::M::35::17::90026
3065::F::18::4::48135
3066::M::18::4::61801
3067::F::25::0::02148
3068::F::35::9::66204
3069::M::18::4::97470
3070::F::18::4::10708
3071::M::25::1::02115
3072::M::50::1::55126
3073::M::25::0::90028
3074::M::25::0::23451
3075::F::25::11::06107
3076::M::35::17::30024
3077::M::18::4::43202
3078::F::35::1::02155
3079::F::25::1::55410
3080::M::25::20::55410
3081::M::25::7::77252
3082::F::35::6::45459
3083::F::50::0::97403
3084::M::25::16::01581
3085::M::25::4::78703
3086::M::18::12::98105
3087::F::1::1::90802
3088::F::25::4::87110
3089::M::45::16::93448
3090::M::25::2::90004
3091::F::25::0::19107
3092::M::35::15::98108
3093::F::45::20::89134
3094::M::35::0::30030
3095::F::25::3::06810
3096::F::45::3::38028
3097::F::25::5::10021
3098::M::25::4::55112
3099::M::25::17::20910
3100::F::25::6::91423
3101::M::18::15::91101
3102::M::25::12::34170
3103::M::25::20::64112
3104::M::18::17::02118
3105::M::35::12::98166
3106::M::25::0::33142
3107::M::25::17::92656
3108::M::50::6::22039
3109::F::25::11::43201
3110::M::25::0::10002
3111::M::18::4::56520
3112::M::18::12::98133
3113::M::25::10::55414
3114::M::18::5::65211
3115::M::35::17::48323
3116::M::25::12::98034
3117::M::35::0::83704
3118::M::25::0::77025
3119::M::45::1::37027
3120::M::18::4::55414
3121::M::25::2::32118
3122::F::25::7::22209
3123::M::25::2::90401
3124::M::25::12::30337
3125::M::25::7::10025
3126::M::25::2::32118
3127::F::25::0::10003
3128::M::18::2::10012
3129::M::25::7::21117
3130::M::25::7::32835
3131::F::25::2::90036
3132::M::35::7::98467
3133::M::18::4::33720
3134::M::18::4::55455
3135::M::25::15::12345
3136::F::25::4::72801
3137::M::25::11::11217
3138::M::35::17::46229
3139::M::56::13::89128
3140::F::25::4::78728
3141::M::25::14::81679
3142::M::25::20::85719
3143::F::50::16::90272
3144::F::25::7::85260
3145::M::18::4::02138
3146::M::25::0::31605
3147::M::25::14::49355
3148::M::18::20::72837
3149::M::18::4::92602
3150::F::25::3::92831
3151::F::25::0::92870
3152::M::18::4::61801
3153::F::25::4::73160
3154::F::25::4::95616
3155::M::25::7::55112
3156::M::35::7::07663
3157::M::25::12::92880
3158::M::25::15::15217
3159::F::25::15::15213
3160::M::25::17::77521
3161::M::25::7::55408
3162::M::25::1::08854-3115
3163::M::18::15::95616
3164::M::18::12::55118
3165::M::35::7::60611
3166::M::18::4::32607
3167::M::25::2::77056
3168::F::35::5::94546
3169::M::50::0::23518
3170::M::25::0::08461
3171::F::50::3::10128
3172::M::18::12::55408
3173::M::25::12::55317
3174::F::18::14::10018
3175::M::35::16::10014
3176::M::25::17::95129
3177::F::25::6::94132
3178::F::35::5::44313
3179::F::18::20::02125
3180::M::25::14::07430
3181::M::25::12::07436
3182::M::25::12::12866
3183::M::50::7::60510
3184::F::25::18::21214
3185::M::18::7::55337
3186::M::50::1::92122
3187::M::35::12::32935
3188::M::56::13::55344
3189::M::25::16::90292
3190::M::1::17::97062
3191::M::25::12::27707
3192::M::18::4::02912
3193::M::25::0::92019
3194::M::25::15::92648
3195::M::18::4::80228
3196::F::18::4::45219
3197::F::18::14::94110
3198::M::25::12::94110
3199::M::18::0::57106
3200::F::25::1::98144
3201::M::45::7::35216
3202::F::18::4::24060
3203::M::35::0::90254
3204::M::45::16::80304
3205::F::35::16::80304
3206::M::18::20::44089
3207::M::35::7::60610
3208::M::25::14::30342
3209::M::25::0::21555
3210::F::45::0::02115
3211::M::50::16::20015
3212::F::25::17::11215
3213::F::25::1::83705
3214::F::56::7::10019
3215::F::50::13::55447
3216::M::35::1::54481
3217::F::35::0::92630
3218::M::56::6::48070
3219::F::18::4::54302
3220::M::35::7::54016
3221::M::25::0::19106
3222::M::35::7::10583
3223::M::25::20::10014
3224::F::25::14::93428
3225::M::18::0::15237
3226::M::35::4::10027
3227::F::25::14::60657
3228::M::25::14::05448
3229::F::56::1::93105
3230::M::35::16::92630
3231::M::25::7::55112
3232::M::35::12::92821
3233::M::50::2::60660
3234::F::1::0::90012
3235::M::18::4::87801
3236::M::18::15::87111
3237::M::35::7::05401
3238::M::35::7::10069
3239::F::25::12::07730
3240::M::18::4::55403
3241::F::50::0::20004
3242::M::50::13::94089
3243::M::25::12::98117
3244::F::18::4::92647
3245::M::18::2::08820
3246::F::35::1::85258
3247::M::35::15::92649
3248::F::25::7::94115
3249::F::25::4::92648
3250::M::25::4::90069
3251::M::35::17::15330
3252::M::50::0::76067
3253::F::35::4::26505
3254::F::35::6::95843
3255::F::25::15::91902
3256::M::25::15::92111
3257::M::25::14::94105
3258::M::45::6::02339
3259::F::18::4::95616
3260::M::25::4::44514
3261::M::45::20::87505
3262::M::25::14::55391
3263::M::50::11::66048
3264::F::25::1::94536
3265::M::25::15::53704
3266::F::25::4::95616
3267::M::25::4::78705
3268::M::25::12::04106
3269::F::18::20::45220
3270::M::18::11::45220
3271::F::35::0::92704
3272::M::35::0::08330
3273::M::35::7::11201
3274::M::25::20::02062
3275::M::35::7::10028
3276::M::25::20::55391
3277::M::25::17::94107
3278::M::35::7::10014
3279::M::45::15::92880
3280::M::25::7::33486
3281::M::25::17::79705
3282::M::45::3::20009
3283::M::35::16::66208
3284::M::25::6::48197
3285::M::25::4::44706
3286::F::35::7::80013
3287::M::56::13::27514-3540
3288::M::25::14::94133
3289::M::45::6::95695
3290::M::25::14::90292
3291::F::25::7::27516
3292::F::50::6::79410
3293::M::45::14::37343
3294::M::18::4::78749
3295::M::18::18::92123
3296::M::18::14::90292
3297::M::18::4::91325
3298::M::1::10::20876
3299::F::25::4::19119
3300::M::35::5::19119
3301::F::25::2::85719
3302::M::25::17::74074
3303::M::56::17::06405
3304::F::45::5::92649
3305::M::56::20::94708
3306::M::45::14::60045
3307::M::50::6::90640
3308::F::18::20::15701-1348
3309::M::25::17::20707
3310::M::45::14::12561
3311::M::25::4::90039
3312::F::18::4::90039
3313::M::35::20::90292
3314::M::25::7::06516
3315::M::25::12::78731
3316::M::1::19::92557
3317::M::25::4::78705
3318::M::56::13::30047
3319::F::56::13::92308
3320::M::25::1::56082
3321::M::35::1::95380
3322::F::18::4::68516
3323::M::35::14::11784
3324::M::35::17::48083
3325::F::35::14::39180
3326::M::45::7::64138
3327::M::18::12::91423
3328::M::56::19::91790-1161
3329::M::50::18::72601
3330::F::35::1::47933
3331::F::25::7::06854
3332::M::25::7::06854
3333::M::18::16::29404-2205
3334::M::35::0::09142
3335::M::25::0::10023
3336::M::35::17::93436
3337::M::25::4::97214
3338::M::45::16::08053
3339::M::25::17::44118
3340::M::45::16::48097
3341::M::25::20::91730
3342::F::25::5::92705
3343::F::18::4::79912
3344::M::35::0::08902
3345::M::25::7::18655
3346::M::35::7::54016
3347::F::35::7::91362
3348::M::45::16::94546
3349::F::18::4::92054
3350::F::18::0::20815
3351::F::18::5::92870
3352::M::35::0::30533
3353::M::35::17::92688
3354::M::25::7::18615
3355::M::25::1::400060
3356::M::35::7::95031
3357::M::25::18::64055
3358::F::25::1::91790
3359::M::25::20::22936
3360::F::25::0::92646
3361::M::25::4::91790
3362::F::25::0::90212
3363::F::35::9::04046
3364::M::56::13::17033
3365::M::50::17::23059
3366::M::35::14::08750
3367::M::50::16::10025
3368::M::25::14::55435
3369::M::45::18::14701
3370::M::18::4::92833
3371::M::25::2::55405
3372::M::56::13::55118
3373::M::18::16::94709
3374::M::35::5::64801
3375::M::25::4::89193
3376::M::35::16::10803
3377::M::25::17::03570
3378::M::18::4::48135
3379::M::35::1::20037
3380::M::50::0::20815
3381::M::25::0::96671
3382::F::1::10::55305
3383::M::56::16::03070
3384::M::35::7::91304
3385::F::25::9::32212
3386::M::18::4::55414
3387::M::18::1::94706
3388::F::25::1::92646
3389::M::18::0::13603
3390::F::45::20::02476
3391::M::18::4::48135
3392::M::50::6::08108
3393::M::35::12::60563
3394::M::35::7::90069
3395::M::25::7::02134
3396::M::25::12::15217
3397::M::25::5::55414
3398::M::18::20::30033
3399::M::25::4::14623
3400::M::25::14::08742
3401::M::35::7::76109
3402::M::35::20::30306
3403::M::35::5::48342
3404::M::25::8::95380
3405::M::35::14::92084
3406::F::25::7::85214
3407::F::45::5::60050
3408::M::25::17::14830
3409::M::25::4::48127
3410::M::35::1::20653
3411::M::18::4::02139
3412::M::25::18::85213
3413::F::25::17::92084
3414::M::25::17::75146
3415::M::35::7::80129
3416::M::25::12::20850
3417::F::18::2::14616
3418::F::18::3::22305
3419::M::45::1::16801
3420::F::25::7::48105
3421::M::45::7::94501
3422::M::25::5::43221
3423::M::25::7::84088
3424::M::25::6::92111
3425::M::18::20::48135
3426::M::25::20::90046
3427::M::25::14::78267
3428::M::45::1::47933
3429::F::25::7::94602
3430::F::45::1::15208
3431::F::45::6::48867
3432::M::25::12::27410
3433::M::18::12::55113
3434::M::18::4::48867
3435::M::45::1::48867
3436::M::35::0::98503
3437::F::25::0::37203
3438::F::25::0::78735
3439::M::18::17::76116
3440::M::56::17::32822
3441::F::25::14::94109
3442::M::18::12::20878
3443::F::35::17::48219
3444::M::50::14::33401
3445::F::35::20::92009
3446::M::25::7::30620
3447::M::25::12::94131
3448::F::18::3::60640
3449::M::25::14::02142
3450::M::25::5::78251
3451::F::25::11::94117
3452::M::25::14::07702
3453::M::35::7::07981
3454::M::18::0::92122
3455::F::25::0::07701
3456::M::25::17::54401
3457::M::25::20::19083
3458::M::45::0::02131
3459::M::18::4::76266
3460::M::1::4::10012
3461::M::35::0::95409
3462::F::25::4::73160
3463::M::25::15::80301
3464::F::25::14::78251
3465::M::25::14::45383
3466::M::25::14::94306
3467::M::25::14::55421
3468::M::25::20::94546
3469::M::45::17::02176
3470::M::35::17::49887
3471::M::18::4::80302
3472::M::25::6::33156
3473::F::35::16::02472
3474::M::35::11::10538
3475::M::25::14::33133
3476::M::50::0::44126
3477::F::50::1::10024
3478::M::25::7::10019
3479::M::18::4::78626
3480::M::25::0::59405
3481::M::18::4::94122
3482::M::50::17::08043
3483::F::45::7::30260
3484::M::18::4::28403
3485::M::25::0::94121
3486::F::18::0::98225
3487::M::18::4::60611
3488::M::45::17::80228
3489::M::18::4::60201
3490::M::25::0::74136
3491::M::25::16::28542
3492::M::35::7::77005
3493::M::25::17::61350
3494::M::25::1::28607
3495::M::18::4::94608
3496::M::35::5::92867
3497::F::35::2::94109
3498::M::25::17::28052
3499::M::25::3::77006
3500::M::35::7::20650
3501::F::35::7::30309
3502::F::18::7::80503
3503::M::18::4::59715
3504::M::18::7::02215
3505::F::25::15::55455
3506::M::18::12::80503
3507::M::25::0::02472
3508::M::18::4::02151
3509::M::18::4::02115
3510::F::18::4::02142
3511::M::50::0::88004
3512::M::18::17::02140
3513::M::25::16::01890
3514::M::18::12::30318
3515::M::35::3::55042
3516::M::18::4::42101
3517::M::18::12::53713
3518::F::18::7::11215
3519::F::25::14::11215
3520::M::25::0::40515
3521::M::25::0::53213
3522::M::18::0::97469
3523::M::35::7::53404
3524::F::25::0::83355
3525::F::18::4::02142
3526::M::35::2::62263-3004
3527::M::25::0::53213
3528::M::35::5::41144
3529::F::45::1::97361
3530::M::25::0::77058
3531::F::25::11::55409
3532::F::35::14::10028
3533::M::25::2::55344
3534::M::35::17::68506
3535::M::45::18::77630
3536::M::18::4::57103
3537::M::1::10::97402
3538::M::35::0::40504
3539::F::25::4::77006
3540::M::18::17::57106
3541::M::25::3::02494
3542::M::25::15::14803
3543::M::25::17::60659
3544::F::25::4::92507
3545::M::35::12::92507
3546::M::25::20::41706
3547::M::35::16::94108
3548::M::45::7::92965
3549::F::35::7::60137
3550::M::25::5::55447
3551::F::56::0::98374
3552::F::35::2::02879
3553::M::35::16::61600
3554::M::25::15::15203
3555::M::56::7::55430
3556::M::25::17::03038
3557::M::18::5::48185
3558::M::18::17::66044
3559::M::18::4::11364
3560::F::25::6::74105
3561::M::35::14::63304
3562::F::25::6::32812
3563::M::25::2::33133
3564::M::25::11::02169
3565::M::25::18::53572
3566::M::45::0::53818
3567::M::25::14::54915
3568::M::25::0::98503
3569::F::18::2::48823
3570::M::35::12::19050
3571::M::18::4::10044
3572::M::35::11::04287
3573::M::1::10::48867
3574::F::35::6::33314
3575::M::25::18::54915
3576::M::50::7::68046
3577::F::56::0::00231
3578::M::50::3::96714
3579::M::18::0::32219
3580::F::18::3::32219
3581::M::18::1::57382
3582::F::35::0::52405
3583::F::25::9::41075
3584::M::18::0::76543
3585::M::35::20::60640
3586::M::35::20::60640
3587::M::35::3::93611
3588::M::25::2::90068
3589::F::45::0::80010
3590::F::18::15::02115
3591::M::35::6::96158
3592::F::56::2::99701
3593::F::25::9::53719
3594::M::1::0::02322
3595::M::25::0::85024
3596::F::35::4::19104
3597::M::25::17::55446
3598::M::56::1::90210
3599::M::25::16::97378
3600::M::35::20::94506
3601::F::35::3::95405
3602::M::25::12::55443
3603::F::35::7::78704
3604::F::1::10::02879
3605::M::18::12::60640
3606::F::25::15::02445
3607::M::35::17::32506
3608::F::35::9::02879
3609::F::25::17::48239
3610::M::18::6::30064
3611::M::25::2::84321
3612::M::25::14::29609
3613::M::25::0::37205
3614::M::25::0::45458
3615::M::25::17::76028
3616::M::45::0::33759
3617::M::35::7::49034
3618::M::56::17::22657
3619::M::50::16::97116
3620::M::25::7::94117
3621::M::18::4::33023
3622::M::18::1::02446
3623::M::35::11::43209
3624::M::25::12::60068
3625::M::18::10::48439
3626::M::25::17::75075
3627::F::35::1::85287
3628::M::25::7::78731
3629::F::50::7::10022
3630::M::18::4::77005
3631::M::18::4::77005
3632::M::50::11::33881
3633::M::35::18::60441
3634::M::50::1::88001
3635::M::50::1::60062
3636::M::25::0::06708
3637::M::25::6::94127
3638::M::25::2::90038
3639::M::18::4::78250
3640::M::35::7::02370
3641::M::25::0::92008
3642::F::25::7::98188
3643::M::25::17::22302
3644::F::25::11::53711
3645::M::35::17::97232
3646::M::35::20::98106
3647::M::25::7::80202
3648::M::18::4::85210
3649::F::25::0::94115
3650::M::25::0::60611
3651::M::25::14::98103
3652::M::25::12::94608
3653::M::18::15::96661
3654::M::25::17::94901
3655::F::25::7::94121
3656::F::45::5::34610
3657::M::18::17::95121
3658::F::25::7::07090
3659::M::18::4::29649
3660::M::35::7::15137
3661::M::35::12::08852
3662::M::35::16::08753
3663::F::35::9::17055
3664::F::35::1::94043
3665::M::25::0::95903
3666::M::45::0::68144
3667::F::1::10::10706
3668::F::45::7::33324
3669::M::25::14::60148
3670::M::45::14::55123
3671::M::25::4::98102
3672::M::35::5::08406
3673::M::25::2::10003
3674::M::25::20::29205
3675::M::35::7::06680
3676::F::35::12::48109
3677::F::25::12::06906
3678::M::25::0::06880
3679::M::25::4::68108
3680::F::25::1::94939
3681::M::25::7::29662
3682::F::50::1::10706
3683::M::25::2::30606
3684::M::25::17::83713
3685::M::25::5::55100
3686::M::25::7::48070
3687::F::50::1::62221
3688::M::18::6::21202
3689::M::25::0::80906
3690::M::18::0::63116
3691::M::25::7::21030
3692::M::35::17::89147
3693::M::25::15::94062
3694::M::25::12::28227
3695::M::25::2::98502
3696::M::35::7::19149
3697::M::25::15::68516
3698::M::25::7::53202
3699::F::56::3::30127
3700::M::25::14::10021
3701::M::35::1::92614
3702::M::35::15::53095
3703::M::18::12::97402
3704::F::35::0::04255
3705::M::45::7::30076
3706::M::25::12::46725
3707::F::18::0::34744
3708::M::56::7::30097
3709::M::25::12::89502
3710::M::1::10::02818
3711::M::35::0::32506
3712::M::25::17::60042
3713::F::25::7::22201
3714::M::25::17::92111
3715::M::18::5::55428
3716::M::18::12::36115
3717::M::35::17::94533
3718::M::50::17::07728
3719::M::25::1::39759
3720::M::45::7::43065
3721::M::25::15::94065
3722::M::25::18::80538
3723::M::25::14::53048
3724::M::35::6::77083
3725::M::18::4::32608
3726::M::25::17::92882
3727::M::35::7::74401
3728::M::18::4::07030
3729::M::18::4::20037
3730::M::25::1::48911
3731::M::25::17::67443
3732::M::25::17::60153
3733::M::18::4::02777
3734::M::18::4::77840
3735::M::25::0::10009
3736::M::35::1::44242
3737::M::25::14::37127
3738::M::45::7::01904-1355
3739::M::56::11::48070
3740::M::18::5::55116
3741::M::25::0::96818
3742::M::25::0::90266
3743::F::35::7::89128
3744::M::25::0::60645
3745::F::25::9::49442
3746::M::25::5::54703
3747::M::45::13::89109
3748::M::18::4::02026
3749::F::25::0::60664
3750::F::18::4::94116
3751::F::35::12::55555
3752::F::18::1::86314
3753::M::25::7::42518
3754::M::56::7::94612
3755::F::50::14::08810
3756::M::18::12::53188
3757::M::25::7::92612
3758::F::35::5::02021
3759::M::35::6::54751
3760::M::50::0::55128
3761::M::25::17::27613
3762::M::50::6::11746
3763::M::25::2::98502
3764::M::25::1::06111
3765::F::50::3::34744
3766::F::18::1::45458
3767::M::25::0::94305
3768::M::25::4::86314
3769::M::25::15::02446
3770::F::35::3::50322
3771::M::25::1::14982
3772::M::35::17::06074
3773::M::35::6::50265
3774::M::25::0::52556
3775::M::35::12::14619
3776::F::25::4::50265
3777::M::18::4::23112
3778::M::25::0::61832
3779::F::45::2::98383
3780::M::1::0::46979
3781::F::56::11::54401
3782::F::25::0::94602
3783::M::25::7::97267
3784::F::25::1::98027
3785::F::25::20::93401
3786::F::25::0::94115
3787::F::25::0::94703
3788::F::18::0::94587
3789::F::25::0::94110
3790::F::25::17::94618
3791::M::50::18::60516
3792::M::25::6::68108
3793::M::18::4::21093
3794::F::18::4::53211
3795::F::18::4::91405
3796::M::45::14::02021
3797::M::25::7::02420
3798::M::25::7::48326
3799::M::18::0::17844
3800::M::18::1::45458
3801::M::18::12::36115
3802::M::18::0::94520
3803::F::35::9::19006
3804::M::25::6::06511
3805::F::35::1::89031
3806::M::18::4::55104
3807::F::35::19::32095
3808::M::25::7::60010
3809::M::35::6::20650
3810::M::50::7::20016
3811::M::25::15::98103
3812::M::35::17::78749
3813::M::35::7::80910
3814::M::25::15::98102
3815::M::25::17::53406
3816::F::25::3::90020
3817::M::35::3::20122
3818::M::45::17::32837
3819::M::25::12::36115
3820::M::25::17::90804
3821::M::25::20::44313
3822::M::45::20::98027
3823::M::56::7::93711
3824::M::25::17::32308
3825::M::18::1::06279
3826::M::25::1::48105
3827::M::50::2::87020
3828::M::25::20::92101
3829::F::25::1::22307
3830::M::18::4::60630
3831::F::18::6::84780
3832::F::25::7::43214
3833::M::25::1::68516
3834::M::18::2::02322
3835::M::25::7::40515
3836::F::50::8::84770
3837::M::25::17::28804
3838::F::25::14::10033
3839::M::50::14::02651
3840::F::25::0::02176
3841::M::45::18::26101
3842::F::35::16::92054
3843::F::1::10::32043
3844::M::18::4::73071
3845::M::25::12::94065
3846::M::35::0::33884
3847::M::25::7::12801
3848::M::25::15::70809-2612
3849::M::35::0::14086
3850::M::18::3::92278
3851::M::25::12::60657
3852::M::50::16::60302
3853::M::25::14::92614
3854::M::25::14::30340
3855::M::25::17::20886
3856::F::35::20::93449
3857::M::18::14::08822
3858::F::45::9::63119
3859::M::25::0::89145
3860::M::45::17::44129
3861::M::18::4::12604
3862::M::25::17::10025
3863::M::25::0::94558
3864::M::50::20::29630
3865::F::1::10::95864
3866::M::45::14::63130
3867::M::35::3::45215
3868::M::18::12::73112
3869::M::18::17::63544
3870::M::25::17::95050
3871::M::18::4::64468
3872::M::25::1::14613
3873::F::45::2::94558
3874::M::25::7::92103
3875::M::25::0::66605
3876::M::25::0::11235
3877::M::45::1::33705
3878::M::35::16::22124
3879::M::25::3::83687
3880::M::25::7::54942
3881::M::18::2::44515
3882::M::56::14::55337
3883::M::50::16::78411
3884::M::18::4::78759
3885::M::25::12::92728
3886::M::35::7::95008
3887::M::18::4::80513
3888::M::45::17::02067
3889::M::45::6::66203
3890::M::18::4::33143
3891::F::56::16::90039
3892::M::25::20::91505
3893::M::25::6::79401
3894::M::35::16::02139
3895::F::35::0::20723
3896::M::35::0::60914
3897::M::56::17::92069
3898::M::45::11::01772
3899::M::25::17::02135
3900::F::25::14::55343
3901::M::18::14::85282
3902::M::25::5::46239
3903::M::25::0::02542
3904::M::1::10::48445
3905::M::25::17::361069
3906::M::50::17::54409
3907::F::18::14::22201
3908::M::25::0::10021
3909::M::18::17::19104
3910::M::25::20::91505
3911::M::18::0::92037
3912::M::25::4::19104
3913::M::18::17::40207
3914::M::35::4::84123
3915::F::35::3::71111
3916::M::25::4::02134
3917::F::35::9::60618
3918::M::25::18::30189
3919::M::45::0::73702
3920::M::35::17::63126
3921::M::25::14::95820
3922::M::18::4::53211
3923::M::35::2::92115
3924::M::50::12::90254
3925::M::25::12::77042
3926::M::25::2::94404
3927::F::25::16::67846
3928::M::25::0::55812
3929::M::25::5::80227
3930::M::56::3::52240
3931::M::25::5::92117
3932::M::25::7::49221
3933::F::35::6::48073
3934::M::25::0::44512
3935::M::35::18::72118
3936::F::35::12::01464
3937::M::56::2::92020
3938::M::25::2::92711-0571
3939::M::45::7::91405
3940::M::35::20::32708
3941::M::45::17::40031
3942::M::18::4::49855
3943::F::35::7::98074
3944::F::35::16::80401
3945::F::45::1::96778
3946::F::25::12::22207
3947::M::25::0::90019
3948::F::45::12::61554
3949::M::45::0::44266
3950::M::25::4::60056
3951::F::18::4::60014
3952::F::45::1::12449
3953::M::25::12::55117
3954::M::18::4::32601
3955::M::35::0::12831
3956::M::25::0::94930-2010
3957::M::35::11::40242
3958::M::45::7::46112
3959::F::45::1::03768
3960::F::35::14::55014
3961::M::25::1::45230
3962::F::56::0::98115
3963::M::50::20::30030
3964::M::56::16::66502
3965::M::18::11::65202
3966::M::25::0::30096
3967::F::18::2::13603
3968::M::25::2::02903
3969::M::56::7::12345
3970::F::25::2::02903
3971::F::18::4::80228
3972::F::25::6::23229
3973::M::25::7::60614
3974::M::35::0::30741
3975::F::25::5::43229
3976::F::25::0::44107
3977::M::35::14::22180
3978::M::35::13::78252
3979::F::50::9::59072
3980::M::25::4::66762
3981::F::45::0::97701
3982::M::56::13::95929
3983::M::25::0::30606
3984::M::25::7::75089
3985::M::45::16::01880
3986::M::25::7::33324
3987::F::18::4::01742
3988::F::25::14::60647
3989::M::50::12::30030
3990::M::25::16::17350
3991::M::25::7::33309
3992::M::25::4::32653
3993::M::25::0::22015
3994::M::50::7::43081
3995::M::35::17::22810
3996::M::18::14::32825
3997::M::35::17::45255
3998::M::45::0::74354
3999::M::35::17::30701
4000::M::35::7::08876
4001::F::25::1::01860
4002::M::45::16::20880
4003::M::56::13::46143
4004::M::50::0::21050
4005::M::35::7::12110
4006::M::1::7::48038
4007::M::35::12::88005
4008::M::18::1::92802
4009::M::18::7::44039
4010::M::25::14::94533
4011::M::25::17::85210
4012::M::18::4::49503-1313
4013::M::25::1::77803
4014::M::25::0::48316-5601
4015::F::45::3::75605
4016::M::50::0::33901
4017::M::25::14::17972
4018::F::45::20::75214
4019::M::35::17::54601
4020::M::25::6::77034
4021::M::50::20::95236
4022::M::35::14::53403
4023::F::35::9::32404
4024::M::25::5::45011
4025::F::56::6::77018
4026::M::25::7::68164
4027::F::25::7::12533
4028::M::25::4::02140
4029::F::56::3::21114
4030::M::35::7::89128
4031::M::25::0::42445
4032::M::25::12::56301
4033::M::25::6::43551
4034::M::25::0::21113
4035::M::18::4::45251
4036::M::25::1::46530
4037::M::50::16::80206
4038::M::50::6::11510-2001
4039::M::25::16::97401
4040::M::25::20::75006
4041::M::18::3::48005
4042::M::35::15::94002
4043::F::25::15::94002
4044::F::35::3::95826
4045::M::56::13::40511
4046::M::45::17::53545
4047::M::18::4::30606
4048::F::35::1::89431
4049::M::45::11::33133
4050::M::35::6::60061
4051::M::18::14::01604
4052::M::25::2::43551
4053::M::25::18::36264
4054::M::35::3::68122
4055::M::50::0::98826
4056::M::1::10::28270
4057::M::35::6::18249
4058::M::25::6::73118
4059::M::25::14::80232
4060::M::25::18::55412
4061::M::50::6::32726
4062::M::25::7::60559
4063::F::35::1::29070
4064::M::45::0::20851
4065::F::45::5::48341
4066::M::25::0::19010
4067::M::45::20::91607
4068::M::56::3::89185
4069::M::35::15::19406
4070::M::25::15::93107
4071::M::25::17::33823
4072::M::50::6::93111
4073::M::25::6::70003
4074::M::35::6::78746
4075::M::25::16::47901
4076::M::25::17::55344
4077::F::35::2::22030
4078::M::25::15::28226
4079::M::35::17::26505
4080::M::35::1::48912
4081::M::18::12::19403
4082::M::25::20::79912
4083::M::56::14::92630
4084::M::56::13::14215
4085::F::25::6::79416
4086::F::1::10::55391
4087::M::1::4::63376
4088::M::25::3::77057
4089::M::25::7::79416
4090::M::56::6::77379
4091::M::25::17::55410
4092::F::25::0::19063
4093::M::25::4::70806
4094::M::25::17::49017
4095::M::25::0::10013
4096::M::25::15::60004
4097::M::25::7::63366
4098::M::35::7::53150
4099::M::35::17::94954
4100::M::56::6::77096
4101::M::18::4::23233
4102::M::1::10::48655
4103::M::18::16::11211
4104::M::18::16::42141
4105::M::50::7::34243
4106::M::25::16::95437
4107::F::25::0::23221
4108::M::35::17::77536
4109::M::35::3::97202
4110::F::45::7::41722
4111::M::25::15::32603
4112::M::45::18::47129
4113::M::35::17::58503
4114::M::35::14::48187
4115::M::25::15::99353
4116::M::35::7::07040
4117::M::18::4::43551
4118::M::25::3::91221
4119::M::50::1::39401
4120::M::25::16::71118
4121::M::45::7::08876
4122::M::18::19::82070
4123::F::25::4::46807
4124::M::25::18::62330-1408
4125::M::35::2::13676
4126::M::25::17::53188
4127::M::50::17::16803
4128::M::35::6::60025
4129::M::56::11::12144
4130::M::35::6::48439
4131::M::45::7::97720
4132::M::25::17::80112
4133::M::45::4::77009
4134::F::45::12::85283
4135::M::1::10::46321
4136::M::50::16::60056
4137::M::25::7::91941
4138::M::25::7::91423
4139::M::56::14::40207
4140::M::25::0::32112
4141::M::35::17::95014
4142::M::56::7::01040
4143::F::25::5::60441
4144::M::18::4::02451
4145::F::50::1::78681
4146::M::35::17::44301
4147::F::50::7::02889
4148::F::35::7::55021
4149::M::35::1::32792
4150::M::25::0::29672
4151::M::45::20::43201
4152::M::25::14::74114
4153::M::50::17::16801
4154::M::25::1::29440
4155::M::50::17::85712
4156::M::56::20::95123
4157::M::50::18::97321
4158::F::1::10::90039
4159::F::50::9::01450
4160::M::35::20::10027
4161::M::45::0::90404
4162::F::25::14::23221
4163::M::56::7::08901
4164::M::35::1::50677
4165::F::25::14::94114
4166::F::25::7::75240
4167::M::25::20::22032
4168::F::45::6::37766
4169::M::50::0::66048
4170::M::45::7::53713
4171::M::56::16::79705
4172::M::35::7::19901
4173::F::18::11::29063
4174::F::35::3::20110
4175::M::35::0::66204
4176::M::45::7::19008
4177::M::35::17::90680
4178::F::50::16::08033
4179::F::35::20::94949
4180::M::56::13::13502
4181::F::25::7::33177
4182::M::25::18::80903
4183::M::25::1::91730
4184::M::50::7::32114
4185::M::25::14::90274
4186::M::25::7::33308
4187::F::56::20::63026
4188::M::50::7::74137
4189::M::35::14::91364
4190::M::45::17::89108
4191::F::45::15::55446
4192::M::35::17::77521
4193::M::56::13::93907
4194::M::18::4::60637
4195::F::56::13::95050
4196::M::35::14::14221
4197::F::45::1::18042
4198::M::18::4::80631
4199::F::25::9::32712
4200::M::45::7::10543
4201::F::25::0::65550
4202::M::25::7::21234
4203::M::25::18::58270
4204::M::35::7::06905
4205::F::25::15::87801
4206::F::35::1::22947
4207::M::35::1::90731
4208::F::35::0::90403
4209::M::56::0::37363
4210::M::25::17::85710
4211::M::45::5::77662
4212::M::56::18::56716
4213::M::35::7::63125
4214::F::25::0::20121
4215::M::25::7::77006
4216::M::25::17::01752
4217::M::18::4::18042
4218::M::50::17::23233
4219::M::35::17::95125
4220::M::35::0::97225
4221::M::35::4::53818
4222::F::45::17::55976
4223::F::35::17::60148
4224::F::45::1::48198
4225::F::25::3::48197
4226::F::35::6::76021
4227::M::25::19::11414-2520
4228::M::50::18::20706
4229::M::35::17::94010
4230::M::56::13::34235
4231::F::50::18::20706
4232::F::35::20::75287
4233::M::35::4::37917
4234::F::45::3::48130
4235::M::50::2::90029
4236::F::25::3::07960
4237::M::25::14::77450
4238::M::35::16::44691
4239::M::50::7::52402
4240::M::35::17::55330
4241::M::35::7::11767
4242::M::50::7::78704
4243::M::56::7::32137
4244::M::35::17::48146
4245::M::50::12::44286
4246::F::35::7::48034
4247::M::25::4::82601
4248::M::25::4::26508
4249::F::18::17::65203
4250::F::50::0::33313
4251::M::45::7::60139
4252::F::35::3::28262
4253::M::45::11::03301
4254::M::25::17::38654
4255::M::50::12::13041
4256::F::1::2::78945
4257::M::50::16::38122
4258::M::25::17::19711
4259::M::35::17::45380
4260::M::25::16::59079
4261::F::35::6::07950
4262::F::35::6::06512
4263::M::25::7::40205
4264::M::45::1::60102
4265::M::25::12::03060
4266::M::56::13::78681
4267::M::35::7::02171
4268::F::45::20::04046
4269::M::35::18::27603
4270::M::45::7::13211
4271::M::35::7::83405
4272::M::45::17::37923
4273::M::45::13::30030
4274::F::45::1::04258
4275::F::45::16::14468
4276::F::45::0::96821
4277::M::35::16::98133
4278::F::45::7::09094
4279::M::25::16::43215
4280::M::35::17::27587
4281::M::56::13::92120
4282::M::35::0::15801
4283::F::25::9::98632
4284::M::50::7::40601
4285::M::35::0::62704
4286::M::35::17::11554
4287::M::25::7::35244
4288::F::25::9::46580
4289::M::35::14::32068
4290::M::25::17::98661
4291::M::35::14::98125
4292::M::25::0::98178
4293::F::45::9::55391
4294::M::1::10::75633
4295::M::18::18::90605
4296::M::56::6::33030
4297::M::45::15::55391
4298::F::18::14::85705
4299::F::25::2::43617
4300::F::18::4::98125
4301::M::35::11::38135
4302::M::50::1::45385
4303::M::25::2::91910
4304::M::18::0::46250
4305::F::45::17::27616
4306::M::45::7::67301
4307::M::25::0::94122
4308::M::25::0::33702
4309::M::25::0::36301
4310::M::25::4::57006
4311::M::50::13::68502
4312::M::25::18::78757
4313::F::25::7::07067
4314::M::25::17::79925
4315::M::18::4::44266
4316::M::25::6::75080
4317::F::35::14::60202
4318::M::25::5::02891
4319::M::35::7::44125
4320::M::25::5::89114
4321::M::45::7::80525
4322::F::50::6::75605
4323::M::18::4::82072
4324::M::25::5::60010
4325::M::25::0::30082
4326::F::45::13::94931
4327::M::35::17::37221
4328::M::50::3::75650
4329::F::25::14::78232
4330::F::45::6::85719
4331::M::35::6::45011
4332::F::25::3::60606
4333::M::50::2::33134
4334::M::25::1::70458
4335::M::35::0::74011
4336::F::25::0::40241
4337::M::18::20::76135
4338::F::18::5::46222
4339::M::25::2::78748
4340::F::25::17::76021
4341::M::35::17::33433
4342::M::25::0::66614
4343::M::25::12::75007
4344::M::25::1::44240
4345::F::25::14::44304
4346::M::18::17::45701
4347::F::18::20::77304
4348::M::45::0::30189
4349::M::18::2::95843
4350::M::18::2::29118
4351::M::25::12::37919
4352::M::18::4::11010
4353::M::25::7::11215
4354::M::35::14::78611
4355::M::50::14::08028
4356::M::35::16::85730
4357::F::35::9::83616
4358::M::35::17::04457
4359::M::18::4::33168
4360::F::25::9::98001
4361::M::35::15::83616
4362::M::25::17::85016
4363::M::35::14::91602
4364::M::25::18::98001
4365::F::50::16::46350
4366::M::18::15::02215
4367::M::35::0::52057
4368::M::18::17::22043
4369::M::50::7::30306
4370::M::25::16::07701
4371::F::18::4::63109
4372::M::35::17::75010
4373::M::50::12::32920
4374::M::18::4::43201
4375::F::25::5::40241
4376::F::25::5::27203
4377::M::25::0::32444
4378::M::18::17::06040
4379::M::25::4::27278
4380::F::25::1::37153
4381::M::25::4::65804
4382::M::25::18::14620
4383::F::18::4::93940
4384::M::25::0::43623
4385::M::25::4::93940
4386::M::25::5::74055
4387::F::18::4::63109
4388::M::45::3::75074
4389::M::25::4::48072
4390::M::25::0::11201
4391::F::18::4::43402
4392::M::18::4::43402
4393::M::18::4::43402
4394::M::25::4::43402
4395::M::50::6::43402
4396::M::18::1::44221
4397::M::18::4::43402
4398::F::18::4::43612
4399::F::18::4::43403
4400::F::18::4::43402
4401::M::18::4::10027
4402::F::18::14::43614
4403::M::25::15::90066
4404::M::25::1::57106
4405::M::25::14::98103
4406::M::25::16::80013
4407::M::18::4::02143
4408::F::45::2::19033
4409::M::25::14::65023
4410::M::18::19::40475
4411::M::18::4::92122
4412::M::18::4::16802
4413::M::1::13::37130
4414::M::25::4::40504
4415::M::18::0::02215
4416::M::18::4::02134
4417::M::25::15::02135
4418::F::50::0::02139
4419::F::45::12::15801
4420::M::25::15::92557
4421::M::45::0::90024
4422::M::25::5::10463
4423::M::18::4::52241
4424::M::25::7::94109
4425::M::35::7::98607
4426::M::45::17::93401
4427::M::18::0::51104
4428::M::25::14::46940
4429::M::25::5::85705
4430::F::25::0::94403
4431::M::1::14::80401
4432::M::25::12::21045
4433::M::25::0::43081
4434::F::35::7::60201
4435::M::25::7::76904
4436::M::25::12::19067
4437::F::35::5::47129
4438::M::50::0::11947
4439::M::35::6::37664
4440::M::35::1::81005
4441::M::18::4::98105
4442::M::50::15::94303
4443::M::56::2::91321
4444::F::25::12::80126
4445::M::25::3::19806
4446::M::18::18::60435
4447::M::45::5::32953
4448::M::25::14::06880
4449::M::25::12::27513
4450::M::25::15::60611
4451::M::25::14::30101
4452::F::25::7::78666
4453::M::35::0::95667
4454::M::25::20::111225
4455::M::35::7::27511
4456::F::35::2::49770
4457::M::35::14::95492
4458::F::25::4::15701-2017
4459::M::25::1::28027
4460::M::25::14::70005
4461::M::25::20::81101
4462::F::25::0::60156
4463::M::50::7::07405
4464::F::50::1::62052
4465::M::18::4::02148
4466::M::35::11::10022
4467::F::50::6::15333
4468::F::35::7::75601
4469::F::45::12::92037
4470::M::35::12::15089
4471::M::25::6::94108
4472::F::45::16::14424
4473::M::35::1::94121
4474::M::35::7::28805
4475::M::18::4::10020
4476::M::45::1::50588
4477::M::25::7::98908
4478::M::1::12::02138
4479::M::50::13::33015
4480::M::25::0::94403
4481::M::25::18::26104
4482::F::35::1::94044
4483::F::25::6::72703
4484::F::25::17::94613
4485::M::25::4::64112
4486::M::35::8::98674
4487::M::25::7::01850
4488::M::35::7::72703
4489::M::18::4::78613
4490::M::35::5::70123
4491::M::18::4::52405
4492::M::56::13::45322-3132
4493::F::1::10::10025
4494::M::45::0::33460
4495::M::18::4::22906
4496::M::45::2::06513
4497::M::50::0::29678
4498::M::50::7::76054
4499::M::25::6::62702
4500::M::50::7::76054
4501::M::25::17::94118
4502::M::50::0::01379
4503::M::56::1::85374
4504::F::25::0::65775
4505::M::50::7::39648
4506::M::50::16::29464
4507::M::18::4::61820
4508::M::25::20::15701
4509::M::25::7::38261
4510::M::45::7::92503
4511::M::35::7::62234
4512::M::25::1::16508
4513::M::56::0::61704
4514::M::18::3::48604
4515::M::56::13::29449
4516::M::18::4::53142
4517::F::18::1::48067
4518::M::25::0::80903
4519::M::50::7::38135
4520::M::25::4::45810
4521::M::35::12::15202
4522::M::45::1::81004
4523::M::18::2::55304
4524::M::25::2::55113
4525::M::25::14::10021
4526::M::25::20::10012
4527::M::18::0::38111
4528::M::25::14::27605
4529::M::35::6::84102
4530::F::35::1::92103
4531::M::18::4::85701
4532::M::25::7::10025
4533::M::25::12::53045
4534::M::18::4::72202
4535::M::18::19::17517
4536::M::18::12::53715
4537::F::45::1::01379
4538::M::25::12::0956456
4539::M::35::19::01054
4540::F::25::14::94301
4541::M::1::10::55427
4542::M::35::0::94610
4543::M::25::2::11105
4544::M::56::1::53705
4545::M::25::16::47274
4546::M::25::7::49686
4547::M::18::12::02115
4548::M::18::2::27514
4549::F::1::10::99016
4550::M::18::16::24541
4551::M::18::12::60622
4552::M::25::0::22306
4553::F::35::16::48237
4554::F::25::9::48306
4555::F::18::9::73008
4556::M::45::16::55011
4557::M::25::14::02134
4558::M::35::14::48217
4559::M::25::7::05346
4560::M::25::0::69301
4561::F::25::9::84037
4562::M::35::10::94133
4563::F::25::6::22903
4564::M::35::12::19107
4565::M::35::14::94085
4566::M::35::17::19473
4567::M::18::4::98105
4568::F::25::4::90034
4569::M::25::0::21532
4570::M::45::17::60185
4571::M::35::7::21013
4572::F::1::10::17036
4573::M::50::16::11963
4574::M::25::4::60614
4575::F::1::10::03608
4576::F::25::7::48237
4577::M::35::7::48306
4578::M::25::0::02134
4579::F::18::4::63332
4580::F::56::13::97113
4581::M::25::1::19103
4582::F::25::0::55408
4583::M::50::1::48371
4584::F::45::0::11372
4585::M::35::7::30324
4586::M::25::4::01604
4587::M::35::14::07920
4588::F::25::4::48042
4589::M::25::17::02139
4590::F::18::20::55104
4591::M::25::15::02143
4592::M::18::4::66044
4593::F::45::1::43202
4594::M::35::16::55303
4595::M::25::18::97034
4596::F::18::4::94611
4597::F::25::4::22207
4598::F::35::3::48237
4599::F::35::0::04287
4600::M::25::0::46240
4601::M::35::14::55415
4602::M::35::7::10021
4603::F::35::2::33619
4604::M::25::15::10461
4605::M::25::15::92656
4606::F::1::10::90291
4607::M::25::0::27403
4608::F::25::0::02144
4609::F::25::4::53951
4610::F::25::4::53951
4611::F::18::4::78705
4612::F::18::4::94702
4613::M::25::12::41042
4614::F::45::1::10469
4615::M::25::17::61615
4616::M::25::20::11717
4617::F::25::6::55433
4618::M::25::14::97202
4619::F::25::1::97225
4620::F::18::17::94606
4621::M::25::4::94305
4622::M::25::12::55433
4623::M::25::16::22207
4624::M::25::12::84062
4625::M::25::7::92691
4626::M::25::14::97219
4627::M::56::1::45224
4628::F::56::6::23225
4629::F::18::4::94309
4630::F::25::4::94610
4631::M::18::4::94111
4632::M::25::0::98040
4633::M::1::0::48302
4634::M::50::20::98119
4635::M::18::4::94703
4636::M::18::2::10010
4637::F::35::9::48302
4638::M::25::4::55417
4639::M::35::11::20895
4640::M::25::4::55417
4641::M::25::7::20016
4642::M::25::0::44691
4643::M::25::0::98115
4644::M::50::1::19481
4645::F::50::6::48094
4646::F::25::6::90405
4647::M::35::20::80222
4648::M::18::4::73071
4649::M::56::13::10025
4650::M::25::7::30041
4651::F::45::0::10036
4652::F::25::7::94115
4653::M::35::12::95051
4654::M::35::20::94574
4655::F::25::1::92037
4656::M::25::17::94041
4657::M::45::14::55416
4658::M::25::4::99163
4659::F::25::14::37076
4660::F::18::4::06074
4661::M::45::15::85255
4662::F::18::4::84109
4663::M::25::4::92037
4664::F::45::7::77006
4665::M::35::2::03431
4666::M::35::1::53704
4667::M::25::14::94117
4668::M::35::14::74012
4669::M::35::7::19004
4670::M::35::5::91343
4671::M::25::12::94043
4672::M::56::13::94306
4673::M::35::16::94705
4674::F::35::7::08318
4675::F::18::4::27514
4676::M::45::14::46038
4677::M::50::6::05055
4678::M::35::2::90292
4679::M::56::13::76051
4680::M::35::0::04473
4681::F::35::15::06119
4682::M::25::7::05346
4683::M::25::0::22101
4684::F::25::0::04473
4685::M::35::1::55454
4686::M::18::1::50201
4687::M::35::14::01746
4688::M::25::9::44310
4689::M::18::12::02215
4690::F::1::10::79605
4691::F::45::17::55419
4692::F::25::7::78703
4693::M::18::1::60626
4694::M::56::7::40505
4695::M::18::18::56002
4696::M::18::12::10027
4697::M::18::10::79605
4698::F::25::6::55417
4699::F::18::0::91765
4700::F::18::4::48109
4701::M::45::17::18036
4702::M::25::11::13031
4703::M::25::7::02035
4704::M::18::20::02601
4705::F::18::0::75115
4706::M::25::14::68502
4707::M::1::0::92804
4708::M::25::0::60647
4709::M::45::0::06804
4710::F::35::16::24450
4711::M::25::17::32250
4712::M::35::17::03824
4713::M::25::17::90245
4714::M::50::1::55405
4715::M::25::2::97205
4716::F::25::16::02465
4717::M::45::17::48310
4718::M::35::7::03885
4719::F::35::9::02816
4720::M::25::2::90035
4721::M::35::11::95405
4722::M::35::12::55122
4723::M::35::7::90014-1718
4724::F::56::6::01852
4725::M::35::5::96707-1321
4726::F::35::16::95828
4727::F::56::0::98801
4728::M::25::19::31401
4729::M::50::16::55347
4730::M::50::11::04102
4731::M::25::17::98033
4732::M::25::14::24450
4733::M::18::18::52301
4734::M::50::1::93105
4735::M::45::3::50312
4736::M::18::20::91505
4737::M::35::16::19003
4738::M::56::1::23608
4739::M::25::3::32580
4740::F::25::3::38134
4741::M::35::7::15203
4742::M::25::3::94118
4743::M::56::13::63122
4744::M::50::15::12740
4745::F::18::4::06268
4746::M::50::1::19087-3622
4747::M::18::4::26201
4748::M::45::16::60302
4749::M::45::0::23462
4750::F::25::0::91107
4751::M::50::15::02474
4752::F::18::4::94121
4753::M::56::1::03825
4754::F::18::0::91107
4755::F::56::7::93060
4756::M::56::16::55901
4757::M::35::17::23451
4758::F::56::13::03261
4759::F::50::0::04259
4760::M::35::17::06110
4761::M::18::15::21042
4762::F::25::14::94110
4763::M::56::11::04259
4764::M::1::10::03608
4765::F::35::16::03301
4766::M::35::16::10014
4767::F::35::9::03769
4768::M::25::4::22030
4769::M::25::1::02571
4770::F::35::7::10012
4771::F::25::4::04101
4772::M::56::17::03801
4773::M::45::1::22314
4774::M::45::14::07458
4775::M::25::17::23462
4776::F::25::3::46227
4777::M::25::2::46142
4778::M::25::0::46227
4779::M::45::3::04011
4780::M::25::12::94114
4781::F::50::6::04086
4782::M::45::1::78212
4783::M::25::0::60618
4784::F::35::6::48105
4785::F::25::14::55104
4786::M::45::6::22630
4787::M::1::11::94610
4788::M::35::7::85331
4789::M::35::2::55104
4790::F::25::2::94133
4791::M::18::4::55116
4792::F::50::7::94123
4793::F::25::6::48108
4794::F::35::0::46142
4795::M::45::16::10962
4796::M::35::7::98103
4797::F::35::17::84067
4798::M::25::1::19335
4799::F::18::4::02809
4800::M::18::4::80521
4801::M::25::4::30349
4802::M::56::1::40601
4803::F::25::16::45750
4804::F::35::1::44107
4805::M::35::1::45750
4806::M::25::17::90031
4807::M::1::2::04101
4808::M::35::0::96707-1321
4809::F::50::4::20902
4810::M::18::12::80526
4811::M::35::1::01773
4812::M::18::14::25301
4813::F::35::9::46077
4814::M::18::14::80526
4815::F::50::18::04849
4816::F::45::6::04240
4817::M::25::1::20912
4818::F::25::17::91007
4819::M::35::18::17350
4820::M::50::11::04210
4821::M::18::19::75080
4822::F::35::0::01545
4823::M::18::4::46219
4824::M::25::7::55411
4825::M::25::17::94602
4826::M::45::12::55436
4827::M::35::0::13045
4828::F::18::20::60194
4829::M::25::0::20008
4830::M::1::10::55317
4831::F::25::1::04210
4832::M::25::14::17857
4833::M::35::16::81321
4834::F::45::9::03862
4835::M::25::20::14450
4836::F::45::16::04074
4837::M::25::5::46254
4838::M::45::1::48309
4839::F::50::6::95014
4840::F::45::6::63135
4841::M::25::12::94114
4842::F::35::1::23062
4843::M::56::1::04032
4844::M::45::7::03840
4845::F::25::1::55413
4846::F::25::2::90066
4847::M::25::12::94131
4848::F::35::6::54971
4849::F::18::4::44515
4850::F::45::3::44555
4851::M::18::17::44406
4852::M::35::0::42025
4853::M::25::7::55346
4854::F::50::13::03851
4855::M::25::12::90034
4856::M::25::7::94110
4857::M::25::14::23434
4858::M::25::1::04086
4859::F::18::14::50401
4860::M::25::2::60640
4861::M::25::4::04309
4862::M::25::0::94086
4863::F::25::9::84037
4864::M::18::20::63132
4865::F::35::14::02130
4866::M::56::12::04085
4867::M::25::16::04101
4868::M::35::17::03820
4869::F::45::6::04578
4870::F::35::3::04108
4871::M::18::12::04096
4872::M::45::1::03909
4873::M::56::11::13760
4874::F::25::4::70808
4875::M::35::0::97403
4876::F::35::17::98201
4877::M::25::4::94703
4878::M::50::4::94070
4879::M::25::3::60626
4880::F::45::9::95030
4881::M::45::16::55406
4882::M::45::11::03301
4883::F::1::10::02906
4884::M::35::14::90266
4885::M::56::1::23513
4886::F::35::17::92509
4887::M::18::2::19072
4888::F::56::0::08055
4889::M::18::4::63108
4890::F::25::1::79928
4891::M::35::17::94132
4892::M::25::12::55405
4893::M::25::17::48092
4894::M::35::7::14607
4895::F::25::3::52001
4896::M::35::6::84103
4897::M::35::16::16844
4898::M::25::1::27713
4899::M::25::12::94402
4900::M::25::20::33626
4901::M::25::7::11228
4902::M::35::14::84057
4903::M::35::12::95952
4904::M::50::15::63121
4905::F::45::1::60417
4906::M::50::17::49506
4907::F::50::7::55082
4908::M::35::15::85282
4909::F::35::12::94014
4910::M::18::12::84041
4911::F::25::0::55421
4912::F::50::20::98115
4913::F::25::1::970025
4914::F::25::1::02453
4915::M::25::12::91423
4916::M::18::20::85054
4917::M::45::0::27312
4918::F::18::12::84107
4919::M::18::0::84058
4920::M::35::1::02144
4921::F::25::15::92507
4922::M::18::17::98121
4923::M::45::18::99826
4924::F::35::0::99801
4925::F::35::6::55401
4926::M::1::10::55616
4927::M::45::0::97520
4928::F::25::3::92103
4929::M::45::1::63105
4930::M::50::17::63033
4931::M::50::17::90031
4932::M::25::7::63303
4933::M::25::15::94040
4934::F::25::0::55108
4935::M::35::17::62958
4936::F::18::4::63144
4937::M::35::0::02108
4938::F::18::4::55406
4939::M::25::7::63105
4940::F::50::11::94102
4941::M::56::20::44281
4942::M::45::12::40515
4943::F::50::0::55401
4944::M::50::17::14568
4945::M::50::0::62234
4946::F::35::1::91106
4947::M::35::17::90035
4948::M::45::2::94618
4949::M::18::4::55104
4950::M::25::16::55421
4951::F::35::17::90291
4952::F::25::14::48067
4953::M::35::12::55082
4954::M::45::0::92679
4955::M::56::13::55804
4956::M::35::15::77007
4957::M::25::2::48197
4958::M::18::7::55403
4959::M::25::17::23454
4960::M::56::1::55116
4961::M::25::7::46220
4962::M::25::6::55439
4963::M::45::17::94931
4964::M::35::0::94110
4965::M::1::10::63123-1507
4966::M::50::14::55407
4967::M::18::4::94708
4968::F::50::20::95404
4969::M::18::19::94111
4970::F::25::12::94526
4971::M::35::7::94086
4972::M::35::0::95118
4973::F::56::2::949702
4974::M::35::20::94131
4975::M::35::0::90065
4976::M::25::11::65775
4977::M::25::4::92507
4978::M::35::14::68108
4979::M::35::2::55423
4980::M::25::1::55403
4981::M::50::1::55406
4982::M::25::12::63043
4983::F::45::16::55116
4984::M::35::0::55405
4985::M::35::0::29063
4986::M::18::12::55401
4987::F::56::8::90210
4988::M::25::17::55105
4989::M::25::0::55121
4990::F::25::4::55407
4991::F::56::14::91791
4992::F::25::2::55106
4993::M::45::17::54022
4994::M::45::17::56001
4995::M::50::20::55419
4996::M::35::7::94550
4997::M::1::10::90210
4998::F::18::4::48433
4999::F::56::13::92407
5000::M::25::4::46254
5001::F::25::2::63119
5002::M::25::17::90505
5003::M::35::12::49508
5004::F::56::1::90402
5005::M::45::16::92807
5006::M::35::3::48827
5007::F::18::4::91030
5008::M::25::20::60615
5009::F::45::16::65441
5010::M::45::15::63119
5011::M::18::4::64154
5012::M::50::15::48103
5013::M::18::4::26241
5014::M::45::0::92626
5015::M::35::6::92672
5016::F::35::1::89447
5017::M::35::12::91104
5018::F::56::12::90290
5019::M::25::7::10025
5020::F::56::13::90241
5021::M::50::6::90504
5022::M::35::7::91001
5023::M::35::20::91505
5024::F::45::1::14618
5025::M::25::20::60615
5026::M::25::17::92584
5027::F::25::14::05345
5028::M::25::12::92404
5029::M::25::4::70115
5030::M::18::1::70006
5031::F::25::4::89431
5032::M::18::17::02139
5033::F::56::13::60506
5034::F::25::15::62901
5035::F::25::17::19810
5036::M::35::7::14850
5037::M::35::12::11375
5038::M::25::20::10010
5039::F::35::4::97068
5040::M::45::12::44312
5041::F::45::6::60031
5042::F::18::2::55408
5043::F::18::6::92145
5044::F::35::6::23507
5045::M::35::0::43081
5046::M::25::16::60614
5047::M::45::6::23452
5048::F::35::7::30350
5049::M::25::12::60613
5050::F::18::4::11024
5051::F::50::7::11771
5052::M::35::16::02536
5053::M::25::4::84111
5054::M::35::2::20818
5055::F::35::16::97330
5056::M::45::1::16673
5057::M::50::7::84093
5058::M::56::17::84121
5059::M::45::16::22652
5060::M::45::17::84109-2001
5061::F::18::19::05070
5062::M::50::16::65401
5063::F::1::10::22801
5064::M::18::4::43215
5065::M::25::14::28715
5066::F::25::1::23603
5067::M::56::13::97520
5068::M::35::7::19004
5069::F::56::0::95062
5070::M::25::2::55344
5071::F::25::7::75093
5072::M::45::17::97330
5073::M::56::2::93950
5074::M::1::0::20132
5075::M::50::6::97470
5076::M::25::3::19147
5077::M::25::2::20037
5078::M::45::7::19067
5079::M::25::4::70003
5080::F::50::12::95472
5081::F::18::4::19102
5082::M::35::1::23185
5083::M::25::4::16803
5084::M::18::4::10013
5085::M::56::17::75225
5086::M::25::1::23462
5087::F::25::6::19102
5088::M::25::17::38111
5089::F::35::16::77027
5090::F::35::19::75069
5091::M::25::17::19810
5092::M::56::14::18954
5093::M::50::7::19047
5094::M::18::10::67206
5095::F::35::1::23508
5096::M::25::11::75206
5097::M::56::16::19131
5098::M::50::7::19380
5099::M::18::0::02780
5100::M::50::6::193122042
5101::M::25::0::90069
5102::M::25::12::90240
5103::F::35::16::78222
5104::M::35::20::19108
5105::M::50::7::18977
5106::F::35::1::19348
5107::F::45::0::08081
5108::F::25::9::93940
5109::F::45::6::19802
5110::M::35::15::78250
5111::M::35::2::78006
5112::M::35::13::89128
5113::M::25::0::55408
5114::F::1::10::22932
5115::M::56::12::02143
5116::M::35::6::95521
5117::F::25::0::70118
5118::M::1::10::95123
5119::F::25::0::10011
5120::M::50::7::80302
5121::M::25::7::91608
5122::M::25::0::20009
5123::M::50::12::34761
5124::M::35::2::20818
5125::M::45::0::10016
5126::M::25::11::02453
5127::M::45::5::98502
5128::M::50::7::94709
5129::M::45::17::40515
5130::F::50::1::33149
5131::F::25::1::77707
5132::M::35::7::77565
5133::M::18::11::10028
5134::M::25::17::95014
5135::M::35::7::64055
5136::M::25::12::91106
5137::M::18::18::65265
5138::M::25::17::35205
5139::M::50::16::12866
5140::M::25::6::35205
5141::M::18::17::55423
5142::M::25::1::92101
5143::M::18::4::44502
5144::F::50::0::66762
5145::M::35::7::77565-2332
5146::M::56::1::04240
5147::M::18::0::48314
5148::M::25::20::98101
5149::M::35::1::10012
5150::M::25::3::98034
5151::M::18::19::30662
5152::F::25::4::44406
5153::M::25::7::60046
5154::M::25::16::20007
5155::M::25::16::33301
5156::M::18::14::10024
5157::M::35::1::74012
5158::F::18::4::44509
5159::M::35::7::37027
5160::F::18::4::90066
5161::M::25::4::30052
5162::M::25::17::94043
5163::M::45::6::53216
5164::F::35::17::91107
5165::M::35::6::91103
5166::M::50::6::42420
5167::M::18::15::06114
5168::M::35::7::01720
5169::F::50::4::53562
5170::M::18::4::63141
5171::M::56::17::92009
5172::F::35::11::05602
5173::M::1::10::60423
5174::M::45::1::45208
5175::F::35::9::33445
5176::M::1::10::60423
5177::M::45::14::30005
5178::M::50::0::45420
5179::M::25::12::94110
5180::M::35::11::85044
5181::M::25::7::19003
5182::F::35::7::55441
5183::F::18::20::45202
5184::M::18::20::67212
5185::F::35::4::44485
5186::M::35::12::96555
5187::M::18::16::06510
5188::F::35::9::44406
5189::F::45::7::80304
5190::F::35::0::85024
5191::F::25::4::55455
5192::M::25::7::80303
5193::M::35::12::14619
5194::M::25::7::55409
5195::M::35::7::80304
5196::M::56::7::20814
5197::F::56::3::75001
5198::F::18::4::55118
5199::F::25::1::35243
5200::F::35::15::43065
5201::M::50::7::95376
5202::M::18::4::02871
5203::F::45::6::01545
5204::M::50::13::56342
5205::M::25::1::02908
5206::M::35::7::91302
5207::M::25::0::98102
5208::M::25::4::55455
5209::M::50::1::46077
5210::F::35::17::60618
5211::M::25::1::40214
5212::M::18::2::90025
5213::M::18::0::31211
5214::F::35::9::07452
5215::F::56::6::91941
5216::M::18::2::81291
5217::M::25::17::01060
5218::M::18::0::89129
5219::M::18::4::94706
5220::M::25::7::91436
5221::F::56::1::96734
5222::M::25::12::94501
5223::M::56::10::11361
5224::M::35::1::10016
5225::M::18::4::55120
5226::M::35::0::98122
5227::M::18::10::64050
5228::M::1::0::75070
5229::M::25::0::60173
5230::M::25::12::91104
5231::M::35::7::92506
5232::M::25::4::14607
5233::M::25::5::97213
5234::F::25::0::60657
5235::M::25::4::14607
5236::M::25::14::46268
5237::M::25::7::55441
5238::F::50::16::07462
5239::M::35::7::07043
5240::F::25::0::94104
5241::F::25::4::02138
5242::M::25::1::14608
5243::M::1::10::54220
5244::M::18::4::01095
5245::F::45::1::27615
5246::F::18::0::64030
5247::F::1::10::01915
5248::F::45::14::22206
5249::F::45::14::75006
5250::M::50::6::01545
5251::F::25::17::97330
5252::M::25::20::60622
5253::F::56::13::02838
5254::M::18::4::32606
5255::M::1::10::55305
5256::M::25::16::30269
5257::F::25::2::10019
5258::M::35::4::58369
5259::M::25::6::94404
5260::M::35::7::78705
5261::M::35::12::10025
5262::F::25::14::46220
5263::M::35::7::40601
5264::M::18::4::15217
5265::M::45::1::97405
5266::M::35::1::42718
5267::M::35::7::20191
5268::F::25::2::68502
5269::M::18::0::37211
5270::M::25::12::87571
5271::F::25::0::94110
5272::M::25::7::90210
5273::M::56::20::91030
5274::M::25::0::60611
5275::M::25::17::60611
5276::F::25::4::91740
5277::M::25::20::91740
5278::F::25::7::55122
5279::F::25::14::55418
5280::M::18::4::12604
5281::M::25::2::90210
5282::F::18::4::63146
5283::M::18::2::63138
5284::M::25::16::55426
5285::M::18::4::55410
5286::M::45::16::97068
5287::M::25::8::85203
5288::M::56::13::94114
5289::M::45::2::94102
5290::F::18::4::60613
5291::M::45::1::44406
5292::M::25::0::97401
5293::M::25::12::95030
5294::M::25::2::60626
5295::M::35::7::55124
5296::F::1::0::27245
5297::M::25::12::19067
5298::M::35::17::55126
5299::M::25::2::43202
5300::M::25::20::94111
5301::M::25::17::00693
5302::F::1::10::02332
5303::F::56::6::45504
5304::F::35::9::55410
5305::F::18::4::95602
5306::F::25::17::92121
5307::M::25::5::85281
5308::M::56::7::27410
5309::M::25::0::02478
5310::F::56::1::60605
5311::M::50::0::62025-8000
5312::M::25::1::10463
5313::M::56::0::55406
5314::F::25::0::94107
5315::M::25::12::22903
5316::M::18::4::55104
5317::F::25::0::02138
5318::M::18::17::98122
5319::M::18::17::94941
5320::F::18::5::43201
5321::M::25::4::02457
5322::M::35::17::97330
5323::M::25::20::94122
5324::M::25::7::02150
5325::F::50::7::86001
5326::M::25::2::55408
5327::M::25::7::55408
5328::F::25::4::91740
5329::F::25::5::91773
5330::F::25::0::19143
5331::M::35::14::06880
5332::M::18::4::30332
5333::F::25::7::02332
5334::F::56::13::46140
5335::M::25::14::75093
5336::M::56::7::75041
5337::F::35::3::02725-1010
5338::M::25::17::27609
5339::M::18::17::60193
5340::F::50::3::95032
5341::F::25::3::85018
5342::F::35::7::22039
5343::F::25::9::60201
5344::F::50::1::98177
5345::F::25::17::80003
5346::F::25::3::97330
5347::M::25::6::53705
5348::M::18::5::55414
5349::F::50::2::97424
5350::M::18::5::55344
5351::F::45::1::85259
5352::F::35::5::55306
5353::M::25::6::77030
5354::F::45::3::78759
5355::M::56::0::78232
5356::M::45::0::78703
5357::F::18::20::60123
5358::M::35::7::10625
5359::M::18::16::27705
5360::M::18::12::43650
5361::F::50::16::92026
5362::M::35::13::63130
5363::M::56::13::30673
5364::F::25::3::55408
5365::M::18::12::90250
5366::M::18::12::90045
5367::M::18::4::55344
5368::F::25::17::20120
5369::M::25::15::02139
5370::M::25::12::98074
5371::M::25::11::55408
5372::M::25::4::10549
5373::M::18::12::55112
5374::M::35::7::38018
5375::M::25::0::02131
5376::M::25::17::94538
5377::F::18::3::10017
5378::M::35::18::10463
5379::M::25::7::84095
5380::M::18::4::01125
5381::M::25::14::10009
5382::M::18::4::07461
5383::M::35::1::55430
5384::F::25::3::94117
5385::M::25::12::85226
5386::M::25::14::60045
5387::F::25::1::45056
5388::F::18::4::10580
5389::M::45::7::01905
5390::M::1::0::78130
5391::M::25::7::10016
5392::M::50::1::98112
5393::M::35::7::10471
5394::M::18::0::60618
5395::M::50::1::13224
5396::M::25::6::89118
5397::M::18::0::60451
5398::M::56::17::71301
5399::M::25::1::12553
5400::F::18::4::30010
5401::F::18::1::20003
5402::F::25::0::30102
5403::M::1::10::59801
5404::M::25::0::30068
5405::F::50::7::12866
5406::F::35::0::49504
5407::F::35::17::30096
5408::M::25::20::11230-1710
5409::M::45::1::60091
5410::F::45::2::21212
5411::F::1::19::14850
5412::M::25::12::97330
5413::M::35::1::59801
5414::M::1::10::07652
5415::F::25::7::03862
5416::F::25::5::01801
5417::M::18::17::19030
5418::F::25::0::53589
5419::F::18::12::05055
5420::F::1::19::14850
5421::M::35::17::22030
5422::M::50::7::94114
5423::F::50::5::60714
5424::F::35::2::80012
5425::M::18::4::53211
5426::M::25::14::95821
5427::M::35::19::11201
5428::F::25::6::28412
5429::F::25::1::02460
5430::F::45::1::26505
5431::M::56::1::19026
5432::M::56::13::01742
5433::F::35::17::45014
5434::F::25::7::60618
5435::M::45::18::02557
5436::M::18::4::90024
5437::M::25::11::55426
5438::M::25::14::60048
5439::M::56::13::19119
5440::F::45::2::37923
5441::M::50::7::95762
5442::M::25::7::63110
5443::M::25::12::01915
5444::F::18::4::55449
5445::M::25::0::43223
5446::F::50::1::65203
5447::M::45::2::60626
5448::M::45::19::60626
5449::M::18::12::01702
5450::M::18::12::02143
5451::F::25::1::98115
5452::M::35::6::10011
5453::M::18::4::30305
5454::M::35::7::10001
5455::F::18::17::55449
5456::M::35::1::32312
5457::M::18::12::55405
5458::F::18::2::98102
5459::F::1::10::99016
5460::M::18::4::02143
5461::M::50::0::94025
5462::M::25::17::89103
5463::M::35::0::53202
5464::M::35::7::77079
5465::F::25::0::10019
5466::M::25::12::98033
5467::M::35::0::63366
5468::M::25::12::94618
5469::M::35::12::20171
5470::M::56::7::20003-2712
5471::M::18::7::10016
5472::M::35::1::27909
5473::M::25::1::20120-6354
5474::M::25::12::20009
5475::M::25::4::94110
5476::F::35::0::20037
5477::M::35::1::55343
5478::M::35::7::02766
5479::M::35::1::50014
5480::F::25::14::07030
5481::M::45::12::55449
5482::M::18::7::10014
5483::F::25::6::15202
5484::M::45::17::21742
5485::M::25::4::08544
5486::M::25::0::17821
5487::M::25::17::95136
5488::M::25::15::91125
5489::M::18::7::94104
5490::M::45::17::80907
5491::M::18::7::10016
5492::M::18::4::55104
5493::M::35::12::96797
5494::F::35::17::94306
5495::F::18::4::95076
5496::M::25::7::90069
5497::M::25::4::60201
5498::F::50::1::62901
5499::F::25::19::60201
5500::F::35::20::14850
5501::M::25::2::33334
5502::M::25::2::66044
5503::F::25::9::55409
5504::M::45::7::85287-2702
5505::F::25::4::02141
5506::F::18::14::60610
5507::M::45::7::44325
5508::M::25::20::94519
5509::M::25::0::11215
5510::M::18::4::191004
5511::M::45::1::92407
5512::F::25::17::01701
5513::M::35::1::91768
5514::F::1::10::76501
5515::M::18::4::16101
5516::F::50::16::98257
5517::M::56::0::80210
5518::M::50::17::78666
5519::M::35::15::33167
5520::M::45::1::18901
5521::F::25::6::02118
5522::M::25::14::02460
5523::M::35::0::60187
5524::F::1::10::26505
5525::F::1::10::55311
5526::F::35::2::27514
5527::M::25::1::70803
5528::M::50::1::45840
5529::M::18::6::05273
5530::F::18::4::63141
5531::M::50::17::09056
5532::M::25::17::27408
5533::F::50::2::10025
5534::M::45::16::30102
5535::M::25::15::94538
5536::M::25::16::67204
5537::F::56::1::10543
5538::M::45::12::55102
5539::F::25::20::91403
5540::M::35::1::19149
5541::M::56::7::93924
5542::M::45::7::11576
5543::M::25::17::97401
5544::M::25::15::08876
5545::F::35::16::98072
5546::M::18::14::26301
5547::F::18::4::10025
5548::F::18::4::02138
5549::F::50::9::76034
5550::M::35::15::48187
5551::F::35::20::98103
5552::M::50::7::23233
5553::M::35::3::29425
5554::M::25::1::92116
5555::M::1::10::37830
5556::M::45::6::92103
5557::M::35::14::33701
5558::M::1::10::02446
5559::M::50::1::77706
5560::F::35::17::98036
5561::F::25::3::74075
5562::F::35::1::54650
5563::F::25::7::11753
5564::M::45::20::02446
5565::M::18::17::02114
5566::M::35::7::20901
5567::M::50::3::78704
5568::M::18::4::49841
5569::F::18::1::07666
5570::M::25::1::07666
5571::F::25::9::07307
5572::F::25::4::63119
5573::F::35::1::14619
5574::M::25::0::20878
5575::M::35::7::19808
5576::M::25::4::55369
5577::M::50::1::12970
5578::F::18::1::02109
5579::F::35::7::07039
5580::M::45::7::01581
5581::M::25::0::10016
5582::M::45::1::50011
5583::M::56::15::37830
5584::F::50::0::10016
5585::M::25::4::10016
5586::M::35::20::94107
5587::M::25::17::22041
5588::F::25::20::60640
5589::F::25::0::04101
5590::F::45::12::94117
5591::M::18::0::10009
5592::M::25::1::53706
5593::M::50::16::90210
5594::F::45::0::55419
5595::M::25::20::90027
5596::M::35::12::22201
5597::F::18::4::95008
5598::M::18::4::27607
5599::M::35::7::90020
5600::F::45::0::12833-2000
5601::M::35::1::98225
5602::M::35::0::97212
5603::M::50::7::02461
5604::M::35::15::63117
5605::F::18::2::95008
5606::F::25::14::21046
5607::M::18::4::11209
5608::M::18::3::78722
5609::F::50::1::30602
5610::F::25::1::54880
5611::F::35::7::04015
5612::F::25::1::02148
5613::F::35::0::98622
5614::M::25::0::12833
5615::M::35::7::07028
5616::M::45::1::08840
5617::M::25::14::48336
5618::F::18::4::92612
5619::F::18::4::22310
5620::M::35::14::55330
5621::M::25::7::02135
5622::M::35::15::01775
5623::M::25::11::84109
5624::M::25::7::19380
5625::M::25::1::01760
5626::M::56::16::32043
5627::M::25::0::07040
5628::M::18::4::90024
5629::M::25::14::02465
5630::M::35::17::06854
5631::M::35::12::01944
5632::F::18::4::78628
5633::M::50::1::98262
5634::M::25::14::55406
5635::F::35::9::06854
5636::M::25::7::98102
5637::M::1::10::11102
5638::M::18::1::32601
5639::F::18::4::62025
5640::M::35::17::78765
5641::F::25::17::48473
5642::M::1::10::73013
5643::F::35::1::84108
5644::F::18::4::92833
5645::M::25::2::87123
5646::M::18::4::96744
5647::M::18::1::62522
5648::M::25::17::48473
5649::F::18::4::90025
5650::F::35::12::91104
5651::F::25::6::74105
5652::M::18::0::47901
5653::M::50::1::74105
5654::M::25::4::95616
5655::F::25::6::77054
5656::M::25::15::03755
5657::M::50::14::92026
5658::M::56::0::32043
5659::M::25::0::20874
5660::M::25::2::78722
5661::F::25::15::03255
5662::M::1::10::07960
5663::F::35::20::75093
5664::M::18::4::48363
5665::M::18::4::10461-1301
5666::M::18::16::11209
5667::M::35::7::10009
5668::F::25::3::41030
5669::M::56::1::90024
5670::M::18::4::48109
5671::M::25::1::02146
5672::F::25::4::43212
5673::F::35::1::55417
5674::M::35::7::94306
5675::M::35::14::30030
5676::M::25::20::78746
5677::M::25::1::13210
5678::M::35::17::98103
5679::M::35::2::33020
5680::M::50::20::94117
5681::F::25::7::92122
5682::M::18::0::23455-4959
5683::F::18::9::94538
5684::M::18::16::94110
5685::M::25::17::94117
5686::M::56::16::60610
5687::F::1::0::55403
5688::F::18::4::78666
5689::M::25::0::84119
5690::M::18::4::78666
5691::M::35::14::66013
5692::F::25::7::29615
5693::F::25::4::90034
5694::F::25::12::90640
5695::F::35::3::21221
5696::F::25::14::97367
5697::M::25::0::95826
5698::M::35::14::55418
5699::M::35::15::94706
5700::F::18::14::55426
5701::M::25::7::55311
5702::M::18::0::90034
5703::M::56::1::14068
5704::F::18::4::90024
5705::F::18::4::90024
5706::M::18::17::08550
5707::M::25::12::01060
5708::M::35::1::90034
5709::M::18::4::90024
5710::M::25::15::90034
5711::M::25::7::47714
5712::M::35::1::90024
5713::F::50::7::91362
5714::M::35::2::96753
5715::M::18::4::90024
5716::M::1::10::03756
5717::M::25::0::03766
5718::F::35::14::38018
5719::M::56::7::21773
5720::M::25::0::60610
5721::M::45::11::90046
5722::M::25::20::48103
5723::M::18::12::55057
5724::M::25::15::94102
5725::M::18::2::10018
5726::M::25::1::77845
5727::M::25::4::92843
5728::F::35::20::09824
5729::M::18::10::99016
5730::M::18::0::94111
5731::F::25::11::10022
5732::F::25::11::02111
5733::M::25::4::48109
5734::F::25::14::10022
5735::M::25::6::19342
5736::M::25::1::08904
5737::M::45::15::93555
5738::M::25::12::55406
5739::M::25::7::90212
5740::M::25::1::60613
5741::M::50::13::60622
5742::F::25::12::20850
5743::F::35::0::55442
5744::F::25::4::66044
5745::F::18::4::90024
5746::M::18::15::94061
5747::M::25::0::03755
5748::M::25::0::92155
5749::M::25::2::94117
5750::M::18::1::04101
5751::F::1::0::14167
5752::F::56::0::14850
5753::M::18::17::78758
5754::F::18::1::60640
5755::F::35::2::78744
5756::F::1::10::98110
5757::M::1::10::05667
5758::F::50::1::29642
5759::F::25::1::08904
5760::M::18::12::10549
5761::M::25::20::90048
5762::F::35::6::55125
5763::F::25::1::08904
5764::F::50::12::77098
5765::M::25::11::44515
5766::M::56::14::96744
5767::M::25::2::75287
5768::F::1::7::20852
5769::M::45::14::05602
5770::M::25::0::80231
5771::M::25::7::95616
5772::M::35::7::16365
5773::M::25::6::89123
5774::M::18::4::94118
5775::M::25::11::10024
5776::M::18::12::97205
5777::M::1::0::05667
5778::M::35::12::85257
5779::M::25::5::10011
5780::M::18::17::92886
5781::M::25::2::11106
5782::F::35::0::55459
5783::F::45::1::92106
5784::M::18::10::56137
5785::F::25::7::60607
5786::M::25::6::53211
5787::M::25::20::90802
5788::M::25::0::92646
5789::M::25::17::91107
5790::F::35::0::55303
5791::M::18::4::44074
5792::M::25::17::43201
5793::M::25::2::91602
5794::M::35::17::53703
5795::M::25::1::92688
5796::F::25::7::10003
5797::M::25::7::78757
5798::M::35::0::80027
5799::M::25::5::80916
5800::M::35::18::90804
5801::M::25::16::04103
5802::F::25::0::98105
5803::M::1::10::01597
5804::F::35::7::94306
5805::F::25::0::90802
5806::F::50::1::08826
5807::M::35::7::01940
5808::F::25::7::37206
5809::M::25::7::37206
5810::M::50::16::95070
5811::M::18::4::60202
5812::F::25::7::92120
5813::M::25::7::94117
5814::M::25::0::91403
5815::M::25::20::90048
5816::M::25::0::70119
5817::M::25::17::33028
5818::M::25::4::92821
5819::M::50::6::70808
5820::M::45::0::43615
5821::M::25::15::02139
5822::F::35::4::78212
5823::M::25::12::02144
5824::M::18::12::18052
5825::F::25::4::43201
5826::M::18::4::60201
5827::M::25::2::55118
5828::M::25::17::90048
5829::F::25::4::78223
5830::F::18::4::78209
5831::M::25::1::92120
5832::F::25::0::78240
5833::F::35::0::78253
5834::M::56::16::92106
5835::F::35::0::55406
5836::M::25::0::91604
5837::M::25::7::60607
5838::F::45::7::02038
5839::M::25::1::27106
5840::F::1::0::44260
5841::F::35::7::10024
5842::M::25::4::43201
5843::M::35::1::83301
5844::F::1::10::02131
5845::F::25::3::79411
5846::M::45::16::78204
5847::F::18::4::02464
5848::M::50::20::20009
5849::M::35::17::97124
5850::F::25::7::78230
5851::F::18::20::55410
5852::F::25::1::94044
5853::M::50::19::13903
5854::M::45::7::33135
5855::M::50::7::19462
5856::F::25::7::78232
5857::F::45::2::43229
5858::M::25::4::01002
5859::M::25::7::89117
5860::F::25::4::91428
5861::F::50::1::98499
5862::F::25::9::76120
5863::F::25::14::89511
5864::F::50::1::28043
5865::M::25::17::95926
5866::F::25::6::06114
5867::F::45::3::91306
5868::M::35::14::85331
5869::F::25::7::19103
5870::M::25::14::98109
5871::F::25::4::01002
5872::M::25::17::61265
5873::M::18::12::10021
5874::M::25::4::01002
5875::M::25::4::19103
5876::M::50::7::30066
5877::M::18::12::02138
5878::F::25::0::60640
5879::M::35::7::02135
5880::M::25::1::08904
5881::M::35::17::30303
5882::M::35::7::60510
5883::F::18::0::02138
5884::M::18::4::20057
5885::M::25::1::96930
5886::M::25::20::02139
5887::F::35::20::61821
5888::M::25::20::64114
5889::M::50::20::06033
5890::M::35::20::77008
5891::M::18::4::55404
5892::M::45::2::10920
5893::M::25::7::02139
5894::M::35::0::70748
5895::M::25::1::43026
5896::M::25::0::60657
5897::M::25::20::02152
5898::F::18::0::02143
5899::M::35::17::30024
5900::M::25::7::60628
5901::F::35::7::92075
5902::M::50::16::77079
5903::M::25::11::06851
5904::F::45::12::954025
5905::F::35::20::78006
5906::F::18::4::19803
5907::M::25::2::11217
5908::M::25::4::19711
5909::M::18::20::91330
5910::F::45::20::10033
5911::F::25::17::80301
5912::M::25::1::77064
5913::F::18::0::47901
5914::M::35::2::91344
5915::M::18::4::58102
5916::M::50::20::48230
5917::F::50::1::94550
5918::M::25::12::55105
5919::M::18::0::47933
5920::F::25::1::05401
5921::M::25::6::15146
5922::M::56::3::94561
5923::M::25::7::05401
5924::M::35::0::55417
5925::F::25::0::90035-4444
5926::F::50::7::65712
5927::M::35::14::10003
5928::M::45::1::14760
5929::F::35::0::33607
5930::F::35::17::78681
5931::F::18::7::94111
5932::M::18::14::90038
5933::M::25::2::98227
5934::M::25::14::77075
5935::M::18::0::35115
5936::M::18::4::37130
5937::M::25::12::60622
5938::M::25::1::35401
5939::F::45::15::77040
5940::M::50::12::03062
5941::F::25::0::60640
5942::M::45::1::01867
5943::F::45::1::19806
5944::F::18::10::27606
5945::F::35::2::35229
5946::F::56::1::55406
5947::F::45::16::97215
5948::M::56::13::12124
5949::M::18::17::47901
5950::M::25::4::19713
5951::M::18::4::77005
5952::F::45::1::78231
5953::M::1::10::21030
5954::M::45::11::70802
5955::F::25::7::34952
5956::F::18::4::02142
5957::M::18::20::02038
5958::M::45::14::94301
5959::F::18::4::14850
5960::F::45::0::70460
5961::F::45::0::78757
5962::M::35::7::80221
5963::M::25::15::02140
5964::M::18::5::97202
5965::M::25::17::77449
5966::F::35::9::10021
5967::M::50::16::73069-5429
5968::M::56::7::98103
5969::M::45::13::77706
5970::M::35::11::55438
5971::M::35::7::49504
5972::F::25::20::55428
5973::M::1::10::54701
5974::F::25::1::32303
5975::M::25::14::55104
5976::F::25::1::26542
5977::M::35::1::90012
5978::M::35::1::49307
5979::M::25::1::43214
5980::M::56::1::42503
5981::M::35::7::01776
5982::M::35::1::56082
5983::M::25::3::29208
5984::M::25::1::60657
5985::F::18::4::78705-5221
5986::F::56::1::01060
5987::M::25::16::10003
5988::M::25::15::94022
5989::F::1::10::74114
5990::F::25::20::90046
5991::F::35::20::94025
5992::F::18::4::21046
5993::F::50::20::50010
5994::M::35::1::32501
5995::F::35::1::14618
5996::F::25::0::87114
5997::F::25::7::10016
5998::M::18::4::61820
5999::F::25::1::55455
6000::M::45::17::30075
6001::F::25::7::94117
6002::M::50::0::43231
6003::F::45::17::78722
6004::F::25::15::28401
6005::F::25::5::28401
6006::F::1::0::01036
6007::M::35::17::80537
6008::M::18::4::78705
6009::F::25::12::60540
6010::M::35::0::79606
6011::M::35::15::80538
6012::M::35::15::02871
6013::F::25::20::32301
6014::M::45::1::80634
6015::F::25::9::80013
6016::M::45::1::37209
6017::F::35::7::21117
6018::M::35::1::48906
6019::M::25::0::10024
6020::M::50::16::10023
6021::M::25::12::08876
6022::M::25::17::57006
6023::M::25::0::43213
6024::M::25::12::53705
6025::F::25::1::32607
6026::M::35::6::11210
6027::M::18::4::20742
6028::M::18::4::94133
6029::F::25::1::23185
6030::M::25::17::32618
6031::F::18::0::45123
6032::M::45::7::55108
6033::M::50::13::78232
6034::M::25::14::94117
6035::F::25::1::78734
6036::F::25::15::32603
6037::F::45::1::76006
6038::F::56::1::14706
6039::F::45::0::01060
6040::M::25::6::11106
