# Supplementary material for: A sequential recommendation method using contrastive learning and Wasserstein self-attention mechanism
Source: PeerJ Comput Sci. 2025 Mar 26;11:e2749. doi: 10.7717/peerj-cs.2749 (PMC12190389; doi:10.7717/peerj-cs.2749)
Supplement: Supplemental Information 3 [file peerj-cs-11-2749-s003.zip]

Archive with 1 entries (1 files):
- ratings_Toys_and_Games1-11000.csv
