# Supplementary material for: A sequential recommendation method using contrastive learning and Wasserstein self-attention mechanism
Source: PeerJ Comput Sci. 2025 Mar 26;11:e2749. doi: 10.7717/peerj-cs.2749 (PMC12190389; doi:10.7717/peerj-cs.2749)
Supplement: Supplemental Information 3 [file peerj-cs-11-2749-s003.zip › ratings_Toys_and_Games1-11000.csv]

AMEVO2LY6VEJA	191639	5	1388016000
A3C9CSW3TJITGT	5069491	4	1377561600
A31POTIYCKSZ9G	76561046	3	1404864000
A2GGHHME9B6W4O	131358936	5	1382400000
A1FSLDH43ORWZP	133642984	5	1374278400
A3NXHTSEBX9YHB	279515766	5	1363564800
AYVR1MQCTNU5D	375829695	5	1291939200
A3CJHKFHHQJP2K	375829695	1	1297209600
A3638FINP26E8N	375829695	3	1282521600
AUT7723O49VMN	375829695	4	1237766400
A27GZ92KLXDJVJ	375829695	2	1264550400
A1QG5NJW3LOTSO	375829695	3	1201564800
A2R5OO04DXXGZ2	375829695	5	1354665600
A11TL78PNBS336	375829695	4	1292198400
A2WR3MP7IGOFBO	375829695	5	1399852800
A3K6F6HQIH3UJP	037585746X	5	1348531200
A2HPAJUKS7QQZM	425066169	5	1349913600
A15KKP3QW57CMT	425066169	5	1363392000
A2O0GYFT35RIX6	425066169	3	1117065600
A2BK2H5ZEB4H2Z	439028485	4	1324425600
AWC5CBJRYHDQO	439028485	1	1274054400
AFKFJKM6J13P3	439028485	5	1232323200
A4Y5PAH9NPQKJ	439028485	2	1326326400
ANMSW0F2QRMDE	439028485	1	1268524800
A18OBUSMXVE8R0	439400066	3	1375401600
A10DW4UGJM196Q	439512050	5	1197158400
A30U0XP1N4P22Z	439651859	5	1338940800
A2PA3OGD25NAYS	439651859	5	1369958400
A2RMI27PZ41AEB	439652472	3	1389830400
AKSRRH038UEAX	439710324	4	1328054400
A1XB3SJ3CAQP5F	439838649	5	1365552000
AFWGHF6XGKJ26	439838649	5	1387152000
A2GMR735A8OIX7	439843073	1	1259798400
AIEV9YB94UCQB	439845297	3	1401321600
A6LDQF16SFXIH	439855896	5	1405382400
A12PP78XFH8LCZ	439855896	2	1376956800
A3E469XRTYO1HG	439855896	4	1357344000
A2R6DR8WU5BMUW	439855896	4	1308182400
A20B5LQTWGVUHD	439855896	1	1387929600
A27DKVJ11SRCYN	439855896	3	1294790400
A3PU4ZG8ZS1VMS	439855896	3	1358812800
A5I1R4N306W68	439855896	2	1388361600
A1O2YMUW3SZC8P	439855896	1	1394236800
A2D8Y4TOD4VNW4	439855896	4	1322179200
A2DQZ19DE5CM14	439855896	1	1294963200
A3A6Y55YAVB4X4	439855896	5	1389484800
A2G4TBLSXYR25Y	439855896	1	1380585600
AUJKCCB2HDZ82	439855896	4	1320451200
A26QQ56IOUOUJQ	439855896	4	1290124800
A2NYUQM7MKANW0	439855896	5	1393372800
A19YXR1MIQC4DX	439855896	1	1381276800
A50F2OBZSPVSY	439855896	5	1302825600
A1ZBVOKXQ46DRH	439855896	5	1389139200
A1NRSWWOFZSQCV	439855896	3	1332720000
A1C61V1GJ2MI3O	439855896	5	1368576000
A3LC7S1LAOTCFA	439855896	4	1372032000
AMSPMQQ7TY419	439855896	4	1377129600
A2BG35W36BHC1P	439855896	4	1356739200
A3PQK2C3YHELKQ	439855896	1	1305504000
A1FHIBN7Y0E9YF	439855896	5	1390521600
A1KNH6JA6UQ3KX	439855896	3	1372636800
AQAIPDWD8JLND	439855896	5	1306368000
AF55WNLZO9G97	439855896	5	1281657600
AR85W5K2J3128	439855896	1	1387670400
A37JSGUOS2FE28	439855896	4	1376524800
A21VVPON9BEQ8E	439855896	5	1329523200
ARYSR23N0O1EV	439855896	3	1367884800
AXNPM6DT6S9ZX	439855896	5	1284422400
A8C4JMFD9LCJ	439855896	1	1294444800
A26I5R02K4BDFO	439855896	4	1389830400
A4GO7H3C8A1CE	439855896	1	1385942400
AGJ5VZ9QDM7JK	439855896	4	1397174400
A2PR7F4Y92WHRW	439855896	2	1304121600
A1OPRCW4VM7N5I	439855896	5	1385078400
A2K1K1BC9QEEXI	439855896	1	1393200000
A1UTA1RYFEKNVE	439855896	1	1389052800
A28XNMLUXDYMGI	439855896	1	1397692800
ACS2FZVMITA1M	439855896	4	1272844800
A31KKBUY35NQ1V	439855896	3	1404086400
A62WCSG4QSBCJ	439855896	1	1389052800
A14VQHANYFA2UY	439855896	4	1361232000
A39WLVQG9EA4BI	439855896	5	1285718400
A2MAG7BIDRQTF8	439855896	5	1297555200
A36FHTVY9A6M8P	439893577	4	1385337600
A1NDCQ5AJZJY0O	439893577	4	1388534400
AD20KF4B7ZGZD	439893577	2	1393977600
A1XH32CSZUKUAF	439893577	4	1391731200
AG74YNIIZMHY0	439893577	5	1296086400
A3NB50PHKE64QA	439893577	5	1394150400
A30FVGQNTTZDAY	439893577	5	1381536000
A1VXOAVRGKGEAK	439893577	5	1390953600
A2QDG1AKQ64OWG	439893577	5	1379894400
A84O9HIHZWBSK	439893577	5	1392336000
A10QD3J3UZCXOY	439893577	5	1260576000
A3996T1ENBWSD5	439893577	5	1372723200
A3OPZ8SV7IT3QN	439893577	2	1352419200
A8R62G708TSCM	439893577	4	1395964800
A21KH420DK0ICA	439893577	5	1359331200
A2TDEVLH6G73JK	439893577	5	1325203200
AJCKAJHBNLHJI	439893577	2	1366588800
AXZ1GX9FD3JXH	439893577	5	1311638400
A17P293LBFQB5J	439893577	5	1389830400
A3CPT3LD6188YL	439893577	5	1373068800
A7HKRDBRV657E	439893577	5	1400025600
AOIIUV16NNX5N	439893577	5	1364947200
A2WO82CXLGHV6I	439893577	5	1306454400
AR29QK6HPFYZ4	439893577	5	1391817600
A2UKI2V1XH2NZM	439893577	5	1382918400
AQAF51SJVUTV7	439893577	5	1389398400
A1MQAGFLS0X9QB	439893577	4	1358985600
ACCH8EOML6FN5	439893577	4	1399248000
A3FH8VGJT4SIIU	439893577	5	1356652800
A3MI73D6E48X9E	439893577	5	1376524800
A31N2GWPBJZ6X4	439893577	5	1288224000
A1Z10UZLN5V0IG	439893577	4	1404259200
ASVD3GDEIG7BZ	439893577	5	1367884800
A42K8BYDBALF5	439893577	5	1295654400
A3HPHQ9F2CCF06	439893577	5	1286755200
A20JDKO9B2XX69	439893577	1	1388188800
A3PZOWX8TPD721	439893577	5	1288483200
AXH0ILB3IK4JN	439893577	4	1369526400
A1EDPGHC9EYBUN	439893577	3	1368662400
A181ZNB42LISRZ	439893577	3	1356480000
A1RBEJ5UQ1RWAW	439893577	5	1397520000
A2PO25XBLRQRMI	439893577	5	1357171200
A9DTA3L593FVQ	439893577	5	1404864000
AFGGC7SIV964O	439893577	4	1364428800
A2XU46XXNV19C8	439893577	3	1258588800
ACV3DGAMQLXE	439893577	5	1391212800
A3K3J1D4XU4N7E	439893577	4	1313020800
A1ISW4MQ6PQWC5	439893577	5	1398124800
A1XQFB3SB2UYQP	439893577	4	1393804800
A3RG9XPDGJPYKP	439893577	5	1398729600
A2EKHAXB4RJBM7	439893577	5	1387497600
A1TNIN1HQIW2L6	439893577	5	1391990400
A291B3R15ATF5A	439893577	2	1371081600
ACSBOOJ9JVR9X	439893577	1	1396396800
A5I03TZD4J96V	439893577	5	1338422400
A1J7YNTG1MO5RA	439893577	5	1304121600
A2N4973VTYMV52	439893577	3	1356480000
A11Q7PYQ87R5Y2	439893577	5	1400889600
AYKNJSHCALB0X	439893577	5	1279065600
A32EFZIXPP2LIV	439893577	5	1381968000
A20K4JSB8U1X7V	439893577	5	1365552000
A3AJWITG95EY0Q	439893577	5	1308873600
A36HK6V63C02XE	439893577	5	1236556800
A1XIQEIEHAO4V5	439893577	5	1393027200
A2ZWYC2QP57PR5	439893577	5	1355097600
AWSIM3L2BJHFK	439893577	5	1259625600
A2SOTV2AQXDTXX	439893577	4	1356825600
A137TYEMD68CAQ	439893577	5	1261872000
A10OBSS2FWZSFZ	439893577	5	1393200000
A1TLCX2PM0TN8P	439893577	5	1393977600
A1SPIB18MPHRMR	439893577	3	1382227200
ABGO83BSHX6MV	439893577	5	1371427200
A28ELVOXG4YERK	439893577	5	1294012800
AZFKW3O4LD4CP	439893577	5	1349654400
A1LHWRYCZ787AF	439893577	5	1353369600
A3L0HZVW9PLPBT	439893577	5	1389312000
AE4ULBYX6OL1Q	439893577	5	1404345600
A2423EGXA8CYF3	439927277	5	1357948800
AR346DADE50ZT	439927277	5	1292457600
ABPEFDR4E0K6D	439927277	5	1345075200
A1L1B0VZE8OMBX	448447088	5	1397088000
A2P9PEKW5B79GS	470182318	5	1319932800
A3C9NPZ2GQNA8I	470182318	5	1343433600
A3I9GEIRD4TDCX	470182318	5	1376006400
A2V6YJASZ5N42Z	470182318	5	1367798400
A38GWV0J2EM55N	470182318	4	1271376000
A3G6YOU5RFTUXX	470182318	5	1274572800
A3BOWQ4VICYXQ8	470182318	4	1369958400
A12HN0C836AYHY	470182318	5	1353801600
A2XYS1L1ATDTEV	470182318	5	1202947200
A3EF251LMHCD2M	470182318	5	1367798400
AJ0X5GLNTN6FJ	470182318	5	1311292800
A2MOREZ3AFKKOK	470182318	5	1307404800
AVPMKKIH917M8	470182318	5	1337299200
AJ7XHCMZA91U	470182318	5	1401408000
A2IN5KO0L2YPQC	470182318	5	1318896000
A2HQKX42MR3AEF	470182318	5	1404086400
A3K1B834IJ3KWM	470182318	5	1203984000
A1A3YZ3MY03QZE	470182318	5	1324252800
A143HLGL44ZFVK	470182318	5	1283817600
A3TWCCBXF50IFD	470182318	5	1346544000
A3N0U1IZ5QJZY0	470182318	3	1336435200
A26VZLNS33JYRV	470182318	5	1373673600
A2MD09Q43P1IBT	470182318	5	1388707200
A308FRUB3DI4L8	470182318	5	1308182400
A1XPILU7T1Y47U	470182318	5	1390780800
AQY32J8HT6TIO	470182318	5	1271030400
A18D1MX7LMTM2W	470182318	3	1373587200
A35PNUK5VYTFEN	470182318	1	1365811200
ABRLW767E2I5W	470182318	5	1387843200
A1G94QHP9T4L89	470182318	3	1401926400
AFLGRJMI04OVM	470182318	5	1393804800
A1ICWTLKI82I9D	470182318	5	1357689600
A13RW0P452FBZV	470182318	5	1302134400
APQU2ODERBO1	470182318	5	1259625600
A3KQJB09C3LETG	470182318	5	1264982400
A1YQMH5ECEQGDM	470182318	4	1361577600
A3L2KOONSYOQQJ	470182318	4	1398643200
A2QCHPGQ4RIHRN	470182318	5	1392595200
AQW86SY2XMNUA	470182318	1	1399161600
A3V6Z4RCDGRC44	470182318	5	1379116800
A38F9LG9GJXUZM	470182318	5	1373846400
ATKJ6AY4RXUSD	470182318	5	1388188800
A3OU25NGSH2BO5	470182318	4	1371772800
A1DEQ9DC0SW4F1	470182318	5	1367193600
AU5T7J5V4JLIJ	470182318	5	1350777600
AGMU5K6ZMNKM	470182318	5	1359849600
A1WEWL52JBBPNE	470182318	5	1401408000
A29CJVGNQD41HL	470182318	5	1359244800
A6QH45IHB6VO	470182318	5	1390003200
AUFMUW6P01D1G	470182318	5	1344297600
A6TFMRC76TV06	470182318	5	1370131200
A3UJL27N606FDA	470182318	5	1394236800
A1HSSG1W1SHMS0	470182318	4	1353888000
A27K1EYYULMJ0H	470182318	5	1350172800
A5JQQ68FA3R26	470182318	5	1360454400
A32CM9Y2XXDKQE	470182318	4	1302739200
A2VBOPZJYI1O65	470182318	5	1372204800
A2ULGYDT41CPDP	470182318	5	1381795200
AC82N24L3D1TY	470182318	5	1378857600
A1EAHY4U7TINP4	470182318	5	1301443200
ABV2WRWQ1U1GP	486430502	5	1167782400
AUJF68WXO4E3C	048645195X	4	1309305600
A1LPLIQWKDAI4V	048645195X	5	1354060800
A3DG8MJY6U3OSK	048645195X	4	1374624000
A3ICRGWRQAT6CM	048645195X	3	1295308800
AQN75W8HMUFSP	048645195X	5	1354665600
A1VGE8UVJHA3J1	048645195X	5	1388016000
AG93KOAVLR6BD	048645195X	5	1202428800
AS5ITP9LPAG4R	048645195X	5	1363046400
A1ZPD53DH9LFVF	048645195X	5	1367625600
A16PE2Z6XE3P87	048645195X	3	1221436800
A32WT1ZEE4QGZB	048645195X	4	1388620800
A1Q9EO71TH4UQN	048645195X	5	1390608000
A2QCZR7SOD66RG	048645195X	4	1370822400
A33EZKC9ALEQP8	048645195X	5	1361836800
A1ZE883LNYIJL5	048645195X	4	1358553600
A1Q1AGHK8Q1R4Z	048645195X	5	1383609600
A14FDVI24LQDTT	048645195X	1	1374364800
A10J2JL6H7YKNK	048645195X	5	1254009600
A33RF2YVFEI9YE	048645195X	5	1388620800
A19C2XVM1Z9OB3	048645195X	5	1356048000
A1X3ESYZ79H59E	048645195X	5	1241481600
A3N68KQEPUNMNZ	048645195X	5	1386201600
AOHAZ9MRVI7UI	048645195X	4	1385078400
ALFLS0E7PID0D	048645195X	5	1207094400
AQ1A9UKYQM533	048645195X	4	1362355200
A3MFLUO6QLJUKH	048645195X	5	1388534400
A1OK7TH5VRF0QJ	048645195X	5	1362873600
A3EPB9LN0686TY	048645195X	5	1386460800
A23PJCZDLTPCFZ	048645195X	4	1391558400
A1UL12NQS1ZOZR	048645195X	5	1403654400
A5S9K7B3WI2EM	048645195X	5	1396569600
A3EAHS7EEDH45F	048645195X	4	1365984000
A3VGL9ERYUFX1D	048645195X	5	1377820800
A28X7NZ02016FO	048645195X	5	1300233600
AAZ5XOD27PMWG	048645195X	4	1386201600
A2Y6K3QBJZ27T	048645195X	3	1389571200
A1DXORNEPHZMLX	048645195X	4	1398988800
AC2TRV27QC6O	048645195X	5	1404259200
A3W0QDP7A20XGL	048645195X	5	1355529600
A2Q17KEY1JU8MD	048645195X	5	1358294400
AB0B4E12QY5O8	048645195X	3	1384387200
A2PHCV2TGJBL5E	048645195X	3	1376870400
A3B2O25NTBTVQ1	048645195X	5	1340582400
AMZNRGPVRGBEU	048645195X	5	1266105600
AKMEY1BSHSDG7	048645195X	5	1212105600
A6ROHJ4EJKZZ3	048645195X	5	1403481600
AN23Q9O8C2DZ3	048645195X	5	1358812800
A3TEUH8M9EQMSC	048645195X	5	1377475200
A178RJF9DTITB2	048645195X	5	1355270400
A3M5RGPM8U5OEY	048645195X	5	1281312000
A97K330DW9LGE	048645195X	4	1398729600
A3SIA8PCM2GNL8	048645195X	4	1362614400
A2GYEPZKMD3J2Z	048645195X	5	1388102400
A1GE04DWAII94S	048645195X	5	1360972800
A3JOCFBTZT77LJ	048645195X	5	1383436800
A3RIOZU7WOXL4O	048645195X	5	1390262400
A2BS9E95FWB8GG	048645195X	5	1387152000
A3M5GPS1XCCOD3	048645195X	4	1380758400
A2CPY88NYT6LC4	048645195X	4	1402704000
A2IB3CUVPRE28M	048645195X	5	1384905600
A2H0H8ET4XEYB2	048645195X	5	1396742400
A23QDDT8NN99Y	048645195X	4	1396483200
AWCYG26ZWY9KF	048645195X	3	1198800000
AJ8VCS4JPJH7F	048645195X	5	1371772800
AEU49Q4EPWYE7	048645195X	4	1341964800
A21RGVCULLGI8Y	048645195X	3	1362441600
A2H9PZE1N1RSJD	048645195X	5	1392768000
A16V1SGPE7M4V	048645195X	5	1385856000
A1MPWLA14I9OWW	048645195X	5	1364256000
A17KB6FFWC9J1D	048645195X	5	1384387200
A2IMVMJGEDAFRJ	048645195X	4	1338336000
A1EXZ2APA21OLO	048645195X	5	1295308800
A27JSGEM203RR0	048645195X	5	1320192000
A2USTVWCW05K2M	048645195X	3	1205539200
A19ZPAMLZUSXAW	048645195X	5	1174089600
A1D7B9O2027XQD	048645195X	5	1257033600
ASVLLLS52G0A8	048645195X	5	1388448000
A36NM32UFFE5BO	048645195X	5	1363046400
A39EO6K0QCIL4N	048645195X	5	1393545600
A1G8DAO8QCAKGG	048645195X	5	1398556800
A32X9HBOLL97TM	048645195X	5	1366848000
A3F74XDLEAGH4S	048645195X	5	1303603200
AU21B5JSG23FQ	048645195X	3	1375488000
A5ZJWU8QL2A35	048645195X	5	1354924800
A12DVEH667Y07Q	048645195X	5	1363219200
A3DW4CQ6YVWM3O	048645195X	3	1357171200
A3HRC4L4DEXTHB	048645195X	1	1404691200
A1LM8ONBJBBEZO	048645195X	5	1360886400
A3QKR4ARGFLBCN	048645195X	4	1363305600
AP36G4AM6ZWET	048645195X	5	1358726400
A2VODABWSVHV8E	048645195X	5	1315526400
ANLJIDK8BRD8M	048645195X	5	1359936000
A1MK5MJ7I01PA0	048645195X	5	1252540800
ASNO3L1PTEYF2	048645195X	5	1192233600
AOHC92MO0OO0L	048645195X	5	1333324800
A3N5D5VZDWH39A	048645195X	4	1203292800
A1YXT1MWESSGPL	048645195X	5	1393372800
A1CSNK5UQB4XUF	048645195X	5	1382486400
A1AAFXALQ5AR86	048645195X	5	1334361600
A2S1DSFJ3SJL54	048645195X	5	1362614400
A17CMPSAX9VNZF	048645195X	4	1334793600
A15JPOO4HP6IDG	048645195X	5	1391126400
A2JZV2P6X24LSN	048645195X	5	1396569600
A24R37ICMJUPKS	048645195X	3	1390176000
AKU1TXYBJKSV6	048645195X	3	1264636800
A252DMIM13A3K7	048645195X	4	1383004800
A35T8E25XWP09N	048645195X	5	1364860800
A1QA0E6R9Z6G2X	048645195X	5	1358380800
A2HKJNXHE9XT00	048645195X	5	1397088000
A3XJ3U8PBKLRN	048645195X	4	1316044800
A25DW0CDMG9A2V	048645195X	5	1363996800
AZJ6T0XFSCLF4	048645195X	5	1387152000
A3EBZQ81L976E1	048645195X	5	1393977600
A1ROFWX411RSXH	048645195X	5	1375833600
A2EDQJGBIR7TZ4	545016258	1	1361404800
AXOMTIUA5ABLR	545016258	5	1298505600
A2OGQH9KQJOX4	545016258	1	1311552000
A33V5OAFMM7M09	545016258	1	1324684800
A1VDXFMHR8OWJ3	545020832	1	1266364800
A3N8H592PB4H03	054503180X	5	1293494400
ABPOFBZMCW5KP	054503180X	1	1316822400
AAKE8XRT4ME6G	054503180X	3	1323043200
APTCSQUE9AALS	545056551	3	1203984000
A1W54VL3MT5ZKB	545090954	2	1304985600
A1CH20ZHLN1L1Z	545273595	4	1368748800
A2CKB705TYI2E9	545302218	4	1364515200
A3LWAURDAOZCDO	545302285	5	1396656000
A1VX7VH20RKNAG	545302315	5	1376697600
ASDTJOZI8ZJO9	545325234	3	1354406400
A1Q72NO1MBXHSV	545325234	1	1358035200
A3T8MS4V4EXMOJ	545325234	3	1368144000
A3HUS3JGVZ0ZSN	545325234	5	1398297600
A2R4PRZK0WTUFD	545325234	3	1357603200
A1TICSPJT4OHCF	545325234	4	1379376000
AFRY3BEJKM623	545325234	4	1402444800
A16CHT6ZODCAX	545325234	2	1369440000
A2Y2HURKWJWU0D	545325234	3	1367107200
A2MOVO4RF7VFYT	545325234	2	1379635200
A31SNT8BUYQLTA	545346207	5	1405641600
A37VBHA0ZXGK8M	545346207	5	1358208000
AEB37YGRQ2072	545346207	5	1391644800
A2N8DQ4JHNV021	545346207	5	1393372800
A3A36MIG7EABCS	545346207	5	1324857600
A3D1N3ZZRJT1FH	545346207	5	1357344000
A1P0RXLLOA0YG7	545346207	5	1386892800
A2KFGKGK1EUSHH	545346207	4	1315872000
A1CY5B25JVCKI7	545346207	5	1393286400
A3IG40L3L59CTJ	545346207	4	1385942400
A1GUENXFIDUICP	545346207	4	1395014400
A28QYQOEWDWE7T	545346207	1	1387152000
A1GJXSQOBDPR8C	545346207	5	1387152000
A1Y249MSRVCWWQ	545346207	5	1388793600
A3C4M1FUA7DA3L	545346207	5	1362009600
A1B4URV2UOP8WM	545346207	5	1327017600
A1ZQ3HWVRV3N09	545346207	5	1392854400
A3OXVXDEK2A4DV	545346207	5	1403222400
A2HG20FMXZ1B3R	545346207	5	1388016000
A1K0PBX20JT52R	545346207	5	1389571200
A38TF65J47J889	545346207	5	1326412800
A1SW1BYSLKFO4P	545346207	4	1357084800
A314O689T8K4RT	545346207	4	1390694400
A31FW3WSZ6LVMO	545346207	5	1380326400
A2HVY2VBR5IY6O	545346207	5	1388966400
A29BPMJI0ZYH4H	545419042	5	1392595200
A77Z309LTCM76	545419042	5	1388707200
AS1157QQP4EWK	545419042	5	1392336000
A3BG0OB5UHNT1B	545419042	5	1378857600
A30HZ6JUGAVSH6	545419042	5	1394236800
A12RK0TBGJH4UF	545449340	5	1367452800
A26OZDBC3QBBDZ	545449340	1	1377734400
AATM3K2SUD6DK	545449340	4	1357430400
A3E2BDPFNKUF91	545449340	5	1393200000
A1PF9U66A7GVGP	545449340	2	1371945600
AK4WZSLY516FB	545449340	4	1361664000
AHCJPGA30Q50M	545449340	5	1363824000
AGG8ON2J7BU0K	545459915	5	1404086400
A19KIPAB1XLK57	545459915	4	1397606400
A1K09H2WACLQ8D	545459915	3	1396828800
A39XK4QOHSTHE0	545459915	5	1369872000
A2XC6XY0UFHY4G	545459915	5	1387238400
AVOA768UK3AML	545459915	5	1357776000
A3RES6N3T6G05D	545459915	5	1395014400
A3VT6C86VB6XZ4	545459915	5	1392940800
A152GS12Z57D9Z	545459915	5	1392940800
A19ZBVKO5HBJX2	545459915	5	1389398400
A2EU9VP0MRMUGE	545459915	5	1396656000
A1J0GLCOUTEXY0	545459915	4	1388707200
A3EJAEDA07J3TY	545477344	5	1388620800
ABATP8QJEJFFG	545496470	2	1390521600
A2V767UAAT2O7F	545496470	5	1396396800
A1UQ9JZLKLAO7X	545496470	4	1386633600
AIBHTXD97P8PZ	545496470	5	1369353600
A1RYCNYJSEYR3Z	545496470	3	1367971200
A1LBM0VCBAZ89S	545496470	5	1389830400
A3SJCM25220MCE	545496470	5	1388534400
A32O8ULHZ0B891	545496470	5	1377216000
ADGYS9FJ3G8SG	545496470	3	1380067200
A1FENQE2U5HPYT	545496470	5	1397520000
A2K6RB7EBPDERW	545496470	5	1397347200
A1DH31INMSSKAA	545496470	5	1388620800
A1SPCP1NLUZMUX	545496470	3	1391817600
A27WEXTZR2R7DF	545496470	5	1386028800
A3Q8JZTT51HCHI	545496470	2	1385510400
A38773M28D9V5E	545496470	5	1401062400
A21WRGD0E5H7MY	545496470	4	1400198400
A2LOD3K7460UB	545496470	5	1389398400
A1NB199JE1OJDY	545530830	4	1387238400
A3NDJ9AE7JNBWV	547422539	5	1356220800
A3RZUNQXLM9IHY	565043900	3	1372982400
A31BS5KZH9L2ZR	594019915	5	1389139200
AJJB9WO32DB8F	615227554	5	1256774400
A1JB2SJ3U3Q231	615343287	5	1290038400
A330ISTI9O9WTI	615343287	4	1328572800
AN1OT3Q7I2ZBH	615343287	4	1303430400
A2EIIBW2MKG58A	615343287	2	1331251200
A1UP19XQH91JT0	615374794	4	1381190400
A3A2AVD40MO6QT	615374794	5	1376956800
A3V5YTJG66XOAY	615394124	5	1302134400
A14YFDHQP0IS6I	615405509	4	1383350400
A1QO3CBVYD290K	615444172	5	1325376000
A1J88RJB15O19X	615444172	5	1365897600
A38YBU9Q2SMC7F	615444172	5	1390003200
A17TMITCPJET4	615444172	5	1396396800
A1NUSUO1BNYMHL	615444172	5	1357171200
AUADCXXAXJLCX	615444172	5	1370908800
AYLQ9KGTBSGXP	615444172	5	1321488000
A3THBZ0TY317VS	615444172	5	1309910400
A2VJPY7A1DTF6Z	615444172	5	1388534400
AHS680SHZ36GP	615444172	5	1373241600
AGHUN1HY3OCIS	615444172	5	1387411200
A1ZN793NFVUPYW	615444172	5	1368748800
A1GP5FUZEHAJRD	615444172	5	1363564800
A3GJPLCZCDXXG6	615444172	5	1388361600
A3FBS82L1C8XWN	615444172	5	1342396800
A66HQUV8XJ9EY	615444172	5	1389398400
A2BGWS4JE6WS0Z	615444172	4	1362182400
ABBFNOHC8CYBP	615444172	5	1357776000
A1V6KFE0QMLUPV	615444172	5	1387756800
A2U5Z5S85XMW9T	615444172	5	1366329600
A1MJAGW7TTU0MF	615444172	4	1365552000
AAKJWYRY2O9JD	615444172	5	1394064000
A23QTSXZ6CCZB1	615444172	5	1388534400
ASFBNC1CPDVFH	615444172	5	1371427200
A3R1WL67CFHL0Z	615444172	5	1373760000
A169CVBKNC7SFU	615444172	5	1356652800
A1M6CFYYLYCWT	615444172	5	1359331200
A3Q5F25MCM1MPS	615444172	5	1393286400
A1LL5Y3VG15VCI	615444172	4	1375488000
A2U48O6ZE0CZD5	615444172	5	1403827200
AORPHNWPPLPFG	615444172	5	1358726400
A1B2QHIQOQ5GLB	615444172	4	1387411200
A3A7Q55QVZA95Y	615444172	5	1384905600
A3OHM5LJJGWKDI	615444172	5	1390089600
A18USJ97QYKFXN	615444172	5	1384992000
A2Z8464EJERDYV	615444172	5	1323129600
A2SWERJOXVKPJH	615444172	3	1369353600
A6KMOL34WQ03	615444172	5	1389139200
A1RKY6QL7SFX5K	615444172	5	1391990400
A17DOY2LNP75I4	615444172	5	1403222400
A2XYAK5P9LS7C4	615444172	5	1323129600
A2XURYCB51X6MF	615444172	5	1371513600
A1G5JZ40PM5F44	615444172	5	1398124800
A3ONQIKCYH5V6V	615444172	5	1374710400
A17RRO8O4G53SU	615500145	4	1332288000
AJM9QA6SLVG45	615500145	5	1328486400
A3GNXPKGV5L5WD	615500145	5	1328486400
A152K53YYD2IJK	615500145	4	1336003200
AI6PTC3N78FCB	615500145	4	1354406400
AULKSW5ZPN8YH	615500145	5	1331251200
A2SPY7SXT0KM7A	615500145	4	1332288000
A3CXF576AU0VRH	615500145	5	1328572800
AYRF2QCLX1YW	615637507	1	1363478400
A3CBLMIU9FWNS7	615637507	5	1376179200
A2BHGNS7602A00	615637507	4	1364256000
A1O12UD61B6O8D	615637507	5	1364256000
A39H40GZ8Q75I3	615637507	5	1363651200
AHUMS2PZ6NTI3	615638996	5	1373241600
A2S6FXJS30SICM	615638996	5	1395014400
A1MYFQM0E0CJ7	615638996	4	1370217600
A2CDP7ULSHS5G9	615638996	4	1396828800
A3BQW3ME1YH24I	615638996	5	1379894400
A2HRTNSNA6MTFN	615638996	5	1348185600
A3MDGOGBC0XV6I	615638996	5	1398470400
A2SESIDR9Z2H7S	615638996	5	1389744000
A2FUTLGFOAOA4T	615638996	5	1366761600
A2QKXDYCFHXMT6	615638996	2	1371254400
A2SM5HH4DTKV9R	615638996	5	1373846400
A1K38YNFTIH9G9	615638996	5	1379289600
AARJ6AAU9OMKG	615638996	5	1402617600
AZ1COK4G2REKK	615638996	5	1383955200
A3AAZ1ENAPB012	615638996	5	1352851200
A1BJ965TE9QG6I	615638996	5	1391731200
A2DNMNB7ESBN7O	615638996	4	1381104000
A2G2CKB3IYV34A	615638996	5	1392768000
A1RVTA72S5P39N	615638996	2	1388188800
A2RPNZU9UME5IH	615638996	5	1361836800
AM9SONDJZYJT9	615638996	5	1380499200
A1K492O1OAZJLO	615638996	5	1397606400
A1YVY0EVGZ5HFI	615638996	5	1379116800
A1N23XSGINKP3X	615638996	4	1392163200
A1DXAZ6HIZJUKE	615638996	4	1402531200
A2HDTDZZK1V4KD	615638996	5	1388361600
A2QUZ1KYDAY7K0	615638996	2	1384300800
A2ADOQWA942GYN	615638996	5	1386201600
AHIQ11WPX1UJ0	615638996	5	1378771200
A3BWPV37V9712L	615638996	5	1372550400
A3LXOMANBRFQJG	615638996	5	1390435200
A2MZM39SGXZCXD	615638996	4	1398729600
A6ICK9AVD8406	615641571	5	1360195200
AZ0TN9DRG1TFN	615641571	5	1374278400
AN5ZDBXOH1U61	641061501	5	1353456000
A1H8AQGEMU1IFP	641518633	5	1372291200
A1RG4YFWWHMMUW	641551568	5	1232755200
A3JX5UF3P6MJCK	641551568	4	1285891200
A3A111V2JY5Q9V	641551568	4	1383955200
A1BU6KD6WQ4NRG	641565771	5	1217116800
A1JXY7Z8VPLFI2	641565771	1	1283990400
A3792ION8750J6	641565771	3	1387929600
A30I0LXKTAP4F	641565771	2	1220745600
A3NDFNKBEBLUKS	641565771	5	1197417600
A2RX66MNDHA9QK	064157388X	5	1403913600
AH8K4ORWVIPXA	064157388X	5	1299542400
A2N11R8DIEIDYQ	064157388X	4	1379030400
A30FM33E04XGJV	064157388X	5	1381276800
A1ZPY91VE3IDN1	641699174	5	1317340800
AHUMS2PZ6NTI3	641699840	5	1373241600
A3L5CJJ622PHH	641699840	5	1328486400
A17MX4PEXEMEP0	641699840	5	1362009600
A1GJY5J7HYFJQC	641699840	5	1354924800
A1YM4628SB6CY7	641699840	5	1401667200
A2RHBE6RFB5ZWT	641699840	5	1323820800
A1I88DZL0ZOVSL	641699840	5	1318032000
A3S55IY89UCCD0	641699840	5	1370131200
A1HCY2BCGQ1OC2	641699840	5	1360886400
A2XMCCBQ0VDQ3O	641699840	5	1355097600
A2VQFFQQMEGA22	641699840	5	1357862400
A1T17GRR61XPCH	641699840	4	1381622400
A2RH41GJ2ZGZRR	641699840	2	1378512000
A2QKXDYCFHXMT6	641699840	5	1371254400
A3UTIEUEMMSLSZ	641699840	5	1329264000
A3G1UQEC4STC0J	641699840	4	1326240000
AD0T6F0EJYNFJ	641699840	5	1334361600
A2KG6PPP9QW4K9	641699840	5	1363392000
AWO2GS4IBAI9O	641699840	5	1397520000
A1GA31SO1YDW3D	641699840	5	1325116800
A332IGPDF0WVT7	641699840	4	1395014400
AQW1PCZEUBINV	641699840	5	1396483200
A17LEHUGVVHVJD	641699840	5	1293753600
A3E6LM0EH0D4GH	641699840	5	1402790400
A239HOZAA4J25A	641699840	5	1309996800
A2STBQJ4CUXCIW	641699840	4	1369699200
A1I28KM1XSIAQC	641699840	5	1389052800
A1NA42TLXHDY74	641699840	5	1362096000
A2XD2LL9V9BU9X	641699840	1	1371686400
A35V6B37UK8YRH	641699840	4	1367193600
A1EI2J2W0UV281	641699840	5	1357084800
A2BXAXAW8TURCG	641699840	5	1394409600
A2MLUAAQFEB6WF	641699840	5	1359417600
A1LS21KYZSJU3M	641699840	5	1327017600
A3821N34ZHDOO9	641699840	4	1392940800
A34HBR3KUMM0XN	641737939	3	1375920000
A1TEMK3LSJOGGN	641801033	4	1380067200
A18JRSCX3RWQJJ	641801033	5	1398816000
A3G1UQEC4STC0J	641801033	4	1381190400
A392MLG856J1CJ	641801033	5	1319241600
A3Y6XH84ZVTN5	641801033	5	1403827200
AGEOKO492VXEQ	641801033	5	1295568000
A2BJ06T724OHSH	641801041	5	1322179200
A31L6KR1LNPXOQ	641801041	5	1347148800
A18JRSCX3RWQJJ	641801041	5	1398816000
A2QKXDYCFHXMT6	641801041	5	1371254400
A12GE2A9VA73EB	641801041	4	1356566400
AQW1PCZEUBINV	641801041	5	1396483200
A392MLG856J1CJ	641801041	5	1312848000
A17LEHUGVVHVJD	641801041	5	1295654400
A3MTECFN945X4Y	641801041	1	1379894400
A41KRERDEE2T5	641801041	5	1378252800
A35V6B37UK8YRH	641801041	4	1367193600
A187PZPJRZOKRK	641801041	5	1404172800
A7BLRMA85W81A	641801041	5	1384300800
A3Y6XH84ZVTN5	641801041	5	1403827200
A1P8TLTS5NAU1T	641801041	5	1297296000
A2DUDMAKG6AX1I	641801041	5	1362528000
ALQMZVXPJ0Y3A	641807775	5	1281744000
A3VWA03ZSBS8ZG	641811284	3	1264896000
A1ARIBZQWDQZ53	641811284	5	1323475200
A3VLJWVLFWHOR6	641827229	2	1328572800
AFNPB1JV4SIUS	641827229	5	1345766400
ARN6YCDV5426W	641835248	4	1384732800
A1BVFLQ89LAI0K	641841132	3	1342310400
A1QZLB98JCNA1K	641841132	4	1268784000
A2QIFGRCX319FO	641843208	4	1401235200
A2PR4CK7LT29EV	641843216	5	1347667200
A2IQN0RKESOXX5	641843216	5	1361318400
A3RVK8YPKMSLJH	641843224	5	1324857600
A2IQN0RKESOXX5	641843224	5	1361318400
A3K4UNLS5APQRQ	641843232	5	1355270400
A1ZBSFLC1KZ9RE	641845006	5	1385337600
A3IMPI86NJYZWY	641845006	5	1388707200
AZ1NFLARH2E93	641848471	5	1393545600
A3SUV27YI5KXG1	641848471	5	1377216000
A29LUV9OLTOI76	641869665	5	1398384000
A3HMBPH6V0OKMB	641869665	5	1390780800
A2CLONLR16X9DI	641869665	5	1389657600
A1U7A0V56Y2TV5	641869665	4	1402012800
A3VJRET2XN8IRF	641869665	4	1369267200
A33O1X3HSH3VPY	641928262	5	1261785600
A1SWLNR1YQ0MKM	641928262	5	1381449600
A1KK3ZBSFGJRJV	641928262	5	1387065600
A1R38JBTPZDU5T	641928262	4	1231891200
A38WWC4SX9QDU7	670010936	4	1392336000
A25Y2QBJ6DW944	670010936	5	1317254400
AUFX9CC35SO75	670010936	5	1337731200
A3HCBD1YW3NPIY	670010936	5	1330128000
A1ZRDAVBAS5HEH	670010936	5	1387670400
A2U73T4I4KXXQJ	670010936	4	1312675200
A1SJQMIU9AGCRY	670010936	5	1383609600
A384JHCW3EM4L6	670010936	2	1389312000
A13KT8D7KU0LM4	670010936	1	1382918400
A28VJJP0JEPHRN	670010936	5	1397606400
A34SRIEEWSNSEM	670010936	5	1393113600
A281424BIXVN6A	670010936	5	1359849600
A1PXW6JQFUOYBO	670010936	5	1324252800
A3CV7B9HZZVOCN	670010936	5	1342051200
A3JHXBLWQDPMBU	670010936	5	1358467200
A2EYVEZ8HKX5Y8	670010936	4	1358294400
A2UB5HE1I8FHQD	670010936	5	1353456000
A21NY5D221YXZE	670010936	5	1398038400
A1L2VZDPK64EZB	670010936	5	1338508800
A1OWYWE4444YYD	670010936	5	1357862400
ASEQ5DDGGC45B	670010936	4	1389398400
A1DAIROZTITA9N	670010936	5	1365379200
AS4EX2HB310B0	670010936	5	1360022400
A206FI2P68MPS0	670010936	5	1355529600
AK1WF9LQHBR09	670010936	5	1363046400
A2NPIUDCBD57BD	670010936	4	1357516800
A3BQTVMMU2TZA2	670010936	5	1390262400
A1KA2S3SP3C8ZK	670010936	5	1320624000
AEATRRW0IBSHN	670010936	5	1376438400
AFSIHMAI6N63A	670010936	4	1388793600
A2ALG58DRIJ40V	670010936	5	1390176000
A2EJ30G9I7H4HN	670010936	5	1404172800
A1RQ73ZYAKKDXI	670010936	5	1357430400
A25CB8IZ5CO6T4	670010936	5	1326412800
A29WH93OXYML85	670010936	5	1359676800
A2WGDVAR0SORKZ	670010936	5	1356739200
A2FWGMOEJ0NG1V	670010936	5	1358294400
A2VR9CR6XR7EPE	670010936	5	1357776000
A2OYZ4H23TDV	670010936	5	1370131200
ALMW080VXIO1U	670010936	5	1400889600
A1SUU10B22EGMC	670010936	5	1363996800
A2LB6SLO7VEYD2	670010936	1	1356652800
A14CJ5M7LX7SKM	670010936	5	1290124800
A2C2I59O29U7SC	670010936	5	1320710400
AVG6TGM243GLB	670010936	5	1355702400
AI9P883IL85RF	670010936	3	1391385600
A3030M9X6ED0RD	670010936	4	1356048000
A34PY4Z1H0F5GX	670010936	5	1358208000
A6MN7ZM7DQ7I8	670010936	4	1314662400
A34T7DYJT3JKOY	670010936	5	1332806400
A2P25E5M3UWPF	670010936	5	1306800000
A1JNWPITREFZQF	670010936	5	1379894400
A28Z99KFCRSXEZ	670010936	5	1326067200
A25BK8LHOEGNO2	670010936	5	1351296000
A2BHG7781B6FUB	670010936	3	1357516800
A2HKO1MLMX8F7B	670010936	5	1356480000
A1V4OB77D0WW9P	670010936	5	1357948800
A2SPWXVU4CTKSR	670010936	5	1210464000
A2D8GMZ78XCZI6	670010936	5	1352073600
AQYCYK2XGSF7E	670010936	3	1355961600
A313TQPWENZBY8	670010936	5	1354320000
AK4OSYBP9URVC	670010936	3	1380931200
A35EN9K9N6JDAR	670010936	5	1207267200
A1IOJ3D38A6VK2	670010936	5	1334102400
A3GV9GT2SWNLSC	670010936	5	1356739200
A3S4X9FE14A78W	670010936	5	1360454400
A2HGTC1UJDFPI6	670010936	5	1365033600
A35FVS063SZ4SQ	670010936	5	1211846400
A1X7E544IJXXCB	670010936	4	1361750400
A2RY1M7QE84VFI	670010936	5	1360627200
AVP1ECH8WQCH3	670010936	5	1396742400
A84XXZQKZPB34	670010936	5	1366329600
A1F70I9EKXDXQC	670010936	5	1357862400
A1Y6EYS0YJU2BU	670010936	5	1329436800
A1USQABN8VNOS2	670010936	5	1351555200
A1PEEIPQU7W3O3	670010936	5	1359244800
A39V3S5D3S2QA5	670010936	5	1355702400
A1SX5OMU042AQU	670010936	5	1402617600
A3E62A1QZ2JPIB	670010936	3	1389225600
AVS1MSBSS2QYK	670010936	5	1399161600
A2DH6HPBMONM2X	670010936	5	1308441600
A2CQ8CIQI9B5PX	670010936	5	1384387200
A1F9V61P0RCCDW	670010936	5	1393804800
A3Z9QN0RCOHEY	670010936	5	1400630400
AZAQ5G4ELRTJX	670010936	5	1372204800
A2QEC5PPLYETE6	670010936	5	1320624000
AB4UVCMFB2GD8	670010936	4	1330041600
A27MWUHNQS4CAE	670010936	5	1326412800
A1T64JWXEI4BD6	670010936	4	1388880000
A1BOATOHPT7EG8	670010936	3	1224115200
A34E4HBBRWB4UK	670010936	5	1389484800
APJ90PJMIBLKF	670010936	5	1325376000
A397CD9AG66SI4	670010936	5	1357862400
A194B4DUZ3JJP5	670010936	5	1342742400
AWHRWB9825F31	670010936	5	1392681600
ABFKQVDD6V6C0	670010936	5	1379203200
AURY79Q8R9UFD	670010936	1	1370995200
A2OUVGOR1QTVUX	670010936	4	1355616000
A2G52RBB67HA1C	670010936	5	1355616000
A3IBZPG7I0IGOY	670010936	5	1301184000
A3AOO1I1WJTLNQ	670010936	5	1320624000
A365RFCD613FJH	670010936	5	1355788800
ALI4KXI8471K5	670010936	5	1374278400
A1ZR50Q5BAMR98	670010936	5	1382140800
A316U1FGKJLVLR	670010936	5	1381622400
A3MA923M0RAJRZ	670010936	4	1210550400
A3IZF8HW8Q4Y7R	670010936	4	1403913600
A3JSIKAPVZEBNQ	670010936	5	1368748800
A143K169K9LTRO	670010936	5	1357516800
AU6O8QGGNU2S8	670010936	4	1359590400
A338VV32Z26C4Z	670010936	5	1284768000
A6C5G1NG27WMZ	670010936	5	1389312000
A2YGGLVTKQZ0JJ	670010936	5	1324425600
A1LEAZKXYK6VX5	670010936	5	1214870400
A3OFTLGR6XMAFY	670010936	5	1356220800
AKKHW7704SXUP	670010936	3	1320019200
A188KV9EMJXGUC	670010936	5	1381276800
A7QEY0IX5IU8S	670010936	5	1386720000
A11AL1CML7EDDR	670010936	4	1364342400
A9VSC1DO3TZ5H	670010936	5	1358121600
A16ZE79F7H7KNN	670010936	3	1361664000
A3IG9S60S6AQ8L	670010936	5	1365120000
A3T4RR60X5EAN4	670010936	5	1371340800
AGF15WNJNPNQD	670010936	5	1369440000
A3SKCZ5J93MHX	670010936	5	1400544000
AR96UYO99UWNH	671040049	3	981331200
A1QWBRDK52UADQ	671040049	2	933033600
A2FWQLS9B7Y3N1	671040049	4	973036800
A6MBIP0FASXL9	671040049	3	1316908800
A2FWQLS9B7Y3N1	067104009X	5	973036800
A2543HTUOXP5G5	681001410	4	1389225600
A18L1CVUIQRE9L	681001410	5	1269820800
A2MCUV31A0NK0F	681001410	5	1261008000
A25ZCWZGB33U1H	681108231	5	1229990400
A3BSTSEFL0ZU1Z	681108231	4	1355616000
ALJ0OL1M7EOLC	681108231	5	1231632000
A3C96YKMJ2U3G0	681108231	5	1359676800
A3R85YJZTFJAGZ	681459697	5	1332288000
A3TKTCS56PBAP2	681520418	5	1303603200
AZ40S8P7LG565	681561653	5	1312761600
A18GZGZ3RNUNL3	681589531	5	1364169600
A3LEVSR3S6NBU8	681768983	5	1313366400
A1SKE8Y5VEP0BO	681843586	4	1398124800
A3SQGVC8H70G6Q	681904364	5	1277942400
A3FSU312TCGG3T	681904364	5	1346889600
A2ESBVPSX218FM	681904364	5	1355443200
A2Q7L0T9AVSCM8	681904364	5	1332979200
AK7P99F6OLG65	681952326	4	1372636800
AHA7WSY3ML5JQ	681954116	4	1338336000
A1FBZV1US3G075	735301743	1	1353715200
A3GB3A2BAC5IWF	735301743	1	1261872000
A1SDQP7UMFGQC6	735301743	5	1315094400
A7L3XM0KDYUW	735301743	2	1305504000
A3P7OPZVNVU3RE	073530291X	5	1196985600
A2V2I6MZ7WPLE9	735303991	4	1262649600
ACT3LBVNZ1FXU	735303991	5	1168819200
A2WKFYL30A190X	735303991	5	1352073600
A1244WY36T5PR7	735304548	5	1349740800
A360ZVJ0OWC87E	735304548	4	1378339200
A13EP078WSNH2Q	735305048	4	1263168000
A1HNFZXMFXZZVU	735305110	4	1303862400
A2ON05K3L9TF5F	073530551X	4	1264723200
A1S3MU6HJFE3A3	073530551X	3	1240617600
A38CGNNB6852CV	735305935	4	1247443200
A4C5FMOEGQNJ3	735305935	3	1244592000
APKS9G1XQUN6U	735305978	5	1330473600
A3ACDV86HJ1CUC	735305978	4	1298592000
A2RG9KXOP9UIHY	735306028	5	1260316800
A2VH0UT5EQFB6P	735306028	3	1194048000
A15LZJSFLLT3Y	735306028	1	1337472000
A3VQXK4FGT3GEN	735306028	5	1356825600
A24A7OZAJY4XDF	735306028	4	1354233600
A12M5CSP2I3OJ0	735306028	2	1344124800
AURHAOGC64208	735306559	4	1274313600
A3OXASQDGNUSD	735306559	4	1358208000
A3EFGC5WKN1V55	735307598	5	1310083200
AW6B5VJS1H7N	735307598	4	1204416000
A12IX5LIIOO3JC	735307598	3	1254355200
A2KJ6RTHZYFW7Q	735307598	3	1303171200
A3HSOYVTIQSFVL	735307598	3	1358380800
A3OE1M0183OPZ0	735307598	5	1381104000
A3QBH5BGNDHH6C	735307598	3	1266105600
A1XA88V9J1QWSK	735307598	5	1391558400
A1LVDKB6G3W0DO	735307598	5	1224288000
A7Y7LVM6BSYH5	735307601	2	1263600000
A3EFGC5WKN1V55	735307601	5	1310083200
A2H6H4MOIQP1XK	735307601	4	1377907200
AJHNISI54QNAM	735307601	3	1217980800
A2NZCXGKPCFZIV	735307946	5	1327622400
A1K1ZOPHA6CFCH	735307946	5	1235174400
A2IJOBHJXEZSS2	735307970	5	1318204800
A2DP9ZHI1UHDZT	735308314	4	1294531200
A3F1DM8XWNDMJH	735308349	5	1185580800
A1UZ9WU0QOR3DD	735308349	5	1215561600
A2D3BT3VQLI1DA	735308365	5	1322352000
A2E5FRS4I0K6DJ	735308365	5	1398902400
A18AAONXGWTQ73	735308365	4	1398902400
A33NLTDGX2GY9T	735308365	5	1384041600
A33AD11PQ1AAIM	735308365	5	1340496000
A1SS27JPUC7X2V	735308365	5	1391990400
AGIOYQ1YJXJKR	735308365	4	1339977600
ARRH8V9184HVZ	735308365	5	1405036800
A3KF8W2F9YFAB3	735308365	5	1397433600
A19V3SOTNVLXER	735308365	4	1392768000
A16B4Y9FEFZHIQ	735308365	3	1360886400
A2GDX8X591G67N	735308365	5	1325289600
A32G5W9SH0AQDO	735308365	5	1383782400
A3EERSWHAI6SO	735308365	3	1339891200
ACYNXBW2IM4DC	735308365	5	1295308800
AML2EI9CL2NLU	735308365	3	1326412800
A1JLI88MNPGH7J	735308365	4	1384128000
ADIB7EPJY37N2	735308365	5	1319414400
A2LY0M3IG1W17N	735308365	5	1399248000
A384STD5MECFUC	735308365	4	1297814400
A3C8UUAKJ9NJ5F	735308365	5	1265673600
A1YCHQ9W7XXGVV	735308365	5	1266969600
A2DZ1GH0L0M01P	735308365	5	1359849600
A19FAJL5JD4TDW	735308365	5	1373846400
A1RAD9C9DQJG4H	735308365	3	1339027200
A21OB07722UERI	735308365	5	1404259200
A131K2X2E77NO9	735308365	5	1361232000
A2I8QRAYMVP13Q	735308365	1	1296950400
A3SH7BYDGVVJI2	735308365	3	1357603200
A2G6K4MC4LQFMK	735308373	5	1364169600
A17RLKPASZ8RKJ	735308373	4	1198800000
A2Z8930B5GPK0G	735308381	5	1266624000
A3OX77NRJTI3M3	735308381	4	1320796800
APQXAGPKI5AMQ	735308381	5	1222646400
A2LHLOZ54RQV7R	735308381	4	1357257600
A2Y4MQ5914BS24	735308381	5	1387324800
A3ACDV86HJ1CUC	073530856X	5	1295395200
ANA8LLOTBVIE3	073530856X	5	1199664000
A3E9IJ0QGJZQBL	073530856X	5	1227225600
A2IX3O8TLSBCAY	073530856X	5	1209254400
A1ARHKGXZ763ZD	735309108	5	1288569600
A2TF8HYH04JB0E	735309108	5	1249862400
A4YG9HNUOU12G	735309132	5	1391299200
A2FS3S2U599W6O	073530968X	3	1294704000
A260HWRL1BD4D6	073530968X	4	1206403200
A2B5LXCH3ZZA9I	073530968X	4	1181606400
ATD2CGCWIIAET	735310017	4	1170892800
AE4G51NA5CYEM	735310513	5	1405296000
A2S6SU09NXAFG5	735310513	3	1271894400
AJFHSY0UB4HM4	735310513	3	1360281600
A3CUTBU7DP4PLV	735310513	4	1343692800
A2WSNNI1EUPZV0	735310513	5	1357603200
A2DZ2P45XI4HRQ	735310513	5	1189641600
A135227WFD4UAG	735311536	5	1360972800
A28FYBB373ZVZ3	735311536	5	1362182400
A3TWW8MTDDPY0F	735313466	4	1390435200
A3RW49TDFYKTQX	735313466	5	1344902400
A1AK1FSQ56I6LL	735313466	5	1292630400
A2O6RJY677TQ03	735313466	5	1264032000
A1T8INTYW1JF3M	735313466	5	1300060800
A3A5D3RCEVBNM8	735313466	5	1335916800
A3LXC3Y6SGXIIV	735315019	5	1376524800
A2O0HMZURZHOBS	735316015	5	1216166400
AQTIS8B8ZD3JX	735316015	5	1305676800
AW6B5VJS1H7N	735316309	5	1204416000
A3FIXKAIXH2VPG	735320098	4	1208390400
A2RVTESR4IN85V	735320446	5	1321660800
A1AYR53PSKMENJ	735320446	2	1265155200
A13ZVFGOI096G3	735320446	4	1290384000
A26CCA92VADSK7	735320446	4	1231113600
ANF3SQN649O9O	735320446	4	1265414400
A3TPCZM300LQ5R	735320446	3	1283990400
ABTQ8OVEK3A2J	735320470	5	1259366400
A1JR37MQD2UD7C	073532056X	4	1230249600
A2PF0I4VOKNEVT	735320594	5	1251590400
A18GY2SVRVX5PG	735320594	5	1296777600
A31BGXPXSIPLPN	735320624	5	1309996800
A2GDX8X591G67N	735320624	5	1325289600
A2M06O71QQGODU	735320624	5	1294790400
A3QM6SPKIPSM1U	735320624	5	1305244800
A2BZ16RKE13PKV	735320624	4	1279152000
A1POYDJTJ7CX8T	735320640	4	1363651200
A2NM06Q2PZP2MC	735320667	5	1286409600
ABXEHWDIALHM4	735320667	4	1329868800
A3EMFESDJ3QJFY	735320667	5	1325289600
A3A6HZELVYBJRZ	735320675	5	1377820800
A1VB37R0XYTT6	735320675	5	1359849600
A77K0KS480DN3	735320675	5	1371513600
A16FYHUC70SE3E	735320675	5	1291766400
A630U5ET4DPB7	735320675	5	1370736000
A2RUG5WCZ51H6D	735320713	4	1358208000
A3HBFD2X04CBO6	735320713	5	1357948800
A1POYDJTJ7CX8T	735320713	4	1403222400
A1FBZV1US3G075	735320713	5	1303862400
A1HBPZT38RE0SM	735320713	5	1396656000
A20F88JUOY9XE7	735320713	5	1385942400
A3478777O74J9U	735320713	5	1357084800
A2JSPXMI76R1WM	735320721	5	1271289600
A1T8INTYW1JF3M	735320772	5	1311897600
A1RXNRVL26D4T2	735320810	4	1271635200
A3F1DM8XWNDMJH	735320810	4	1235260800
A1CNJV37FDCI88	073532087X	5	1396915200
A2II2OGUYQ4EKK	073532087X	5	1343865600
A2DYIEGN3UWJ3W	735321302	3	1231632000
A1I4Z0751HON4J	735321310	5	1308787200
AU34WA0QOSBO0	735321310	5	1301184000
A3LL5CZWH30ULW	735321310	5	1293408000
A2QEQRIFQOY0XU	735321310	5	1295395200
A16O5TJHFQJA11	735321310	3	1338681600
A11FD7CPJ0CLGM	735321337	4	1329264000
A3JPFWKS83R49V	735321345	4	1299456000
A23EF4L420UR23	735321345	4	1335052800
A2A7UEHE7C5K0F	735321345	3	1253577600
A1MH8CC4FXV8N0	735321345	3	1350950400
A1IAH2CH3APD6K	735321345	4	1265587200
AH7CGLDSP63C4	735321345	2	1318896000
A1UIGA67TNCOYA	735321345	5	1273276800
A3MTL1H0FTP63Z	735321345	3	1358726400
A1DWSI6C1OWNUD	735321345	3	1356652800
A1EJ79Q0TVR2NJ	735321396	5	1388016000
AQ3CMW2E1QEYC	735321396	5	1399852800
A18MG1GPSEAPE9	735321396	3	1377648000
A3LKESIFP2UXY2	735321396	3	1328054400
AAER3O1QAPW0P	735321396	5	1390089600
ATZDGPMWR6N5D	735321396	5	1375228800
A2LRZQYK64JDHR	735321396	2	1348790400
A2DQHGKVR5ZWV8	735321396	5	1326067200
A2TJWUYUF094P7	735321396	5	1305331200
AEXV0U23G2GTY	735321396	4	1359417600
A1J5LBA7N7HJCM	735321396	5	1286323200
AKEXWAQ9G0SII	735321396	5	1367193600
A195D93N8DMM8R	735321396	5	1325116800
A3P1HJIJK489OR	735321396	4	1290470400
A2M300VV7I8CU8	735321396	5	1322179200
A1LJUBFU23KMP6	735321396	5	1356134400
A26Y7EG7D26O23	735321396	3	1326067200
A1O4PROQA43CKL	735321396	5	1368835200
A1LWQJUWWTLIB7	735321396	3	1361923200
A37JGFDXZIK1SH	073532204X	4	1401408000
A2104MXCF4ZI8J	073532204X	5	1263859200
A2AR7XRWE1YBNC	073532204X	4	1264032000
A3JME8L8SAP2VP	073532204X	5	1262822400
A2HYCRQ10V0XTF	073532204X	4	1293408000
A1RAVIZS6P4ISQ	735322082	3	1360627200
A3NX487R5UK5HW	735322082	3	1271980800
A18OUQEK7IZ2F2	735322082	2	1283558400
A3GZSQLD32H0G8	735322082	4	1247443200
A1POYDJTJ7CX8T	735322082	5	1363651200
A224RNZEUGGBAM	735322082	2	1263859200
A1MTBSE87PD6QN	735322082	2	1263772800
A9Z2B6PI3OZJH	735322090	4	1226966400
A13EP078WSNH2Q	735322112	3	1263168000
A1N7096R32J1EL	735322171	5	1359504000
A2NZCXGKPCFZIV	073532218X	4	1327622400
AC6FAI94QHE6L	073532218X	4	1298592000
A3F2VVIQIY6U64	073532218X	5	1269129600
A1VMC1RSIORIM2	073532218X	5	1311897600
A2QWXSDVJO8PA7	073532218X	2	1264464000
A149D2NUYWC515	073532218X	4	1368576000
A3TPCZM300LQ5R	073532218X	3	1268006400
A5I03TZD4J96V	073532316X	3	1338422400
A3EIQ6HJZN6HFJ	073532316X	5	1294790400
A3MQABAEECDWNT	735323364	1	1270339200
A234D7L28VWFQL	735323364	2	1275609600
A2XAFBC2EY0MGY	735323364	5	1367539200
A2LRZQYK64JDHR	735323364	2	1348790400
A2RM0O237Y563W	735323364	1	1291507200
A38OI9XC72CZDG	735323364	5	1375920000
A6XW1T0IGXX60	735323372	4	1362182400
AD1R67E25HMQF	735323402	3	1305244800
A2HXDF7PA9897J	735323402	5	1344556800
A2QSVKEG336LOY	735323402	4	1359331200
A1O2E8EN6BBO4G	735323402	4	1384041600
A2QPZ60BACRBQ4	735323402	5	1334275200
A1DD9MSMEKYOVW	735323402	5	1337040000
A34O62ELRN3UNX	735323402	5	1329523200
A131K2X2E77NO9	735323402	5	1361232000
A1EIYATKQIXUTN	735323402	5	1358640000
A2D3MU7EO4005Q	735323445	3	1319587200
A3TMS2HRPTMQDW	735323445	5	1348185600
A3GGO9KDGQZJOZ	735323445	4	1391558400
A23WZB4W7OTLVC	735323445	2	1356393600
A1OE5SI8PQDZK4	735323445	2	1255824000
A23XRA6QXX978E	735323445	5	1264896000
A1EX8L74IWHZIE	735323445	3	1333324800
A270R1LS9AA048	735323461	5	1336348800
A3EMDRWNJNMLS1	735323461	5	1332028800
A35V1Z4PLAU6T0	073532347X	5	1262995200
A39FXOW0UFENSL	073532347X	3	1262822400
A3SFPPMZQMHVVV	073532347X	1	1257638400
A2LXK1BXHTLR0	073532347X	4	1357084800
A3Q9JEOQ36OOVZ	735324050	5	1374192000
A2CFI5709MWI6B	735324077	5	1390176000
A2DH8HZ5RUSYQ7	735324077	5	1371600000
A12X410945QOZ3	073532414X	5	1265241600
A1E8MZ8DF7LWHA	073532414X	2	1285372800
APFFCR3ERDOW6	735324239	5	1295049600
A3JFCXBRQPJTN0	735324247	5	1350604800
A39M4JVGKMV1LT	735324247	5	1357084800
A1DVR10YOPTPJG	735324247	4	1392422400
A1ZIF0LI2PTX33	735324247	5	1357776000
A30RCYJTRHS325	735324247	5	1327795200
A3PP1KBWQKN4O6	735324247	5	1327881600
A12FXIP1Z0WS3D	073532431X	5	1357171200
A362URCJ89KH7I	073532431X	4	1277078400
AKQUXEYSR4Y85	073532431X	4	1361491200
A34VA2QLT0X903	073532431X	4	1349049600
A39O2JHE31Q5KP	073532431X	3	1294704000
A26IP8BQ5MRWTC	073532431X	3	1312070400
A2N1TJFBZPWRZI	073532431X	2	1251417600
A1TSFMPNMT6ML3	073532431X	4	1339459200
A155ZNPBVIOKXQ	073532431X	5	1276732800
A2A7UEHE7C5K0F	735324328	3	1253577600
A15VZ9CVWUETT1	735324352	5	1356739200
A3LXC3Y6SGXIIV	735324352	5	1373241600
A235ZRGN45OKUI	735324352	5	1395619200
AB3KP29FFUY	735324662	5	1395705600
A28JBU1TSDZ2CZ	735324662	5	1394236800
ASDIUF0SHMRLF	735324662	4	1402272000
A3C7M9JF53TKW6	735324662	5	1341792000
A3SZ218MYSRRJO	735324662	5	1382227200
A3JHC8O59WDHFZ	735324719	4	1360627200
A1Q4X0P3CEXKLF	735324719	5	1289692800
A39M4JVGKMV1LT	735325197	5	1320192000
A26VWRA6PF2PKE	735325197	5	1329091200
A1LEF4RXIU9H61	735325197	4	1323820800
A3329V2UF37VHZ	735325693	5	1311033600
A2347D2GVP1AK8	735325693	4	1362614400
ATQHMQTO30YYD	735325693	4	1361318400
A27UEF407CGGRR	735325693	5	1371772800
A3VPZD3OZLXSQ8	735325693	4	1294790400
AKIGT1NHQSI55	735325693	5	1384300800
A17BDVYOO3TYCJ	735325693	5	1391904000
A3I27AOMEZPEI4	735325693	5	1333324800
A28H2W4041J1LN	735326541	4	1293667200
AB8T9AHDIH483	735326568	2	1290729600
A1VBVRJNO986N1	735327041	3	1366156800
A679TL1CJLRZ2	735327041	4	1384732800
A1PEEIPQU7W3O3	735327408	5	1388188800
A21EG8LM9W94O1	735327424	4	1389225600
A15OVGFBSKA2YM	073532753X	5	1356825600
A1QV8Q5DTM7VXO	073532753X	4	1356652800
A1GM98T06H0M1L	073532753X	5	1378944000
A3H1H4YBPI4JNG	073532753X	4	1404950400
A03962101SYL9IXBU9G7	073532753X	1	1372118400
A3H8DXP7LXT1WQ	073532753X	5	1370995200
A3ENVQKR3DK4JY	073532753X	4	1368403200
A3HPF2SI6CL3BA	073532753X	4	1364688000
A3V613CMPM1ZKY	735327548	5	1370131200
A3U521S7IPSFZG	735327556	1	1390262400
A3GN7MFL14MJBF	735327556	4	1324857600
A3WB211UH7GRE	735327556	5	1359417600
A3P6SFAG6AO26Q	735327556	5	1326412800
A1ZV4EQHB6Z4RY	735327556	5	1378252800
A8SNNUGTDA5TX	735327556	5	1362268800
A2H11AT092SHRA	735327556	5	1397001600
APXO5H8RD24DV	735327556	5	1395187200
A3SF8H19I71HJL	735327556	5	1366675200
A3TAEN38FM97CE	735327556	4	1296777600
A1PBBKI2HIXI0X	735327556	3	1394323200
A2QI3I4MP01OC6	735327556	5	1309305600
A25QMBW5LHDJQP	735327556	5	1362441600
ARNM2RU1COW0P	735327564	5	1357862400
A1MYEWVODGTX5U	735327564	5	1357430400
A3WB211UH7GRE	735327564	5	1359417600
A14HQNQ3JIKKUE	735327564	3	1353974400
A1R9BCV1SCGJNA	735327564	5	1359676800
A2WHLNELF78F1G	735327564	4	1388534400
A3EFRB42BLKZGS	735327564	4	1376352000
AOQWKH3CEEA2V	735327564	4	1396224000
A1H2J760IOA2HQ	735327564	5	1383609600
A9FXM3S68WYYJ	735327564	4	1382486400
A1WMA8D0D8526S	735327564	4	1346630400
A2QMX7RXMG2HPO	735327564	3	1391558400
A11FW5TMTDTQO4	735327653	4	1353369600
A1WSE7PE0RYO9Y	735327696	5	1361145600
A1C0SOUO1NS2UD	735327785	5	1325030400
A3U263E0IPT5IZ	735327785	5	1355788800
A3L6C3VHTZVNV5	735327793	3	1362096000
A3QB9R763RDZ76	735327793	3	1371600000
A26YHS8O44Q5ZJ	735327793	5	1354924800
A12AIH8Q7S9ILI	735327793	5	1336262400
AJLFMLVUIGAH8	735327793	5	1322697600
A3Q9JEOQ36OOVZ	735327793	5	1348272000
A19AHTNNGUXU2A	735327793	5	1318291200
A2P9DB888ORN66	735327807	3	1323907200
A3I93PY63JBJ3L	735328676	5	1360972800
A352GV0BSUZVQZ	735328676	4	1323388800
A2TEW9BV9XTPJ4	735328676	5	1367798400
A1L20QELVCOUBD	735328676	5	1323302400
A2SEBXWT3L1IXF	735328722	5	1385337600
A1ZMZWX9ZDW8FD	735328722	5	1372032000
A2KFU3VE7L714V	735328722	5	1332720000
A3VVD68WUAKM71	735328730	4	1362960000
AGIOYQ1YJXJKR	735328730	4	1339977600
A1BVJLBIDXIXY7	735328730	5	1369094400
A2X62M04Z9F0W7	735328730	5	1356739200
A3MZELP6F1CJBZ	735328730	4	1396915200
A1JTLQN2Q9KNY2	735328730	5	1400457600
A1SS55GES9NHES	735328730	3	1307059200
A2GFOZAAN9NOK1	735328757	2	1325548800
A38WQ5V4STBKZ0	735328765	5	1366502400
A3DXLQHUTQ1WO2	735328781	4	1372636800
A679TL1CJLRZ2	735328781	4	1384732800
AGZP28MQTOTE4	735328781	5	1388620800
AQPI7M90W57C2	735328781	5	1385942400
A1N0D50LZTJSSB	735328811	5	1344211200
AOAXO84PVJIYW	735328811	5	1393977600
A2V6MDXDZGOV3M	735328811	4	1391990400
A3O8DA1S9OBIFN	735328811	4	1388448000
AZLI2UR1SQIID	735329508	5	1356220800
A1VPO6U5VIDDB4	735329591	5	1359331200
A31NA0KQHP3ZTW	735329591	5	1331164800
A2R4O4128P54Y5	735329605	5	1362700800
ATISHFOWPA662	735329613	5	1342224000
AXG6E5W1P0359	735329613	5	1373932800
A11KM324U9U840	735329621	3	1379548800
ADBFHCE6FZLNM	735329621	5	1358380800
A3EM6WY6J5L9WO	073532963X	5	1390953600
AEXG2O420LTLY	073532963X	5	1367625600
A2I8O1WIAJPQFA	073532963X	3	1304380800
A1JXXMB0TJEI5J	073532963X	5	1394755200
A2WGDVAR0SORKZ	735329680	5	1391731200
A1XETKNYKPBFAL	735329680	5	1326412800
A2OCN2J4EWJBV8	735329923	5	1401148800
A3CKKJVC44TEYB	735329923	5	1378339200
A13UBOE8EZIPWB	735329931	5	1388016000
A3ATZ0XK03J2OS	735329931	4	1386115200
A2XSX77SHGEBBB	735329931	5	1393459200
A3622XQ69JF7JU	073532994X	5	1390608000
A1FIAUCBFTWRU2	073532994X	5	1352937600
AUPCKD10P3GJ0	073532994X	4	1388707200
AHKXY5Q26EAJT	735329958	4	1388707200
A1POYDJTJ7CX8T	735329958	5	1363651200
AGX9ZRK2VWD2Q	735329958	5	1363305600
A34QP7R5PN511P	735329958	4	1379289600
A2DRAU46UM9Z9W	735329966	5	1332720000
A26LW9ASBDKJO8	735329974	5	1378944000
A4SEBY1IJZYYP	735329990	5	1404864000
A1DRL7F7CWMO26	073533031X	5	1387411200
AKIGT1NHQSI55	073533031X	4	1357430400
A30OAA5WIMNJ5K	073533031X	3	1351987200
A2R4O4128P54Y5	735330859	5	1362700800
AZ5KFXAH108X5	735330867	5	1370995200
ANEOJPBN636G3	735330867	5	1363910400
A20A06O0E6ZRSH	735330867	5	1390867200
ABWC1U2QOB7T1	735330891	5	1383350400
A3J5QCXPYLVCLO	735330891	5	1369612800
AIYFGJ0TWNKUM	735330891	4	1358380800
A29X5LVTLHMRVL	735330964	5	1365724800
A2WGDVAR0SORKZ	735330964	5	1399075200
A18BTF5O4H0YTU	735330964	5	1383696000
A2B9B5F9FQ4JJ8	735330972	4	1360454400
A9660KCC4E750	735330972	5	1390089600
A1TBWRXV7KVHPC	735330972	5	1360368000
A1V7CWBDYFDGRG	735330972	5	1363996800
A1U2OT6XJ25S76	735330972	5	1357689600
A1MTJ7IGT615PY	735330972	5	1313107200
A1J3KSKB3ML5LF	735331006	5	1359590400
A3R0I7LOT1SG2W	735331006	2	1384300800
A1URPM8VQO8XPH	735331006	5	1395100800
A9CYFB7YD1TAS	735331006	5	1358294400
ACK9OITY71P2G	735331006	5	1341532800
A35K30Y5DY83J	735331006	5	1354233600
AOLMJDB7XWPXR	735331006	5	1369353600
ANO4C4TS06KMC	735331006	4	1354233600
A33AD11PQ1AAIM	735331006	5	1340496000
A3VVD68WUAKM71	735331006	4	1362960000
A1JU5HTRG7VMI3	735331006	5	1380758400
ANA8T2MZX2A24	735331006	4	1377907200
A2WGI7FB069JX3	735331006	5	1378944000
A3KF8W2F9YFAB3	735331006	5	1397433600
A1XI21WYXKDFEH	735331006	5	1393545600
A2TK19TJ59CD1G	735331006	4	1351209600
APML151M3J3BO	735331006	5	1337644800
A30XHZJVBEMTPV	735331006	5	1383004800
AOVO1L6DVH8PV	735331006	4	1341705600
A2TER4DL0Y9KZU	735331006	5	1327190400
A2VDA5Y5BHZCZS	735331006	5	1363996800
A11TUB6ANNDI8K	735331006	5	1356998400
A1KEX6IMQQKU7G	735331006	4	1382140800
ALKWWGMLADLQK	735331006	5	1387324800
AXGWYZFLDO0GE	735331006	4	1388534400
A2U4K2EM2V0F3Z	735331006	5	1332460800
A2D3LZ4S2YBZKL	735331006	4	1393718400
A3VO1RJ1YU7KAD	735331006	5	1373673600
ADR3MR8529NOD	735331006	4	1397088000
ATC1F1PFZRKZD	735331006	5	1354406400
A2QKQHFYNAZG94	735331006	5	1375747200
ATDQ6AC63AGOA	735331006	1	1404172800
A1Y6PRQ2C9IDXU	735331006	5	1356480000
A14UORJVC6WP3R	735331006	4	1397692800
AU8DN2B4K6AOT	735331006	5	1362700800
A32A4AVUAS5C2Z	735331006	5	1399420800
A2NUM89PHV99TZ	735331006	5	1345766400
A3NYFF3MNVXQO2	735331006	5	1376870400
A17YYF4P0SUWH5	735331006	5	1382918400
A1P0GP5M0CGSBK	735331006	5	1389052800
A1EIYATKQIXUTN	735331006	5	1358640000
AP34786KC9DO	735331006	5	1360195200
A318UG6U0LG5ZC	735331006	4	1356652800
A1J1EMCU26L778	735331006	5	1359072000
AIWV9OH55DGL0	735331006	5	1384300800
ATW1BZUE8GOS7	735331006	2	1355875200
A5N978MBDMG8T	735331111	5	1357862400
AGZH548119IAE	735331111	5	1390003200
A1XINNG3IMIBSR	735331111	4	1340150400
A1U2OT6XJ25S76	735331111	5	1357689600
A32L2Y3CGZ5GVP	073533112X	5	1360972800
A3ACKXHHPADEP6	073533112X	5	1386720000
AL9NRK06IOJK7	073533112X	5	1359331200
A1156I2IOWQ23E	073533112X	5	1368403200
A9660KCC4E750	073533112X	4	1390089600
A1XINNG3IMIBSR	073533112X	5	1346371200
A3UBD56P7GCQRA	073533112X	5	1357776000
A2D5Z9KLWTDW51	073533112X	5	1341360000
A2S4YZWQ8VJPXN	073533112X	5	1365292800
A3J62F5XQHDZS	073533112X	4	1384992000
AHAZK2CAE68G9	073533112X	5	1342224000
A2TK10EVSURRPO	073533112X	5	1353628800
A2KTQZE2LWNV21	073533112X	5	1404950400
A3RO7RXV91QA6	735331138	5	1379894400
AA3D9DXV42R5Q	735331138	4	1374969600
A3NQUKRM7ZXWUV	735331138	5	1360195200
A1LH9G2M92WJBX	735331138	5	1314316800
AVW0DBE4IZ1WX	735331146	5	1321574400
A2WGDVAR0SORKZ	735331146	5	1391731200
ABZLHQGQS7U9V	735331146	5	1378857600
AI76GDT47DN38	735331146	5	1333497600
A2D5Z9KLWTDW51	735331146	5	1341360000
A3IID2LJXZ9HJ4	735331146	5	1327708800
A1QI5OQ13I0V3Y	073533126X	4	1370390400
AFC4FYXN54A3J	073533126X	5	1359763200
A4B31D51ZDFTY	735331278	4	1355529600
A29NQUC72WK06I	735331294	5	1388102400
A18MG1GPSEAPE9	735331294	3	1377648000
A1FY2BO24LUGJX	735331294	5	1377648000
A204UW2G9V62XD	735331294	2	1395532800
A1BI31YMD9PQT0	735331294	3	1323216000
A12Q1Y165CNFPE	735331294	2	1377648000
A25OBBQSTIOQAJ	735331316	5	1363824000
A317BS21TXVWAA	735331316	4	1390953600
A3C5IHY4F15D26	735331316	5	1352160000
A1Q0XJKLMVKSR2	735331316	5	1399248000
A3K5P8G2WKE4DA	735331324	3	1386288000
A1KBNEL483IWMU	735331332	3	1403827200
A3Q2U80KRM4YCS	735331332	4	1339027200
A1FARW92NY7H8M	735331332	5	1337817600
A17BIO7NK4R6MI	735331340	4	1392422400
A2ZOCOJ6SIL8N5	735331340	5	1390176000
A1JQ6ANBB0LDBO	735331340	4	1358467200
A1VG4VK9048GK6	735331340	5	1404691200
A2RPLEHP1N95EB	735331472	5	1404518400
A2A22P5N5VHLC1	735331472	5	1389312000
A39M4JVGKMV1LT	735331472	5	1345939200
A2MZOD5033IAYT	735331472	5	1357948800
A31EXAMYS181Z9	735331472	5	1400284800
A2WGDVAR0SORKZ	735331952	4	1387152000
A3RETXRXEHU2GC	735331960	5	1357776000
ABOTU4A52YTAQ	735331960	1	1354406400
A1OPPKUKMTXX6E	735332002	5	1398297600
AVEC4QHUZ6UWV	735332223	5	1367280000
A2UQWC63PQ11A5	735332223	2	1361750400
A15Y9DCC5MOL0L	735332223	3	1394150400
A1T11GT370X10X	735332223	5	1362355200
AEGPW14P1SKHI	073533224X	3	1391299200
A2ON7KQXB9GHNN	073533224X	1	1356480000
A2PWOJ24VCHO5V	735332258	5	1381276800
A1DD9MSMEKYOVW	735332258	5	1388016000
A1HS93R6D20S73	735332258	5	1365724800
A2PUOY27UBTRY6	735332282	3	1349222400
A39M4JVGKMV1LT	735332320	4	1354147200
A24TZ1PYV2JNM0	735332320	5	1369353600
A3BECKXR8JZ8W	735332320	5	1386460800
A1UCPXK2JMRXP	735332339	5	1366502400
A26ZYK062X4AXQ	735332339	5	1368057600
A39M4JVGKMV1LT	735332347	5	1357084800
A1AYIA0KWTG3LA	735332347	5	1380672000
A32Y42XGTGRJSF	735332347	3	1352678400
AO1Z5I02WPKPC	735332363	5	1366848000
AVUJJ0O4KCM58	735332363	5	1352851200
A1O4O0U5MY5FUP	735332363	5	1375833600
A3NGK8XXWSP0SP	735332371	5	1364256000
A22X9EHVULDUSZ	735332398	5	1336003200
A26VWRA6PF2PKE	735332398	4	1334361600
A1JTDCFRJGY2L	735332401	5	1357516800
AY8W7PDJ9BSUQ	735332479	5	1356393600
A6WA756S8KXP3	735332479	5	1357084800
A2SFTVUC5LQ8SI	735332479	1	1378944000
A3S41EKV95O0LD	735332479	5	1390435200
A2NUQBSYC8ZPNJ	735332479	5	1379635200
ASSHPKQBFZPB5	735332665	4	1379980800
AJT9EN8K6LXJZ	735332681	5	1390780800
A3CCT7YJ13RXSC	735332681	5	1385856000
A18BTF5O4H0YTU	735332681	5	1386028800
A1H4ANRC14B1QA	735332886	5	1374537600
A2AC91PH1BHTL2	735332886	4	1356393600
A2YPHVX6YCHVZE	735332894	5	1387152000
A2DZ1GH0L0M01P	735332908	5	1369785600
ACM0H3L4G836N	735332908	5	1378166400
AC9A4CZMIDUAE	735332940	3	1357862400
A17HELCF9U0OR6	073533305X	5	1388620800
ABKGN0ETNUNOA	073533305X	5	1391731200
A3FFY8SLBK89ES	073533305X	5	1390262400
A2CDP7ULSHS5G9	073533305X	5	1388188800
A312X9A3WQKNDM	073533305X	4	1358380800
A2I27WF6LBXKNJ	073533305X	5	1389225600
AFG60JNOFBM2V	073533305X	5	1369267200
A3LIJEUFC88Q3G	073533305X	5	1398902400
A23KQ105TUTQJ1	073533305X	5	1373846400
A2H5F21H8YG2LM	073533305X	5	1350345600
ASSHPKQBFZPB5	073533305X	5	1384473600
ARF7W1MU4QQ97	073533305X	5	1375228800
A3U6SWQW5ID7F5	073533305X	5	1390867200
A2THGIBRK10CKK	073533305X	5	1388448000
A1PIP3ZT2FJI5L	073533305X	5	1388361600
A30ZWN9BCMHJRK	073533305X	5	1397260800
AESXO0Q7MIZW9	073533305X	5	1357084800
ANCIPD8WMFVFW	735333068	5	1369785600
A1GCYOGHRJVMED	735333068	1	1360281600
A2Y4H9Z4Y4OTQY	735333068	5	1370563200
A2CDP7ULSHS5G9	735333076	5	1388188800
A37G1GJ6O8K4YL	735333076	5	1395187200
A213EJHBYE127F	735333076	5	1403913600
ABEG6WQDGL6VD	735333076	5	1357516800
A2CFI5709MWI6B	735333076	5	1390176000
A27V6NFIQ8XFBW	735333084	5	1382918400
A2THGIBRK10CKK	735333084	5	1388448000
A2AF2AJGRS1BM9	735333432	5	1365724800
A1IATWHRJJANHK	735333432	5	1354579200
A2W4TJQ1DQNUJ0	735333432	5	1344816000
A34QP7R5PN511P	735333432	4	1379289600
A1I4PIEEZ5Y131	735333440	3	1356912000
A235559JXN2WJZ	735333440	5	1355616000
AGX9ZRK2VWD2Q	735333440	5	1369440000
A1BLG4EBVXU3I	735333459	5	1402272000
A1MYEWVODGTX5U	735333459	5	1357430400
A2Y6NYY11EODRU	735333467	4	1357257600
A2V7BLJP8ZHH2M	735333467	5	1401753600
A3AZOHQ7RCCWCF	735333467	4	1371427200
A4U4ZHPNYJIRH	735333467	5	1384646400
AM0X3HVC2DWC7	735333467	5	1366588800
A2TUSZ0B4JXNDB	735333467	5	1393718400
A1R9BCV1SCGJNA	735333467	5	1359676800
A8XBU4VRAGBNW	735333467	5	1388620800
A2FTOW1D1W4DQH	735333467	5	1389225600
A2169W8BATUJKJ	735333467	5	1374105600
AHU5XEHS2V69D	735333467	4	1374192000
AK0IUNWTBG1LH	735333467	5	1388620800
ADLY4DD72RPQM	735333467	5	1366329600
A1EDWW2O5Q9D7E	735333467	4	1375228800
ARPGI7FW57PWB	735333467	4	1404691200
A1XXD902EYQR6J	735333467	5	1360454400
A1W2U2LR5QP2O3	735333467	3	1365120000
A2WXV48O45AJ52	735333467	5	1354579200
A2ECXGXX7TZ393	735333475	4	1374105600
A1PLKXA374WC99	735333475	3	1382313600
A3AZOHQ7RCCWCF	735333475	5	1369872000
A1AB38KEOOY10C	735333475	4	1368316800
A6L3VDDPFWS93	735333475	5	1381795200
A251LJZ45BASVG	735333475	4	1337040000
A9PZ8UY7EPS5V	735333475	5	1374105600
A9FXM3S68WYYJ	735333475	4	1382486400
A2Y6NYY11EODRU	735333483	4	1357257600
A1SAVPJH25SXPB	735333483	2	1363564800
A2U6SX81R2AOII	735333483	1	1375228800
AHSXREPGOG3M9	735333483	5	1399248000
A3BAHCHFTTCN72	735333483	5	1395619200
A14Y9DJ2ECE0JZ	735333483	5	1355961600
A67W7HEV68OPO	735333483	5	1357257600
A27OYA1Z8GQFJJ	735333483	5	1396310400
A2MIFEGZ286RY0	735333483	4	1381708800
A2GA2YO771SL5G	735333483	5	1375488000
AL4LKS23Z8G8B	735333483	5	1356998400
A23DAXAYBOOBY9	735333483	5	1374019200
A1DD9MSMEKYOVW	735333483	4	1370476800
A394F57MK7RG4Q	735333483	5	1392768000
A3RFHH04X0P9AC	735333483	4	1402790400
AC7ZY1F0GCW73	735333483	3	1400025600
A1BY8U0O8QK9G0	735333483	5	1372118400
A23IEZD6ZBV328	735333483	4	1371340800
A2XTVP4ZC9AA0W	735333483	2	1395187200
A1ZMF0ZD98KVH7	735333483	5	1382486400
A3H1H4YBPI4JNG	735333483	5	1404950400
A1YGLSK49JI3NC	735333483	4	1387065600
A320Q4WC95RGHM	735333483	5	1384646400
A28W1RGKSS60O9	735333483	5	1370908800
A26SU33CRGESBC	735333483	3	1370995200
A1962U5DZW4AG4	735333483	5	1361836800
A267S9COR2DUG4	735333483	5	1396310400
A8P5TJFGXUPJF	735333483	3	1383436800
AC0XAFV71B0K1	735333491	5	1368748800
A3UUIWBH8RHHWX	735333491	3	1400889600
A7ZMLZREXV1RT	735333491	5	1391644800
A2NHZ6YSXPR5UR	735333491	2	1383350400
A2U41ECT2R4H57	735333491	5	1386547200
A3JVUC3OA9NABU	735333491	3	1388880000
AEYPGMFO6MIOK	735333491	5	1368748800
A2U5SIJADABHKX	735333491	5	1354665600
A16B00JNXK0VIS	735333491	4	1363046400
A3U8WAZXRLHROR	735333491	2	1385683200
A2ZMB1UC6S31EJ	735333491	3	1363651200
A383CVDQ66BP86	735334048	5	1377475200
AGJNE4G5QUW04	735334048	2	1386633600
AZJJ6W2V595T	735334048	1	1389398400
A2KE1SUJ1VI9I6	735334056	5	1385856000
A3N7KPO1TEYWBP	735334064	4	1390262400
A1W0EN30X269MW	735334064	5	1401062400
A7J5C5RCUJ2KP	735334064	5	1371600000
A32G5W9SH0AQDO	735334064	4	1366848000
A31EXAMYS181Z9	735334064	5	1379721600
ASSHPKQBFZPB5	735334064	4	1369526400
A28ZSITIT3QJHF	735334064	5	1389225600
A1QR76SYGTXJN5	073533417X	4	1357516800
A1W415JP5WEAJK	073533417X	4	1357171200
A2WN1QF8GSVHYV	073533417X	4	1352073600
AD0WUBKBO21KK	073533417X	5	1355875200
A1II2ZRPKZAQQD	073533417X	4	1354233600
AYWHCM0TJ4737	073533417X	5	1352851200
ADY836HK6QSYR	073533417X	4	1358812800
A2877AOHJFZI0E	073533417X	5	1351987200
A3I9XZGYARBLS4	073533417X	4	1398297600
A2CNGARED6OWWU	073533417X	4	1358294400
A3OXRFCJI67IMN	073533417X	5	1357344000
A2WFXYRDB5A0N5	073533417X	4	1353715200
A3EK2KTYHJCPB9	073533417X	4	1357084800
A3HG0DNFURFXR4	073533417X	3	1353974400
A2RX62V4E2BF5Z	073533417X	4	1357084800
A1X3ESYZ79H59E	073533417X	5	1358208000
A4WEZJOIZIV4U	073533417X	5	1353628800
A2C1Y5F8DE9H6P	073533417X	4	1353888000
A16EIVIBBXFAQ0	073533417X	4	1353369600
A25CZCHLNH3OMO	073533417X	4	1353542400
A10E3F50DIUJEE	073533417X	4	1351814400
A10ZBR6O8S8OCY	073533417X	5	1357603200
AE12AEJFCOGGY	073533417X	5	1360800000
AY3D7DG5L5WCK	073533417X	5	1357084800
A5K3CK2PWYQ7O	073533417X	3	1352592000
A2503LT8PZIHAD	073533417X	4	1357344000
A22PUBSSNP54L	073533417X	5	1358985600
A2P739KOM4U5JB	073533417X	3	1358208000
APZWKX3F1YX37	073533417X	5	1358985600
A1VYFEJM12ZP11	073533417X	5	1357171200
A3A8FMW6BDJ166	073533417X	5	1354492800
A33X80DIINN48Y	073533417X	5	1354492800
A1XFNGJ2BMGKAZ	073533417X	4	1351209600
A24U6WGBZ4P74W	073533417X	4	1356480000
A3H11VW0L01A1T	073533417X	4	1355011200
A26EQ8U96JA92T	073533417X	5	1353628800
A34CSXOGVYF94S	073533417X	4	1356739200
A3T8WOFS5RD2IR	073533417X	5	1352332800
A3JISS7CQJF8JL	073533417X	5	1351209600
A1DY0CRKZEY0FB	073533417X	4	1355875200
A2TSTJP0B3A3H5	073533417X	4	1357430400
A3VI2VETB90ZG5	073533417X	4	1357171200
AJQDIT55SZ3ZX	073533417X	5	1357084800
A4VMQ6ZTSXSSL	073533417X	4	1358467200
A2Y8IDC1FKGNJC	073533417X	4	1351987200
AYPEPA3VS4KDM	073533417X	4	1353628800
A1PI8VBCXXSGC7	073533417X	5	1356825600
A9NXTC0HTPSDO	073533417X	5	1359849600
A1UQBFCERIP7VJ	073533417X	4	1357257600
A1KI3173CO6TK2	073533417X	4	1353974400
ASSHPKQBFZPB5	073533417X	5	1386633600
A226VGZWOEBPGL	073533417X	5	1357776000
A3FC9JXTCITVFC	073533417X	5	1351641600
A2QDOJFFLFGF18	073533417X	5	1358294400
AGEKVD8JPZQMT	073533417X	4	1352160000
A1MZL91Z44RN06	073533417X	5	1357084800
A376OJHLE6SU9Q	073533417X	5	1357689600
AT28RL25Q2OLK	073533417X	4	1356825600
A3RLTBTOGLDFY2	073533417X	5	1356566400
A231LBC8EGPO5L	073533417X	5	1357171200
A2ZKQC0XCIIAEM	073533417X	5	1357084800
A1NC9AGZOBI0M1	073533417X	4	1352332800
A2BZ16RKE13PKV	073533417X	5	1356825600
ALQ4USPEQ9L5N	073533417X	5	1353974400
A3JHC8O59WDHFZ	073533417X	5	1357257600
A33VI944SO2YCN	073533417X	5	1355270400
AFICF7DKHTQ87	073533417X	4	1352419200
A1KMG1AIUS00DC	073533417X	4	1351987200
A1SY4X1WWNOBX5	073533417X	4	1358121600
A1NN8Q1DLAYPGH	073533417X	4	1353283200
A3AAK33K3BUUTM	073533417X	5	1353024000
A1O90WPVWSN7C0	073533417X	4	1356912000
A2V92F5R7MLCVI	073533417X	4	1358640000
A39M4JVGKMV1LT	735334188	5	1357084800
A2AH4DEUWSYF3R	735334188	5	1393977600
A32G5W9SH0AQDO	735334188	5	1366848000
A1UFUVRYUL381P	735334188	4	1401753600
A1R2B3XBAQ9J4V	735334188	5	1373587200
A3FQ8E5YHWHGL0	735334188	5	1373587200
A2RGWXNUWPDTKI	735334218	5	1399852800
A15J2ZDHAGIJD2	735334218	5	1390089600
AWUSAM0OZOXWA	735334218	5	1392249600
A2AH4DEUWSYF3R	735334218	5	1398556800
A1BVJLBIDXIXY7	735334218	5	1369094400
AB58Q4387D2OL	735334218	5	1404864000
AD9DYEZBHRR3G	735334218	4	1395705600
AJCRCOGDRR1P5	735334218	5	1388793600
A27SCLIG7UVW1Z	735334218	5	1366070400
AVAVVNNWSN9CU	735334218	3	1375056000
A1GJ2P7KHHPUAZ	735334218	5	1405036800
A3EMCZ9NXUOCN1	735334218	5	1402012800
AQVOM22P6V186	735334218	5	1397606400
A2ENEW9COALAA4	735334218	5	1392681600
A345JSFAN7RGR6	735334218	5	1402963200
AI75M2M62FFG4	735334218	5	1367884800
A7O0MB569FKZI	735334226	1	1373673600
A8KRDHSCMWRPC	735334226	5	1395446400
A23HPEFISX50KK	735334226	4	1366243200
A19WYJ210F0NRA	735334226	5	1374364800
A3NLVJ202UEZW7	735334226	5	1363910400
A2IGB5BL37P8XP	735334226	5	1360368000
A22XV8578BTB70	735334226	5	1372809600
AHRPM3RM4OKKU	735334226	5	1356912000
A2NUQBSYC8ZPNJ	735334226	5	1379635200
A147GWTKIXC6A0	735334226	4	1381622400
A3KO19RFV8U5MO	735334226	5	1368921600
A2PCQONKZFI6IC	735334226	4	1364342400
A1XUZWQ667TOEM	735334234	4	1389052800
A2V2T2BQXLZDWZ	735334234	4	1362700800
AROIA5AJG315C	735334234	4	1381449600
A33HXF6PT1NLI6	073533434X	5	1384387200
AKIGT1NHQSI55	073533434X	5	1383436800
A36E1PKSQ3M84S	073533434X	5	1377302400
A3H4G0CAI2OO3V	073533434X	5	1401580800
A16FJXNP3J068K	735334366	5	1379116800
A22FGF9TDP2W11	735334374	5	1393027200
A2IWY7EZ4WQ0BR	735334390	4	1397347200
A3LXOJZ7RA1DFZ	735334412	4	1355184000
A3F5456A05TTQM	735334412	5	1379376000
ARCRTOQV0QMIY	735334455	5	1395446400
A1POYDJTJ7CX8T	735334463	3	1363651200
A188Z27YKZJAVO	735334471	5	1384473600
ACU9RP7RF8WBT	735334471	5	1383955200
A2O45QLCOFZIKE	735334471	5	1398816000
A6X6H38ZAQ21Q	735334471	4	1389744000
A3AHGMWQ96BXON	735334471	5	1397779200
A2BIERAALJX9NY	735334471	4	1376265600
A1F4AK0WY1EH3O	735334471	4	1404604800
A1XX0B7EIN8Q1F	735334471	4	1400716800
A33HWB3M8NWQ58	735334471	5	1386201600
A38XY9GEB11VLC	073533448X	4	1395532800
A1C7AK0WKIJERQ	073533448X	5	1390003200
A21TS2I9T36ONN	735334498	5	1390003200
A234XUQCGE0O0X	735335095	5	1372204800
AVJ0SAXXI7GJB	735335095	5	1395532800
A3U6SWQW5ID7F5	735335109	5	1394323200
A12I1XTSARFJW2	735335133	5	1386115200
A11YVOMFQ0QA8Q	073533515X	5	1391904000
A9660KCC4E750	073533515X	4	1390089600
A2S1VTIF8TVDEC	073533515X	5	1373587200
A2POPXFIPWE3NM	735335230	5	1393891200
A3GF5Y5XD2AGOV	735335249	5	1376956800
A1FEOW0CMG3WG5	735335249	5	1381795200
AUXBNRPGLGEZ0	735335249	1	1403827200
AZC1V6JWVPG6P	735335249	5	1388707200
A2HY3VDQSROVUP	735335249	5	1392681600
A2HW01F31XJSPT	735335249	1	1394755200
A1J8DTD2A50A9T	735335249	3	1400544000
A21DX1XZLAQBAT	735335249	5	1392422400
A3TQKBODZ8XQDB	735335788	5	1382486400
AL0MQDH6ZCEGR	735336245	5	1376784000
ADMCVNJBABQ7D	735336245	5	1384300800
A3N19Z7ILN321B	735336261	3	1397260800
A2MJKJS6RLG22Q	735336393	5	1405123200
A3JBHLQMK80NPS	735336393	2	1398384000
A1FTLX9BHW76QH	735336393	5	1376611200
AOQWKH3CEEA2V	735336393	4	1391817600
A3PA6B0K5CXI79	735336393	5	1404950400
A257SYD1NQ47VJ	735336393	5	1392076800
A84XEA8CDF97B	735336393	5	1381276800
A2EQ8EKUELZ81V	735336393	5	1399334400
A19F8ZVOLX05AL	735336407	4	1386288000
A2B5EH51XSD6EA	735336415	5	1388361600
A1V39TWGXDMD1K	735336415	5	1377302400
AQ5AMH5N85NTL	735336415	5	1392768000
A3MWM65FGIJSHU	735336415	5	1385424000
AC8T96PNB34XQ	735336415	5	1400803200
A1YN8JOFQCFOL6	735336415	4	1380758400
A1EJUNBKJBXXTL	735336415	4	1392422400
A2OP5EX9T7SPD4	735336415	4	1382313600
A1EDWW2O5Q9D7E	735336415	4	1375228800
A1O4B3RKZDM1Y9	735336415	5	1391472000
A3Q91AFN9Y8KAM	735336415	5	1398902400
A2HPWNWR8795UE	735336415	5	1391644800
ALT2PN8KMNZBE	735336415	5	1375920000
A2MXYIVI0H1115	735336423	3	1405209600
A21OA9IAOQ8661	735336423	4	1391644800
AIF4MVOR65GVG	735336423	5	1403222400
A2SFZXOND2EL2V	735336512	5	1388102400
ACIH7HF22H499	735336547	3	1384128000
A29T0JLAU0OK3S	073533658X	4	1374710400
A25RT2KZ0CRDF9	073533658X	4	1389052800
A160B90IWILLWX	735337063	5	1393804800
A2CFI5709MWI6B	735337063	5	1395878400
A1ODCTWEBRQD70	735337071	5	1395360000
A2JN25TIPPRABH	073533708X	5	1402358400
A2WGDVAR0SORKZ	735337705	5	1391731200
AI6UJK32WL2PH	735337713	5	1391904000
AT5J9QG7IX09E	735337713	5	1399939200
A2TGRM7EQD2S08	735337713	3	1390780800
A2O6WCW2CG1NI8	735337713	5	1389571200
A2O3QZ74CP5MBL	735337713	3	1390089600
A28WVSXUXPYFPA	735337713	4	1389052800
A11QWL7AJ7HBTH	735337713	5	1383436800
AAHF1LTPSQA53	735337713	4	1400112000
A244A4R4EP212N	735337713	5	1387152000
A21CB44T4AFA3Z	735337713	3	1381622400
A1WQKZU0E2QJWS	073533773X	4	1379980800
A3KR0L20XD0FIT	073533773X	5	1369785600
ANLHDD5HOJPM5	073533773X	5	1398124800
A1E9U1T6L2PV4E	735338019	5	1400112000
A3N4EV1V7CYTVE	073533806X	3	1395446400
A1HR4ZWDWDOLLA	073533806X	5	1404864000
A7OZTCP6O3J03	073533806X	5	1402876800
A1E6EW4G2KSOL	073533806X	5	1391472000
A3N19Z7ILN321B	735338248	2	1397260800
A1XIG3VM76VJ3Q	735338574	1	1388707200
A21VGFUI4UQR4T	735338574	5	1386288000
A3R08YTMOUI5BY	073533918X	5	1395619200
A2SBOLOF3H71ZZ	735339228	2	1396656000
A2WGDVAR0SORKZ	735339279	5	1397174400
A15Y9DCC5MOL0L	735339287	4	1394150400
A1M2917NR66UJP	735339422	5	1400544000
AAMCFCAF6GQ50	736429522	4	1354492800
A3KM1QY47M8CUX	739484311	5	1404950400
A1DWDJQS19ZAH6	739484311	4	1336003200
AK80R8J52ST0I	739484311	4	1381968000
AN1PZFYRK1AVH	740315005	5	1380931200
AG8WIF1QJLY2Y	740317113	5	1388016000
A1LC5VAYRV512B	740317822	1	1254355200
A1TAO1G1Z6BHED	740317822	2	1239235200
A23UZLY4Y6EADI	740317822	5	1283904000
AXJ802BEXVTZ	740322818	3	1362096000
A19XDOTQC30P8I	740323067	5	1358121600
AKCM1OITO4J82	740323954	2	1393027200
A1SZ6PIOLL9IRC	740326856	3	1369612800
A2GX95ADNZEBY8	740326856	5	1344643200
A34BM5AJDI02CX	074242720X	5	1370822400
ALHUUZZK24NL9	074242720X	4	1300752000
A2EITYUT3IIK3O	074242720X	4	1355184000
A1FDVT0DLJWV78	074242720X	4	1253404800
AZS87UPU8C2JV	074242720X	4	1370995200
A1QV8Q5DTM7VXO	074242720X	5	1356652800
A3FSNNJ2R93JRB	074242720X	5	1377820800
A3KMT8QU2CJ3VH	074242720X	4	1378684800
A1CV2RF4ZG2WLU	074242720X	2	1378771200
AEMLHFREUCW1I	074242720X	3	1366934400
ALPJJD9J3K1J6	074242720X	4	1267920000
A3N0QV1B3Z2ILA	074242720X	2	1264464000
A34MN6YDXDYKFL	074242720X	4	1325635200
A22D8MB15BWLYF	074242720X	5	1226793600
A3O2HIL5V8KY75	074242720X	4	1365638400
A2JM4HXTHKVLYG	074242720X	5	1261958400
A3Q3TAFCFZL3JL	074242720X	3	1378252800
A31PZ5TL8HYZ84	074242720X	4	1393286400
A2DQX8ACNI3ZK1	074242720X	1	1310083200
APCTO23X55D5A	074242720X	3	1351296000
A1TZ9IP3JN86LV	074242720X	3	1263686400
A4LO65NR4EFFT	074242720X	3	1358208000
A1H88ECRPIXAUL	074242720X	1	1374019200
A1YBQO8GUR5QR8	075601154X	5	1384560000
A1WQ1FOKICMIAJ	075601154X	5	1345593600
A17NYSZ5P23I4D	756015669	1	1343606400
A1UYFNZU0GPXIL	756028124	5	1372809600
A17NYSZ5P23I4D	756032679	1	1343606400
A17NYSZ5P23I4D	756032709	1	1350950400
A17NYSZ5P23I4D	756032784	1	1343606400
A17NYSZ5P23I4D	756032792	1	1343606400
A17NYSZ5P23I4D	756032806	1	1343606400
A17JKT8MVBY7SH	756694140	5	1395964800
A3FC9OSO0ZJESS	756694140	5	1364169600
A1I5CUSY1TZ7C4	760771472	5	1229212800
A1PJKGNMUEGEWO	760774374	4	1365724800
A2SZ2JHX1KW2GK	760774374	4	1370131200
A2KL9DTJXZGDIR	760774374	5	1167955200
A3PJZ8TU8FDQ1K	760778809	5	1219449600
A24W8BYOFNO0CQ	076079376X	2	1380931200
A3K701PH2B7E2L	076079412X	2	1395187200
A21DIDATUK6M3P	760795320	5	1403827200
A1JAC7SDV37TEU	762413263	3	1285545600
A1KHWDUYAQC1EQ	762449217	3	1383177600
A62TPDNI1SAT2	763641766	4	1323388800
A36Q3WF4T65R4Q	763641766	5	1359504000
A1UTRQAZPMCGKE	763641766	5	1379116800
A1X41Y8YMXBPS8	763641766	5	1399334400
A2YBUANJJI7SJ2	763641766	5	1388707200
A1AGMU2MJZUA5D	764929089	5	1362614400
A31WFWGDRRR67	764929089	5	1356912000
A1AQ64MX9I4LG4	764929089	5	1372896000
A295J1SX5Q0GDX	764929089	3	1351123200
AA4E718SN8I1J	764929089	5	1366761600
A3KTGHXFDJ68C6	764929089	5	1341273600
A2IL0KKD7T01AB	764929089	5	1362787200
A23L07DDHPK8RI	764929089	5	1357257600
A3I2Z9VEQGI064	764929089	5	1395014400
A1770CBP2M5MPH	764929089	5	1294963200
A35WOO711OB798	764929089	5	1391558400
A3BMYC89AYK45C	764929089	5	1392595200
A10GNVEA431QQ	764929089	3	1390780800
A2TUAS3IRZ1837	764929089	5	1390348800
A1IN4MYNW7B9BF	764929089	5	1388707200
A18PESPYS50BBO	764929089	5	1396051200
A3VQAAELBZBYI0	764929089	3	1365984000
AH1PROMRDA1NK	764929089	5	1392940800
A2VCIEU2VUYEP0	764932233	5	1391904000
AUC9B7Q34N6BP	764932233	5	1338768000
AZLW5ETDBCJIZ	764937510	5	1358640000
A1YBGLSGG20OQZ	764937510	5	1362700800
A2HNXHR5OQKLWZ	764937510	5	1366502400
AAFPLQZLLEK15	764937510	5	1306540800
A2PKTUYCOIX0ZG	764937510	5	1393891200
AE5PGJ9S3T9EP	764940449	4	1362009600
AVPA1WRARUBFE	764940449	5	1361318400
A2OVGX87DJ1XO4	764940457	5	1362700800
A2HCY0GV47QHJ0	764941348	5	1388534400
A3AH20N1XVKXM0	764941348	5	1366934400
AWRJMA8IM304W	764941348	4	1361491200
A1E8OJ7OHH9NT	764942174	5	1334448000
AW8JGTHR128JQ	764942174	5	1321920000
A30FZ491EQ9DYO	764942174	5	1352419200
A2F41UBRWDSOTC	764942174	5	1371254400
A33Y6WFHLVU45T	764942174	4	1399161600
A9GCEY70OU47H	764942174	5	1370390400
A17LABQAQGF8BW	764945459	5	1355529600
AGKYWPUJNOUQ2	764945467	4	1386892800
A3UD7C32GQXX82	764945467	5	1353715200
A1CQQNZVWXDI31	764945467	3	1328400000
A2J09ZXSKSAC05	764945467	4	1359504000
A10XQGAF7AU3XP	764945467	5	1262649600
A3MNG1GDQM58CW	764945467	5	1357689600
A1I23G7Q79EW7D	764945467	5	1332892800
A15MKTEG3CN0IQ	764945467	5	1394064000
AQJN69RH1292E	764945467	5	1387152000
AN34Z3VEMGOLP	764945467	5	1315180800
A1GS355D11M1AN	764945467	5	1330128000
A35KZONZLUXXEM	764945467	5	1264809600
A21SYH2F4X527W	764945467	2	1263168000
A35QBQI835C33V	764945467	1	1352246400
A2Y858NHLQO7D7	764945467	5	1372636800
A1FQRWD4LQ12H0	764945467	4	1295740800
A1XDOUQKCP73QJ	076494617X	5	1327622400
A35799T1VQW6UO	076494617X	5	1309478400
A1TYYCOA9WRNYC	076494617X	2	1321056000
A36OB7NNBZ85Q4	764946390	5	1312934400
A1WDKP1JAMKCPK	764946447	5	1396742400
A209R9YW6S0P8B	764946447	3	1393372800
A2PKTUYCOIX0ZG	764946455	5	1393891200
A38NFYHHRKA2UF	764948636	5	1404259200
A2YSKIYU7NO07U	764948636	5	1356739200
AMG8PP6O5NJXL	764948970	5	1379980800
A2MLGPEUZFNVPC	764948970	5	1387584000
AM72CJVFT4NAY	764950908	4	1391731200
AF5GMMZNRYEH6	764953486	4	1371340800
A8CIU7YSIB9WJ	764954148	5	1294185600
A2AGKKV76Q4FQM	764954148	5	1389225600
A214J0KWRI3AGD	764954148	5	1338940800
A2ZRD3BZU7FQ6X	764954148	5	1351900800
A2XSX9E6R5IY42	764954148	3	1345161600
A22LCAR6TXANMJ	764954237	5	1368403200
A2Z2IYJLNOOFYZ	764954237	4	1299369600
A23GZLT31OOEGB	764954237	5	1390953600
A3QTKFL6SJ88V9	764954237	5	1370822400
A3GGBN5WBM5TC0	764954237	5	1375747200
A1QS02XMSSQFH4	764954237	5	1294012800
A36OZM37AGEN6B	764954237	5	1390953600
A2GHXINHWZCNOR	764954237	5	1384560000
AGBRM735E438V	764954237	5	1404172800
AGOCUK7HRQ7P7	764954237	5	1391472000
A1NE4Z3Q8GOO52	764954237	5	1298851200
A2PUN5WZ9X5FIY	764954237	5	1363392000
A3HZS1CPXLDJAD	764954237	5	1377302400
A1Q53PNBVJN54V	764954237	5	1374883200
A3CDELT3J8E1A8	764954237	5	1376870400
ACBGZ7OO9CQXJ	764954237	5	1390780800
A3GGBN5WBM5TC0	764954245	5	1375747200
AGKYWPUJNOUQ2	764954245	5	1394150400
A338UGMKZWLOCB	764954245	5	1363910400
A2PUN5WZ9X5FIY	764954245	5	1363392000
A1E6DG4RFBN0RJ	764954245	5	1397606400
A3BYENTAK8YI1C	764954245	4	1343692800
A2QH2LTSGS3UUC	764954245	5	1315353600
A3HP8KO73MRF2C	764954245	4	1326499200
A3CDELT3J8E1A8	764954245	4	1383436800
ACBGZ7OO9CQXJ	764954245	5	1390780800
A18DPEXWK7AR94	764954245	4	1316390400
ALETYBWG59YRA	764954466	4	1393372800
A2N1VI3PB6IXMP	764954954	5	1333497600
A2KIUNU01YZT4Q	764954954	5	1358467200
A33V2WL8BJSVEY	764955063	5	1349654400
AA7BBQRB8YL7P	764955241	5	1345420800
A3JDLC645RGK7S	764955276	5	1364515200
A3KFFSBDREB3Q	764955276	5	1361923200
A18TBCR1TXKWLS	764955373	5	1328572800
A1A2AUSNGKTHCH	076495542X	5	1322438400
A2T2LHN9AFIQ9F	076495542X	4	1366934400
A1HH71SPIM7TUP	764955438	5	1344816000
A373YBQHKFIR2A	764955438	4	1393286400
A1AE0S9VC09W2J	764955438	5	1351209600
A2TSY7SEV6N40Z	764956124	5	1357948800
A3UNFM89AQHID9	764956124	5	1317081600
A11VF6Q9DVESFK	764956132	5	1375660800
A1UXG4J5F2S0F6	764956132	5	1326844800
A2Z1Y6WKLCKZ9B	764956132	5	1389916800
A126XB22Y6RXYW	764956132	5	1318204800
A2J0OPAPNOGXQ2	764956132	5	1354665600
A34N0J7LZUICA4	764956132	5	1369094400
AUHCDK7RFF3TY	764956132	5	1391126400
A2QAT3H95JZKFH	764956132	5	1393200000
A27G8BFAOGSSE2	764957902	5	1371513600
ATULSKD5QVRKK	764958070	5	1405123200
AGKYWPUJNOUQ2	764958070	5	1393113600
A2YSKIYU7NO07U	764958070	5	1365724800
A2D2QEM6KWYFGP	764958070	5	1400025600
A28DU3VZNYQYMQ	764958070	5	1374451200
AA4E718SN8I1J	764958070	5	1385337600
A2ATISLYQUDWMU	764958070	5	1325808000
AE6P3ZMSSYPHB	764958070	5	1388534400
A25HDVZLI52BZY	764958070	4	1356566400
A3USJLG9N3X7DQ	764958070	5	1334534400
A2SZGUQPRKGU90	764958070	4	1360713600
AZOD54DUVFC0Y	764958070	5	1358380800
AYVLVSQQEDGXL	764958070	3	1343692800
A1GN1GP9EG6EZ1	764958070	5	1356480000
A2LKZ60XFBR138	764958070	3	1374192000
AVH1UW6K17Z2B	764958070	5	1325721600
A1014AEYSLPNQU	764958070	5	1307145600
A3GQRIV20KS5LR	764958070	5	1326844800
A12Q1Y52YJAW7K	764958070	4	1390089600
A2DGPHNWHQU1H	764958070	5	1356566400
A1QK0XCAPHIW1L	764958070	5	1329436800
ACBGZ7OO9CQXJ	764958070	5	1390780800
A1EF5EJCGEXUX	764958070	5	1318204800
A26WPH1YTRHYLM	764958097	5	1404345600
A1STWABGBR7S45	764958178	4	1400371200
ASXJ9OH6Z63WP	764958178	5	1369353600
A25IQTUGVR8WDL	764958186	5	1322438400
A3A2WLED45IORT	764958186	5	1365033600
A2TEE5XYO3AO5S	764958208	5	1357084800
A34LZP13XSFJEV	764958240	5	1357776000
A1X8G4ET5IQKJE	764958453	5	1389312000
A2QFH3N5595P15	764958453	5	1327622400
A2W2370BAUSE6D	764958453	5	1395878400
A6KPFYDRZENHH	764958453	5	1358467200
A15QXL4SYDM1M7	764959247	5	1386374400
AALWMAKN3SWUF	076495945X	5	1386633600
AGKYWPUJNOUQ2	076495945X	5	1386892800
A2D2QEM6KWYFGP	076495945X	5	1400025600
A2ATISLYQUDWMU	076495945X	5	1325808000
AJ04DQIP0UGSB	764959492	5	1366848000
AAV05XDUKH2Q8	764959492	5	1377388800
AFJP4LGP11F9N	764959492	5	1362873600
A2LM6REPOOQ3GP	764959514	5	1368489600
A8N7Q1YQ98IY0	764959514	5	1339286400
A2HIUC0YMRB8SS	764959514	5	1390089600
A29K2LGXX5UCR2	764959514	5	1357257600
ATBWJO07XV4FD	764959646	5	1356393600
A3A2WLED45IORT	764959816	4	1372032000
A37JNJ396N9P7R	764959816	5	1358985600
A1A2AUSNGKTHCH	764959875	2	1322438400
A2T9CXUW4TQ1MC	764961934	5	1380672000
A2GRWDLEB224FF	764961934	5	1378166400
A10TOPD17GRVNG	764961934	5	1354147200
A3C88UGCRQI6P5	764961934	1	1360368000
A68STNCGO3VOC	764961934	5	1362873600
A2MDSJ0SGM5AFZ	764961934	5	1356566400
A1X0UC7N3OCBT5	764961942	3	1396915200
AE5PGJ9S3T9EP	764961942	5	1355443200
AGZ6SMGI6MHIV	764961969	5	1372723200
A10X146THP1LWY	764961969	5	1362700800
A1WD8SD9L65UN3	764961969	5	1340928000
A1K4AIPL0NFAGF	764961969	5	1361059200
A279A4Y2N1CQ26	764961969	5	1384905600
A57GNYCC8D7LR	764961969	5	1336953600
AOFVU4GZMWNRV	764961969	5	1397952000
A13B8G9JO63E2M	764961969	5	1359763200
A2EV3ZARYSSEJ4	764961969	5	1391385600
A2IBPL4RGAS149	764961969	5	1362441600
A2RH38Q33VN2Z7	764961969	5	1377475200
AEYK6H40WG1O1	764961969	5	1367280000
A1E05SUK5G0AJN	764961969	5	1365206400
A3EDLHVVCQXXZ1	764961969	4	1390780800
A1Q53PNBVJN54V	764961969	5	1374883200
A26P36TZEES9HD	764961969	5	1376611200
A2GRWDLEB224FF	764962795	5	1378166400
A1X0UC7N3OCBT5	764962795	1	1394064000
AE5PGJ9S3T9EP	764962868	5	1403481600
A2ZXT870GOO3KY	764963341	5	1394064000
ASORDDLP8OFMO	764963341	5	1381276800
AS2WNABUZMXA9	764963341	4	1401408000
A2N33NDPMTK9O7	764964674	5	1377475200
A298TSAXRFSF17	764964674	5	1374451200
A2TNNFD1WJ7J8	764964755	5	1398211200
A1JQ1NDXV2EQJ6	764965093	5	1398729600
ASJWEEPAAMG18	764965093	5	1381881600
AI24TEY1IP3CA	769253725	5	1374019200
A11Z8RVUCDYJAC	769658253	5	1404432000
A1XPWQ2LNT75C8	782498906	5	1354147200
A1UQCV2QCMZBXY	782498906	5	1378166400
A15DW2KY81RH06	783424779	5	1394323200
A368ER2I9XCS8J	783424787	4	1364688000
AZBIOFB35KJBD	783424787	5	1395532800
A2S3CMYXXS7JCF	783424787	5	1363996800
ARTUCIVFYK9MQ	078343183X	4	1304380800
A1ACBPLRGLV1Z1	078343183X	4	1357344000
A1L6DQ25OGHF5X	078343183X	2	1319068800
AVMOJ3FRYS895	078343183X	4	1400889600
A17A7WBXYHW75M	078343183X	5	1391040000
A1DY3FQC3ZYNBG	078343183X	5	1388016000
A2ANC9Z50PIS0D	078343183X	5	1391558400
A2PW9V8L7YRFSS	078343183X	4	1391731200
A2NBF6MVW33M6V	078343183X	4	1391385600
A2HBXHM2O4EVGS	078343183X	2	1345248000
A129X4YJ3MBTUB	783433999	2	1389657600
A1J9CWIKYY2EXH	783433999	5	1370044800
A2L0GT1DB2RRS4	783433999	5	1226534400
A24MGIA6XUU9P0	783433999	5	1388620800
AX2TPRFR7U8R4	783433999	5	1330560000
AQRFPYI58M5HM	783433999	5	1261526400
A3EUTRS56J8IQE	783433999	4	1294272000
A3AZC8X0K1ID62	783433999	3	1346025600
AF23JQUWFETIK	078539950X	5	1376956800
A3NOBH42C7UI5M	078539950X	3	1225411200
A12LAPDRUGC1G1	078539950X	5	1198454400
A121WX8HLOOF1D	078539950X	4	1236902400
A14QP0B8FY3HX9	078539950X	4	1254009600
A1DXJKD8JPRTGH	078539950X	5	1393113600
A31EU0LPP23D5S	078539950X	5	1265155200
A1FPRHOZBUK675	078539950X	4	1168905600
A9998RE3AEA95	786904178	3	946857600
A1579IT1CZYL41	786904178	3	1239321600
AP58E84QFYYVT	786934093	5	1111363200
A21Q13BZEMTW95	786934093	4	1098316800
A3G2WU9QIS13GD	786934093	4	1128297600
AQGJZVMZ6EOLZ	786934093	2	1171670400
A3UIX4T3CDT594	786934093	5	1354838400
AFRGOZE4ZL24C	786934093	5	1180742400
A1NDU5IOJZWE0W	786934093	4	1100304000
A2WO7CURD15SXG	786934093	4	1398384000
A31HNCKFVKGBAQ	786934093	3	1103587200
A1L8IP4GA5TWTR	786934093	1	1387929600
A27P0MW8TE1JQP	786934093	5	1142640000
A3N38HJDZ0L2BU	786934093	5	1106438400
A2S8IH5Z9FI02E	786934093	4	1362355200
A3O02AXA6S0D8E	786934093	5	1350345600
A2GG71SI7S2FXX	786934093	4	1125014400
A243KWAQAKDME8	786934093	4	1208908800
A36DEFPXEKOH4K	786934093	4	1130889600
A37YFPQTWW64LL	786934093	5	1129507200
A1M8ASN9SIMKW2	786935006	3	1114732800
A2PFDVYNGVA2PA	786935006	5	1128643200
AEDLJZMLDDGWA	786935006	5	1122422400
A3OAQCW5H13385	786935146	3	1112659200
A1M7KVT0FZFHQO	786935146	3	1115596800
A123JYXESGJHIH	786935146	5	1120780800
A1PQHZZJNNR07A	786935146	5	1112918400
A1EYEH3DT702GH	786936045	4	1382313600
A1X2L4531G3SG3	786936657	5	1125532800
A1K8WTPEEZGKMA	786936657	1	1338854400
A2L98UWRB7ZVGT	786936657	5	1137024000
ABBBT8J6ENGBJ	786936657	3	1360540800
AK53KNN3GUFH4	786936657	5	1296000000
A1HFHILW2R5FUS	786936657	5	1142294400
A86E7S7DRG7F3	786936665	5	1168300800
APN0XOPLVRH44	786936665	4	1285459200
A355JD37GBRIC7	786936665	5	1117411200
A3LAKCX66XFR7C	786936665	5	1192233600
A1O87C63EYTVYQ	786936665	4	1117411200
A2C84IAQZEZZIM	786936665	4	1128902400
[truncated: 9,000 more rows]
