# Supplementary material for: A sequential recommendation method using contrastive learning and Wasserstein self-attention mechanism
Source: PeerJ Comput Sci. 2025 Mar 26;11:e2749. doi: 10.7717/peerj-cs.2749 (PMC12190389; doi:10.7717/peerj-cs.2749)
Supplement: Supplemental Information 4 [file peerj-cs-11-2749-s004.zip › ratings_Toys_and_Games11001.csv]

AWCD2CG7GXUAU	1556344732	5	1288742400
AIPOSQ9Y40X8I	1556344732	5	1370736000
A32B12TKNI8QH	1556344732	5	1118880000
A2VRVNJ5T90BPG	1556344732	4	1364515200
A3IL2FR99FNSOB	1556344732	5	1355443200
AQWBM7DCD1KJI	1556344732	4	1168300800
A3F3XKGU9XMXWX	1556344732	5	1393977600
A1HRSV96CROOBL	1556344732	5	1355702400
AYB66VHHXKRQQ	1556344732	5	1363824000
A269QLOZGPVX2R	1556344732	5	1119916800
A1GXHNX6IHEDX1	1556344767	5	1069286400
A1UZAZS5CRFR43	1556344767	4	1229040000
A1F92EK0MUNOVR	1556344767	5	1243209600
A1484U2Y4YFX2R	1556344767	5	1189123200
AT5VSFHDI28P4	1556345135	4	1229904000
A2QB9Z7HX1RQHJ	1556345135	5	1262736000
AP58E84QFYYVT	1556345542	5	1149465600
A1Y4MVODGRFB91	1556345542	5	1140048000
ACI4789O50TU5	1556345542	4	1358294400
A3KIFZ0FFNIIVQ	1556345542	5	1366156800
A233PJBTEB72BG	1556345542	5	1300752000
A1IGBE82U1KY7V	1556345542	5	1360713600
A3VSBJEA4KBGBP	1556345542	4	1400371200
A36LGAOUJU3UBB	1556345542	5	1379548800
ASFW3ZNPBCASB	1556345542	4	1244073600
A3IH9QKFYN4CEE	1556345542	4	1286668800
A17BT73RVRQYSP	1556345542	4	1023062400
A3U54UJ34KFLA	1556345542	5	1207440000
A1080VOU32OCLY	1556345542	4	1270598400
A2OABQEXE7K3VG	1556345542	5	1357862400
A1R5SQAWC1D745	1556345542	5	1065225600
A1AEW488QIRPMV	1556345542	5	1240704000
A3J4LZQBEA73C0	1556345542	5	1262822400
A3CNT7FP08WSP2	1556345542	5	1366416000
A1V0L6VGN1MT8S	1556345550	5	1047859200
A2GEA8T75ECHDJ	1556345623	5	1155859200
AJWNT3MRGK8CU	1556346069	5	1387584000
A2CGIAFG5KQMEO	1556346069	2	1175040000
AYJRPC5ZY7SN0	1556346514	5	1068076800
A17BT73RVRQYSP	1556346514	4	1068076800
A3QVK2MIGXRKD	1556346638	5	1346889600
A1WKLFPTWZ8QTV	1556346638	4	1127347200
AV4RRK5EBT35A	1556346638	5	1373587200
A21DDFPH2BYU46	1556346638	4	1204243200
A1A25FPM6PJA7C	1556346638	5	1366848000
A3W777U7IM33O	1556346638	5	1368230400
ACI4789O50TU5	1556346638	4	1358294400
AFMKVVQDEJM46	1556346638	5	1333152000
A29LNYPWSJDVQN	1556346638	4	1376956800
A2EDODXBT9ATRB	1556346638	5	1358812800
ANZA0SEFSX3FU	1556346638	4	1362441600
A3BVFWKXNR94ZT	1556346638	5	1326240000
A2PFCO5ON4N2UP	1556346638	4	1126915200
A5YNM00CDLYZC	1556346638	5	1364860800
A7UED3BXNV9A6	1556346638	5	1384560000
AU4UMF1R1TTSI	1556346638	4	1267488000
A179AK14VS5ZK8	1556346638	5	1353715200
A3VSBJEA4KBGBP	1556346638	4	1399593600
AZKYZ8PSRQE7K	1556346638	4	1199318400
A1ENTJE6GHR4XX	1556346638	5	1399507200
A2U93844CQX7MP	1556346638	5	1355788800
A1V7W73LPJM2CI	1556346638	5	1362355200
A1CFTPC3K0YROG	1556346638	5	1381190400
A24B32L1ZAUHOX	1556346638	5	1387756800
A1GI5JYA9S773G	1556346638	5	1391558400
A1RAH485ACA4ME	1556346638	5	1343779200
A3RSEAVCHLUPJ1	1556346638	5	1402531200
A2HW6J4S659RGW	1556346638	5	1299024000
A21RUA22PQCBQQ	1556346638	5	1395273600
A3A63FT9HX5VJJ	1556346638	5	1391472000
AAIDJEC2I69NB	1556346638	4	1225152000
AIRF7F83YESNE	1556346638	5	1395014400
AW9FDMLGS5P32	1556346638	4	1383091200
A2AGQW4Z69O3PA	1556346638	4	1368576000
A285DEYX6TC4ZB	1556346638	5	1388448000
A3CAIZ5D023DAO	1556346638	5	1388620800
A1YZ7AHUTTT91A	1556346638	5	1306368000
A13KWEBH6C8K3D	1556346638	5	1179705600
AJTM37PX5DS0O	1556346638	5	1391558400
AOVDUW7XS2R1R	1556346638	5	1389484800
A1K6WW2SDB7PZH	1556346638	5	1344384000
A17BT73RVRQYSP	1556346638	3	1136505600
A3DBYW1QSYZLOU	1556346638	4	1386288000
ASER65MSKWUSE	1556346638	5	1231977600
A2VCE9Y23UBRQI	1556346638	5	1397174400
A1TKV0OG3IK1FZ	1556346638	5	1387756800
A37886XS4K5LWC	1556346638	5	1261353600
AY60VU1BSTV7V	1556346638	5	1333670400
A2EZR4QUMV02LD	1556346638	5	1350086400
A19KU6A8X12GWP	1556346638	5	1358380800
A1R5SQAWC1D745	1556346638	5	1076544000
A1PWV3HQEZ2Z5T	1556346638	4	1381708800
A1LDT383SJ50PM	1556346638	5	1171238400
A1E4EMQX42M8K4	1556346662	4	1377734400
A3TXRGMY9XXUK4	1556346662	4	1400284800
A33I7T79G1AIXB	1556346778	5	1362787200
A2IXC3SXNB4JRG	1556346778	5	1366243200
A3HAWZ8D7HXU1X	1556346778	5	1167955200
ACI4789O50TU5	1556346778	4	1358294400
A17HVLJI1KIGVT	1556346778	5	1356480000
A1OGNUCYFHGW0V	1556346778	4	1390867200
A26DQMYF5E0GL6	1556346778	4	1214006400
A1GPMCMBOL2S82	1556346778	4	1323388800
A32UU82TUU1VSO	1556346778	2	1346112000
A1RAH485ACA4ME	1556346778	5	1339718400
AVNKNMZ3FC1PG	1556346778	5	1354752000
ASFLHFCYN1SQ4	1556346778	4	1231891200
A36D01HNLW3LMX	1556346778	5	1356998400
A2S7KNGC0RF9TY	1556346778	5	1388275200
A3UN59L0SJNTUE	1556346778	5	1303862400
A17BT73RVRQYSP	1556346778	5	1074729600
A2PDVD4DW7Z25X	1556346778	4	1332806400
A3PDRXEZCO1WQH	1556346778	5	1390867200
A2NPBC1MNYLURS	1556346778	4	1342483200
AWK9RW7K6CARE	1556346778	5	1178582400
A3SCCNJAIVEE60	1556346778	5	1392249600
A1LDT383SJ50PM	1556346778	5	1171238400
A3CA45NMF74LY	1556346905	4	1188259200
AS93Y51KNN7A3	1556347138	5	1362960000
A3I6WRNKI9MGU5	1556347138	5	1260576000
A3UA67ZHRWK82R	1556347138	4	1200528000
A375ZJS1MHFAM	1556347138	5	1142035200
A102P9UKBY9P75	1556347138	5	1126656000
A1KIK9SU8R8J3Y	1556347138	4	1278979200
ANSAM4DY715QS	1556347138	5	1404345600
A17BT73RVRQYSP	1556347138	4	1069113600
A22CTWNZW01R3U	1556347138	4	1197331200
A1R5SQAWC1D745	1556347138	5	1073692800
AV6RLZJA70NFK	1556347200	5	1330473600
AQIA0TCCAPAKB	1556347243	5	1234310400
A2AJNSUZM50XU6	1556347359	5	1277683200
ACI4789O50TU5	1556347359	4	1358294400
A22KKBJXEGZYA2	1556347359	5	1273190400
A2PFCO5ON4N2UP	1556347359	5	1126915200
A2BZT05B6I7MFX	1556347359	5	1257724800
A2D9TNH86SOQF	1556347359	3	1281052800
A2NP4QOT2ND9HC	1556347359	3	1124236800
A1XVLNN4IBM9GX	1556347359	3	1126224000
A2Z9QZFDQW9MR6	1556347359	3	1259625600
A1XKXH3TCH9SOW	1556347359	4	1117670400
A17BT73RVRQYSP	1556347359	3	1136505600
A3KM0PNUAMZEPP	1556347359	4	1283558400
A1OYY65LFZURR4	1556347359	4	1216425600
AGKIWR4WBLXTI	1556347359	5	1099785600
A1CSU5L9YJB3VO	1556347375	5	1124582400
A2OI0X54PUSW50	1556347375	4	1180656000
A2PFXNTOUFW99S	1556347375	4	1188000000
A1E2GFJSYPFRFR	1556347375	5	1259971200
A2QADCCW9F0WKC	1556347375	5	1249344000
A3J99T16HASC5C	1556347375	4	1266105600
A3GKPMHV4U64IY	1556347375	3	1123632000
AFLDM2R56JR2Z	1556347375	1	1263945600
A1HFEL1BE4DHPY	1556347375	3	1212537600
A1OUXFX9ZLC0MW	1556347375	5	1265414400
A2AB5YZ82OIQOH	1556347375	4	1179360000
AQ4P5WP9BMGOO	1556347383	4	1367712000
AK3PT69IQ7O1A	1556347383	4	1374969600
A2P2SNUCWMDTZZ	1556347383	4	1359936000
A24HQ9U2W4KHNS	1556347391	4	1182816000
AVNKNMZ3FC1PG	1556347391	5	1355011200
A31FMPKX38OXR4	1556347391	4	1326844800
ASER65MSKWUSE	1556347391	4	1231977600
A3GZMCAQ00VXEG	1556347456	4	1224806400
A2T20370QSUDWD	1556347456	4	1162512000
A38TC6WEKK92G4	1556347456	5	1200614400
AYLMXLM0BZ66K	1556347456	4	1277164800
A1WAYWZJ5S17BN	1556347456	4	1299456000
AEEJUKZTVYHLB	1556347456	3	1309651200
A2IT97MEVRPO7J	1556347456	5	1403395200
A2DU9KJ4QA2WRP	1556347456	5	1356652800
AWB1L0C5LD5JI	1556347456	5	1366070400
A17BT73RVRQYSP	1556347456	4	1136505600
A2YKXEV119KOGK	1556347456	4	1369267200
A3A79P33DX65N4	1556347456	5	1219881600
A1BOOAQ3WEU5R4	1556347456	5	1267660800
A3QJ67U9UPV07B	1556347456	5	1168473600
ACI4789O50TU5	1556347472	4	1358294400
A1ZIGV0FQ393U9	1556347472	5	1366502400
A2NGSG853GRX9Y	1556347472	4	1172707200
A1BBTT62SBJFI	1556347472	3	1310083200
A2C2N70PCPWB0U	1556347472	5	1281139200
A3N9K96LP518TS	1556347472	5	1400284800
A1J38VRBWYVS1Y	1556347472	5	1360800000
A1ECTZY77U4I7K	1556347480	5	1306627200
A3VTY7NB9WKFO4	1556347480	4	1366761600
A1DGAWAZXB26MK	1556347480	5	1256774400
A35DGWN9ATWJ1U	1556347499	5	1230854400
A233PJBTEB72BG	1556347499	5	1300752000
AJGU56YG8G1DQ	1556347499	5	1317513600
A3VSBJEA4KBGBP	1556347499	4	1400371200
AUM5WW913I0CX	1556347499	5	1364169600
A1KIK9SU8R8J3Y	1556347499	4	1278979200
APA0AJ608GZM1	1556347499	4	1240358400
A3QFO2GX905DMW	1556347499	5	1166572800
A2QA1EPLYKRXH3	1556347499	5	1271894400
A3UZ9TJ6HGHH00	1556347510	4	1400284800
ALKN1VH5GJ9RV	1556347510	5	1356652800
A3F0RT18OCKXI5	1556347510	4	1208736000
A6J1PY6AIX6RV	1556347510	4	1309132800
A3ECEMEVB83AOG	1556347510	5	1293580800
A101NCZ060C8L9	1556347510	5	1279065600
A13U1F8VGOZ95	1556347561	5	1313539200
A3DJND35613JU8	1556347561	5	1330992000
A34IHYLNIHHJ2M	1556347561	5	1367193600
A1IDEDPKYM8WNX	1556347561	5	1347667200
AD74SLPUV1XGG	1556347561	5	1331510400
A2695FQ4WIEDOT	1556347561	4	1198713600
A2OJZ4OTFSELHY	1556347561	5	1338768000
A3DRCHTO2V4FHK	1556347561	5	1362700800
AXVU9J80JOK5U	1556347561	5	1381968000
A34DDCI40C5ATB	1556347561	5	1281398400
A2NGSG853GRX9Y	1556347561	5	1172707200
ABW5YBTXQMNLH	1556347561	4	1339286400
A3277YAYALICT3	1556347561	4	1315526400
A3DBYW1QSYZLOU	1556347561	3	1386288000
A3QFO2GX905DMW	1556347561	5	1166832000
A26VFDYP7ZFQBP	155634760X	5	1179878400
A3SMTA28VRGNN2	155634760X	5	1178928000
A3A2B5XY14FXZB	155634760X	4	1184284800
A35I7QFL8QVU0H	155634760X	5	1316736000
A2NGSG853GRX9Y	155634760X	4	1179360000
AQS8B1PARXG7H	155634760X	4	1307750400
A1IO8W1OLGHP1D	155634760X	5	1312416000
A1NRZLGUIEGXWU	155634760X	4	1223424000
A1OQ0I8SQDQEM0	155634760X	5	1201478400
A268EEWUXYCA8Q	155634760X	5	1266364800
A2BESX9ME69G5T	155634760X	5	1184976000
ACI4789O50TU5	1556347642	4	1358294400
A2MQPTWTTZYAAF	1556347642	4	1368748800
A3B77N4P60TQMY	1556347642	5	1186012800
A233PJBTEB72BG	1556347642	5	1300752000
A2EYTOR6PTGHUC	1556347642	4	1353888000
A2NHAY1AHB3PX3	1556347642	5	1202428800
A3FLAKZXA4DPSY	1556347642	5	1351382400
A32URHRH2WSQ6Y	1556347642	5	1277683200
A3VSBJEA4KBGBP	1556347642	4	1400371200
A3LJWSW1VW0SJN	1556347642	5	1202601600
A1AXSJ8SEZOP98	1556347642	5	1357171200
A3D0GY21RUVTUN	1556347642	5	1363564800
A120ARCYBQXZGC	1556347642	5	1362096000
A1313NLU2WEN5X	1556347642	5	1214784000
A1KIK9SU8R8J3Y	1556347642	4	1278979200
A2U23IMCJ0YJ3N	1556347642	5	1365120000
A3BM3TUMMZ2G3W	1556347642	5	1391299200
AMC0KD7D4RDXZ	1556347642	5	1376697600
A1F5A6MID8S9JT	1556347642	5	1295481600
A3KYJA969BFMPP	1556347642	5	1386633600
A3QFO2GX905DMW	1556347642	4	1185667200
A239L2L8YD4X6X	1556347642	4	1363737600
A14E4M1VCSGEWK	1556347677	4	1385424000
ART2UEL8CPJR	1556347677	2	1298073600
A3TZB4RRKWNZ0Y	1556347677	4	1398729600
A3SLMCA5P4REJO	1556347677	4	1338595200
ANIPJFOOLX3EX	1556347677	5	1391299200
A2GG8QR9MGDZI5	1556347677	4	1231718400
A3PX7UMUVMMCFA	1556347677	5	1318982400
A3B8SXBDWL1UFC	1556347677	4	1400025600
ATHOF3F36WX3E	1556347677	4	1320192000
A1R0820WFCLRT7	1556347677	5	1231718400
A1ENTJE6GHR4XX	1556347677	5	1399507200
A144NEQCCAMU70	1556347677	3	1377475200
A36DTG59EFXC6T	1556347677	5	1357689600
A1UMG8KEPO0SSV	1556347677	5	1257811200
A33A7KEAZB337V	1556347677	5	1372464000
A13B88YM5GKITZ	1556347677	4	1264809600
A32EYGZIDE5ILD	1556347677	5	1342224000
A2ZG9MTUG6UBQS	1556347677	3	1302825600
A2BBX41ET3AL1O	1556347677	4	1264032000
A2ANBSVDT0UDSL	1556347677	3	1365206400
A3KO5976FQT09R	1556347677	5	1252627200
A2LOKJRQ53LU6V	1556347677	5	1346889600
A6YTM0LOFYJEJ	1556347677	3	1288742400
A3K4W9B9NEXO61	1556347677	5	1284249600
A2BTTX5R65BZ08	1556347677	5	1385942400
A32JEXVCHY73I2	1556347677	5	1377129600
A3PVXEOJZIHLI1	1556347677	5	1361491200
A2F56HQHVEF8QB	1556347677	5	1331164800
A1UPNDNW8WT1V3	1556347677	3	1318291200
A1NVZNIM4F2LIW	1556347677	4	1359244800
A1MNRLZJT1SVJK	1556347677	4	1221436800
A12FW16DMVXBRP	1556347677	5	1366761600
A5LNNHTCKB6ZT	1556347677	5	1376352000
A3BBV9M3JOPK2X	1556347677	5	1395100800
A24G9NCN1AL6YC	1556347677	5	1401408000
A1NXT2JXFHEYFH	1556347677	3	1376784000
A37MA54BSFTWOV	1556347677	5	1366761600
A2APGKV51Q7ZG5	1556347677	3	1317168000
A1IRJV3SCCY3C9	1556347677	5	1341705600
A2QEK12CEB910M	1556347677	5	1357344000
AGXKTDO4GQ2BP	1556347677	5	1403136000
A17BT73RVRQYSP	1556347677	4	1261699200
A20DXBH3AAD8OY	1556347677	5	1356307200
ANI8FJZPXD74X	1556347677	5	1370476800
ANVY8NSVZZXAR	1556347677	5	1388448000
A3UDI4AV905GZA	1556347677	3	1395187200
AH1BVXVEGDSX3	1556347677	4	1291248000
A37RZI7Q1WUXG0	1556347677	5	1359676800
A3747YPXOBXRAT	1556347677	4	1351814400
A58CKSDLI2QRX	1556347677	5	1331942400
A1JHI7CDBXT6SB	1556347677	2	1261526400
A172E9UTRMI70M	1556347677	4	1295395200
A1O66YUCPJAMPE	1556347677	4	1403481600
A3QMNR19IPUG31	1556347677	4	1404777600
A35Y6223CEKBPL	1556347685	4	1244332800
A4QSUKDWNJJF5	1556347685	5	1398816000
A30HKXENO1X3QU	1556347685	5	1386806400
ACI4789O50TU5	1556347685	4	1358294400
AL3E9QOKGZHJE	1556347685	5	1391644800
A3QW3JI0ZK13PI	1556347685	4	1366502400
AJHSX45RVJS2R	1556347685	3	1374451200
A3HAHV38UZLG2W	1556347685	5	1366675200
A2ZO2MML926ILD	1556347685	5	1382486400
A2VA6YYT80YNXY	1556347685	5	1358035200
ADSJRA3KIKB3R	1556347685	5	1371772800
A3SLXJHN12GP0Y	1556347685	5	1386115200
A3UPO8IOZPUSAX	1556347685	5	1232755200
A2IFKG3IB0BKCH	1556347685	5	1369353600
ABXN6TW12UXE0	1556347685	5	1354752000
A27E9B8S86QDRC	1556347685	5	1360368000
A2YMV8EF6Y0H8S	1556347685	5	1291507200
A1AUV64Y3PM44N	1556347685	5	1371600000
A3S60BYGF2ECLX	1556347685	5	1365120000
AE8TYXQ9FHG8P	1556347685	4	1194566400
A2K8CAJ28XHMKE	1556347685	5	1359676800
A2MS241IFH0IXR	1556347693	5	1405209600
A25ZTUY1IOTM5A	1556347693	4	1325808000
A17HVLJI1KIGVT	1556347693	5	1315958400
A3VSBJEA4KBGBP	1556347693	4	1399766400
A1EUBA4L64G0EZ	1556347693	4	1271030400
AXV5TKSSYV38Z	1556347693	5	1312070400
A248U1RV69CTOT	1556347693	5	1399766400
A1UGOQVBIMC9M5	1556347693	5	1260748800
A2DU9KJ4QA2WRP	1556347693	5	1357862400
A1DAI1B7AU0G2Q	1556347693	4	1403049600
A3KVH1RRA415CN	1556347693	5	1363305600
AW9FDMLGS5P32	1556347693	4	1383091200
A2KOCNDW099TDQ	1556347693	5	1394496000
A1AA07LUK34AQ8	1556347693	5	1198972800
A3DLPJS821HQQD	1556347693	5	1396224000
A3PDRXEZCO1WQH	1556347693	5	1357603200
A2ZAH15706RIUG	1556347693	5	1384819200
A2835G034LKUEX	1556347693	5	1399939200
A37886XS4K5LWC	1556347693	5	1261353600
A309QFA13KV0S	1556347693	5	1366070400
A14OHJE8X0XDFI	155634774X	5	1265068800
ACPLE5YI899HK	155634774X	3	1361664000
AGDUWL57F2IS9	155634774X	5	1376006400
A298W4O7ML3CBA	155634774X	4	1348012800
A1QVN8MR4H2KGZ	155634774X	5	1376092800
A3CLSMB50HX4DW	155634774X	5	1263945600
A3VSBJEA4KBGBP	155634774X	4	1400284800
A299HQDAL6SP40	155634774X	5	1390694400
A9DV55JLOBZMK	155634774X	5	1326412800
ADSJRA3KIKB3R	155634774X	5	1371168000
A24AH9LKFKVOKE	155634774X	5	1314230400
A3L3QAUKAP5N7F	155634774X	4	1402876800
A3GB5R3P5IJGOP	155634774X	3	1344729600
A2HWJFGCZH1NK7	155634774X	4	1372291200
A2ZX3CGI6PM4X1	155634774X	5	1382400000
A17LDDK445B990	155634774X	3	1364342400
A2QEK12CEB910M	155634774X	5	1357344000
AKOH3JWX96QHW	155634774X	5	1384214400
A2TYJ5W3TLWK96	155634774X	4	1368662400
A6IDG0L0BJ6WQ	155634774X	5	1396828800
AY60VU1BSTV7V	155634774X	5	1388620800
A3PB6M2LZQ60Q4	155634774X	3	1388793600
AD1003X0CY3F3	155634774X	5	1365465600
AVRWNRUIXB7XG	155634774X	5	1377129600
A26SWNIPW6IOYA	155634774X	5	1267660800
A3NXAFGRH749CU	155634774X	5	1389571200
A6ISEJ77KZE6D	155634774X	4	1368748800
A32X8XBVCMK7YG	1556347766	5	1264204800
AQAU7MJN9D6MV	1556347766	4	1298332800
AH81TDZZEI8KO	1556347766	5	1254787200
A158Y419PDBW03	1556347782	4	1223942400
A3SQ7LY5568PZX	1556347782	5	1376784000
A1M3OLDW9CBF12	1556347782	2	1363737600
ACI4789O50TU5	1556347782	4	1358985600
A2NI4SRXQ6BCLK	1556347782	3	1375574400
A233PJBTEB72BG	1556347782	3	1300752000
A2G1NQMCD0A2KP	1556347782	5	1268784000
A16Y8L38RBS128	1556347782	5	1220400000
A185VB62RRULM2	1556347782	5	1361404800
A3FLAKZXA4DPSY	1556347782	5	1351382400
A1KSCRMSPK63L	1556347782	4	1357171200
A3VSBJEA4KBGBP	1556347782	4	1400025600
ABGYO16WP6BRF	1556347782	4	1375574400
A1NFTZH69H9BW3	1556347782	5	1211587200
AOKF0AWNFS0IF	1556347782	5	1367020800
A1440AML568Q2X	1556347782	4	1318291200
AJZAZJ4LYUY8Q	1556347782	3	1358380800
AVOM58PIV77OC	1556347782	5	1364428800
A208T42Z046E25	1556347782	5	1355184000
AWDLNOMB6IQ6S	1556347804	4	1384300800
AQBIDSF1A9M9Q	1556347804	5	1363737600
A33A7KEAZB337V	1556347804	5	1372464000
A2LR3PDGMJMJPU	1556347804	1	1401753600
A2LOKJRQ53LU6V	1556347804	4	1346889600
A2I4KLHP4PBEET	1556347804	5	1359158400
AR9S5T80237ZI	1556347804	5	1398556800
A14FXSXU2HDEZJ	1556347804	5	1266883200
A2B4WH7L9LUF7Y	1556347804	3	1290211200
AWSD1RI7NZXQN	1556347804	4	1385424000
A17BT73RVRQYSP	1556347804	4	1261699200
A2LA63HUL1CY18	1556347812	5	1294185600
A2NBB3DUU0JG04	1556347812	4	1330905600
A3MG457R68YGPD	1556347812	5	1328572800
A6BTQIF3GEIP1	1556347812	5	1331596800
A1ES9LULK0AN5L	1556347812	4	1304899200
A22JHBHTPZLIKU	1556347812	5	1295740800
AKY6IL9X644MC	1556347812	4	1375228800
A2SOZD6EZNG2TE	1556347812	3	1306108800
AZFN11E4HZ05W	1556347812	5	1343952000
AJ3V1ZMB968OO	1556347839	5	1352851200
A2V7A4U69H8PUN	1556347839	5	1225238400
A9S5Y78WFXPBQ	1556347839	5	1283385600
ASCSUYDGF7Y4	1556347839	4	1240876800
A1U4OVY61LACK9	1556347839	4	1228521600
A3BWOF1AQMPXW6	1556347839	5	1238371200
AT4CN2EXUY9DL	1556347839	4	1231200000
A1F348EJRS3FN2	1556347839	5	1252713600
AP0JPEKUOPAUU	1556347847	5	1286409600
ASCSUYDGF7Y4	1556347847	5	1248393600
A1FU8IZ9Y5DAWD	1556347863	5	1237939200
AVBZMDN2QRUJI	1556347863	4	1386979200
A14600BTU28QJR	1556347863	3	1244332800
A18NF02QL9CUCI	1556347863	5	1319500800
A20B9JDXIJG7AT	1556347863	3	1266019200
A1CEY8YWGYVJMW	1556347936	4	1371600000
A3U071HT2M7Q6P	1556347936	5	1324339200
A22SOKXO0PNCMO	1556347936	5	1386028800
A3PE6N1GDP2XJ8	1556347936	4	1257984000
A1Q89UNG67XG6B	1556347936	5	1362787200
AB765IW79NP5G	1556347936	5	1358553600
A1RQZG6R6FR4HM	1556347936	5	1318291200
A3O2OBTJ7IOSND	1556347936	5	1355443200
A3945NOVLZF5P4	1556347936	5	1363046400
AL8J4H95QMP7	1556347936	5	1273104000
A3J7XWUDFXZJXO	1556347936	4	1326067200
A1IDCBMRZXQC5X	1556347936	5	1397347200
A58CKSDLI2QRX	1556347936	5	1385769600
A2DLMK6VHVWZVA	1556347936	5	1353801600
AW1RNTP7G92HI	1556347944	5	1388448000
AU8NF8ZX4YLH3	1556347944	4	1353283200
AG72XH1E7CQR4	1557089183	5	1315267200
A6GM84S1RIUT6	1558061223	4	1364860800
A3N41OHQMA97L1	1558062580	5	1389139200
A3N41OHQMA97L1	1558063447	3	1389139200
A1B2GST3FEB960	1558780009	2	1388102400
A2L4IS1T6VAUTI	1558780009	1	1387929600
AVXZ5AF18WDHG	1558780009	2	1398729600
A2Z3UTM441RG08	1558780009	5	1379635200
A280T14OFV4UH6	1558780009	5	1377734400
A2LBV1K2XFLY1Z	1558780009	4	1384300800
A29PV41Z678RDB	1559954671	5	1396569600
A3CDAFJ826NVYH	1559954671	5	1294790400
A111X529TY5CZZ	156021371X	4	1353801600
A121VLJBL8T0H1	1560213825	5	1355529600
A36JCNKK99S5RV	1560213825	5	1402358400
A1JDCMUHEVD21Q	156021404X	5	1334880000
A27HJEHC62OTQ4	156021404X	4	1380326400
A1BOFB4L9QSH9J	156021404X	4	1325721600
AUROMXITXOPBA	156021404X	5	1273881600
A1SQTVWOZNWWB1	156021404X	1	1362528000
A2PU3HQV1BZCH4	1560214279	5	1260489600
A1ZYYG248H25UK	1560214279	5	1367539200
AGUUTD07ZXD0U	1560214279	5	1386806400
ADWIKJBKQ7J5Q	1560214279	5	1229385600
A2IATDSSSZNRMA	1560214279	5	1313884800
A12FM6VW347NRR	1560214511	5	1356652800
AZWUQAFMJGRSN	1560214511	5	1281139200
A1G8J02QQ6L2V9	1560381914	4	1336003200
A1S0GW2CBRISRW	1560381914	5	1390089600
A1X8VZWTOG8IS6	1560760877	4	1188691200
A3F2DBK8NO7QYI	1561755214	4	1195603200
A2EHKUYS90OJX7	1561755214	5	1384128000
A2EHKUYS90OJX7	1561755222	2	1384992000
APXFWNEAJR1O6	1561755222	5	1292716800
A1HMWPN0R549MJ	1562973444	5	1366761600
ARKSV24PCNYCS	1562973576	5	1402617600
A1TTW3G7D18GS5	1562973576	4	1359244800
A28DZ35EJLGAPV	1562973576	5	1395187200
AR6PKTTHY9S1F	1562973584	4	1321574400
A2CTS78K1HMU9L	1562974505	5	1373068800
A2KK7SSBEHAOX9	1564516024	4	1289606400
A1QR802AOSW74F	156451823X	5	1306368000
A31TZ154OXD2YQ	156451823X	5	1308787200
A28JJ2RXLIQZOW	156451823X	5	1320105600
A2LJAYN7CZPKA5	156451823X	4	1341187200
APX1ZNF5F5L93	156451823X	5	1318377600
A17W75L77U9MWN	156451823X	5	1256515200
ACYUM4AARYKKF	156451823X	4	1364774400
A24UCUNUR03WSS	156451823X	5	1354492800
AM2936ZF9KHN2	156451823X	5	1357344000
A4XNZH8OEFCH1	156451823X	5	1352160000
ARU21AGFQJIDC	156451823X	5	1350604800
A2L29S06Y13OWH	156451823X	5	1355097600
ALVHLUQ1UIMKI	156451823X	5	1354060800
A24Q6EJWVWNOLP	156451823X	5	1312848000
A4UGW68O4TDA7	156451823X	5	1352851200
A2VPUBS4W76SC8	156451823X	4	1357257600
A2SJ376QNH17ZX	156451823X	5	1338508800
A35DLQ4JW2L4M7	156451823X	5	1316995200
A3VAEVRGVBQBX1	156451823X	5	1321401600
A1KD5WR4Q3OLKS	156451823X	3	1355011200
A2Y2NQG3SZJPAJ	156451823X	5	1236211200
A1PZ29FZ9K57F8	1564518531	5	1372636800
A1M8AYAL3L8ACP	1564518531	5	1300233600
A1C02Z83O2MJHO	1564518531	4	1306540800
A27VNO6IO32LXW	1564518531	5	1297296000
A24VUKKAKYAOC0	1564518531	1	1390867200
A361QXDAPPPOQ2	1564518531	4	1332979200
A27LY7GY9Z3RS9	1564518531	5	1313452800
A250A5TRKUY668	1564518531	5	1362355200
A1HRQSDZ58PHGJ	1564518531	5	1324339200
A2HTP8CKAXH4TA	1564518531	5	1324080000
ARJ30AM9A4VPS	1564518531	4	1269734400
A1KR3E4ECL0VRC	1564518531	5	1395792000
A3M0BH45O2GLO8	1564518531	4	1390348800
A2MALF1MJMUZFC	1564518531	5	1297382400
A3O2EMEGHQ9MBE	1564518531	4	1370995200
APG7V931I21Q5	1564518531	5	1215388800
A2S8TFH26NXFPY	1564518531	4	1399852800
AVAVVNNWSN9CU	1564518531	5	1360627200
A31SVABCAC038O	1564518531	5	1398297600
A3CNK5OZXDT7AL	1564518531	5	1358812800
A2SJTRA46IB0IH	1564518531	4	1362096000
A2GN5GQH0LGWAH	1564518531	5	1377388800
A32DZAZ6NKYGQ7	1564518531	5	1395446400
A1VZURZZT55C0T	1564518531	5	1376179200
A2SIP8M35BXJTP	1564518531	5	1279411200
A2JDK6CRW0AYNZ	1564518531	5	1247788800
A29C0Z6BY8HB9H	1564518531	4	1262995200
AI0DEHA7MGWBG	1564518531	5	1371686400
A1DQ0RWSZAFIP4	1564518531	5	1389312000
A137TYEMD68CAQ	1564518531	5	1261872000
A2RUJURWWC44NS	1564518531	4	1355011200
A1Q63BO0X32H5O	1564518531	5	1390867200
A37190UWPGFNWB	1564518531	5	1386201600
A1HKQBDEIN8RE2	1564518531	5	1368576000
A1CDKODRU6CHLU	1564518531	4	1346976000
A3TBI6BNXC5X95	1564724603	4	1389916800
A25PMPXCBEVDOI	1564724603	5	1355702400
A3K5TU7OBJQ0KB	156472462X	5	1356134400
A1207ZMHQC6VQ6	156523734X	5	1365206400
A2QOTBQU8L5H0C	156523734X	5	1369180800
A13ISRCJJOSJOG	1566889057	5	1383782400
A28DEJY0P678YJ	1569050422	3	1182729600
A1PXG4BAWKQC2Y	1569050422	5	1228608000
A3BZQWR0BW2LFU	1569050422	3	1244419200
AQH1MNE4X3H0D	1569111839	5	1361750400
A25ZYEU0AVIL53	1569112290	5	1404172800
A25LCCYUYGSKM5	1569112290	5	1369872000
A28BZNAUHW87ZG	1569112290	4	1357430400
A2V401WJEMUJYL	1569112290	5	1288310400
A2N08T5WBRRR3R	1569112517	1	1381104000
A1NQC209JWT7R	1569112746	5	1359504000
A38LPTY72Z0KUV	1569112746	4	1382918400
A3LJHDFKK4MKAK	1569113297	5	1317859200
A1T9WO40T3LJNN	1569113645	1	1404000000
A3LZEPHHUJCJTR	1569718091	2	1342742400
A1D34RQ7RIERSY	1569718091	5	1392076800
A2ZQQJPN8GF6F5	1569718091	5	1352419200
A1XKW61XM41OZ1	157054381X	4	1294012800
AXU7EKV80NMA7	157054381X	5	1371686400
A2F27UI71RGZIF	157054381X	4	1344816000
A15Z0OKHL0B9XO	157054381X	5	1399852800
A1PDLYX579S8EY	157054381X	5	1194134400
A1S8INBNE4822Q	157054381X	5	1366848000
AJDB1P84ODWBH	157054381X	5	1358294400
A1GLOOPQQWFB8V	157054381X	5	1400803200
A3EIAUPDCEFQS	157054381X	5	1350345600
A1Y5VF083K54I5	157054381X	5	1328745600
AOL0FM7IU4UO4	157054381X	2	1381795200
AGO2AV10WDQ6A	157054381X	4	1358121600
A362MEVKDWWR9F	157054381X	5	1356566400
A23DZ584Y2TXD2	1570545340	5	1179532800
A2Y8UUPBIUNNYA	1570545340	5	1230940800
AKX8QOT435AH5	1570545340	5	1375401600
AK8R17VG1OSVF	1570545340	5	1202256000
APPSL2SLOHO9V	1570545340	5	1230422400
A37Z7DUMX8W0WZ	1570545340	5	1257984000
A2ZOVHKYDH4UOJ	1570545340	3	1269302400
A1LSXZO95ZXXP8	1570545340	5	1233100800
A1YYWMQG9Z4AJC	1570545340	5	1329436800
ACN3WS142WG9H	1570545340	5	1196294400
A27VVHOCVLZNE7	1570545340	5	1198368000
A34PIZSP6JOTGA	1570545340	5	1169337600
A3UMDC4MMU684D	1570545340	5	1296172800
A6G13V6BZ8VOY	1570545340	3	1296172800
AV111BU36Q2FW	1570545340	5	1209427200
A14CUI25X4ZQUB	1570545340	5	1200009600
A331M4RO9QLOHV	1570545340	5	1173312000
A2KOYVSV1DAA62	1570545340	5	1194566400
A5BB785T2576R	1570545340	5	1163030400
AUL2YCKFYORSJ	1570545340	5	1187222400
AXTWOCLSQT7GO	1570545340	5	1247702400
ACB4QUXRSSDO9	1570545340	4	1194652800
A3QTNGE0TT4B8K	1570545340	5	1195776000
AJX9E7ZG9D7NK	1570545340	5	1292889600
A1MBINGX9JMOM2	1570545340	5	1359244800
AFHG8AOSNGZU3	1570545340	5	1208736000
AK3B4GNO2ZZB0	1570545340	5	1354838400
A14GN7BFL3G42P	1570545340	5	1208649600
AKMEY1BSHSDG7	1570545340	5	1196380800
AZOJLKUOXS0AG	1570545340	1	1325203200
A2203EQ8C3ATHR	1570545340	5	1171843200
AEBQGX28KUFN2	1570545340	5	1156982400
A3HU55IEBOI16P	1570545340	5	1365292800
AU8QBOAAVE9RO	1570545340	5	1386547200
A2AH195WSRHNH0	1570545340	5	1161388800
AKQTPQ0W2GA05	1570545340	5	1168819200
A1TNBM1X4I8PT	1570545340	5	1227052800
A1PHI3DHBWDL5Q	1570545340	5	1257984000
A27X0DQDLLB8UP	1570545340	4	1272758400
A1EVV74UQYVKRY	1570545340	5	1335830400
A23LU13TDETOB1	1570545340	5	1188086400
A3JC4OVKJ2W15J	1570545340	5	1273881600
AR348QK9NUTR4	1570545340	5	1215993600
A16M31QTZ1KCAV	1570545340	5	1377993600
A2PRGQE8PC3BMO	1570545340	5	1261785600
A3TGAYO0WX38L6	1570545340	5	1163376000
A2D9BW2OSVLVUU	1570545340	5	1221436800
A2W7U2YEZYKM32	1570545340	5	1325894400
ADNSG243LZRYE	1570545340	5	1379894400
A37HTWSHKSX1N1	1570545340	5	1230422400
A2B9VAEQG2IJHZ	1570545340	5	1316649600
A283ESMC5D3QS1	1570545340	5	1200700800
A2DG45GXM8QZ64	1570545340	5	1219536000
ACQ5O3NC87RGL	1570545340	5	1357603200
A3HGM4R2QCONTN	1570545340	5	1168300800
AXRHASXV31W65	1570545340	3	1231286400
A2HY5S7MFMDY9S	1570545340	5	1254787200
AG1SHUOZMMLY3	1570545340	5	1357603200
A2FPZE0HHJFUHK	1570545340	5	1198195200
A1SBJPWJFVJKGR	1570545340	5	1231286400
A2C47KWKBP8H9X	1570545340	5	1245801600
A3CBTWDZPPVOK5	1570545340	5	1244332800
A17MAQY8AZY4U1	1570545340	5	1359763200
A2BQ0YEDY2QG3I	1570545340	5	1156291200
A1QB3XM80QTGHD	1570545340	5	1210204800
A2ECQ0VDASWAP5	1570545340	5	1360800000
A38GT954JR45WV	1570545340	5	1218067200
A2X3L31KCXBHCL	1570545340	5	1232323200
A25V6LM5XLJA8G	1570545340	5	1242345600
AJZP2PD30LM9C	1570545340	4	1387497600
AQW3G5KZXKRSB	1570545340	5	1231804800
ANK74KDKYXDYW	1570545340	5	1165795200
A3700RH7FKC94D	1570545340	5	1168300800
A2NZMBTSY5B0VC	1570545340	3	1358294400
A2IY7S8EADGFFB	1570545340	4	1390176000
A3U0W844YHA4KH	1570545340	5	1383955200
A3R01WHD75L6FG	1570545340	5	1343779200
AURB6K3RCWGRP	1570545340	4	1393891200
A2D77P9OGRSDJQ	1570545340	5	1262822400
AAO9XUA37MA99	1571623485	5	1348790400
A30S9CDVCNZ70O	157215635X	5	1389916800
A2MY9JR7YXEV5A	157215635X	5	1400025600
A2091GK19FSZDN	1572156384	1	1293408000
AY31K5V6I136C	1572156384	1	1392336000
A5NIQWTH7QVM	1572156384	1	1344038400
AXH2BC15K7E1K	1572156422	2	1359244800
A36DLFHRTQF0GE	1572156422	1	1377129600
A1PT973501E345	1572156422	2	1383696000
AEPPIYTL13MHJ	1572156449	5	1394409600
A208347M77DJOA	1572156449	4	1404691200
A1T2CM7TPQRQQU	1572157267	5	1362096000
A26S1XHLZTHZ5Z	1572157267	5	1395187200
A3K0QIL5VMP6G8	1572158689	4	1392076800
A1CQ3A1RMYXBNS	1572158700	1	1324857600
A1LBWVJ8ILM41T	1572158700	4	1388016000
A1SBODTW12K04K	1572158700	5	1389139200
AA44N1TH3YPNC	1572158719	5	1381622400
A10XOWN4P0Q1LI	1572158719	4	1391385600
A1GSHFWF4ZL05I	1572158727	5	1395878400
A2XZL4FN4J1YB6	1572299495	5	1209513600
A16MPE004JDLAR	1572299495	5	1281312000
AG8JOLZY3W1SF	1572299495	5	1357776000
A2EH0Z5L0C46HD	1572299495	5	1285459200
A3DKW39LHFPL15	1572299495	5	1267833600
A32RKY82WS28CV	1572299495	5	1181088000
A3O0CCBLNG3XPI	1572299495	5	1286668800
A2J7UQHT6DSVB5	1572299495	5	1401667200
A3PQUIHIN5A5J8	1572299495	4	1189036800
A22ZV6SYD73602	1572299495	5	1182729600
A397UQU25OY3G7	1572810173	4	1358726400
A387GXKDJXGPVW	1572810173	4	1383436800
A17QFVHSNJ0B0F	1572810173	1	1357084800
AF7DUY08T2J87	1572810173	4	1358380800
A1E4O6KND287EU	1572810173	5	1318550400
A272JIXHETSCGR	1572810173	5	1128902400
A3KM6UZ6QPKBAK	1572810173	3	1247443200
A1REZPI0N0D0M0	1572810173	5	1081382400
A8QP5ITTYLAT9	1572810173	2	1149897600
A37V8PEQSKZIO6	1572810173	4	1304035200
A1WZA9RASRJGO9	1572810173	5	1250467200
A3838L2XXYMILG	1572810351	5	1360022400
A3PO7QVN9AUPJR	1572810912	5	1122854400
A2U421I1LAS2WS	1572810912	5	1380758400
A3T3VKVYSNOX3P	1572810912	5	1364256000
AAWKZ1NHBX4WO	1572810912	4	1059523200
AGY2IFHTBCBN4	1572810912	5	1067558400
A3TT6A8O20RN4A	1572810912	4	1166572800
A15IEIGAC48RQT	1572810912	5	1366156800
A33Z7I2X3B0J4C	1572810939	5	1405814400
A3EFP2D1QFZ25C	1572810939	5	1353888000
AZIGDX29JCOKW	1572810939	5	1143331200
ASHGWY2FB0W2D	1572810939	5	1244419200
AZ52SNQ97QXXH	1572810939	3	1396396800
A1UF6HIS1Z8RM1	1572810939	5	1387843200
A26OSPO69K14CS	1572810939	5	1380326400
A3V99LWZLVSHV5	1572810939	5	1377734400
APTVMY3MWOT5B	1572810939	3	1389225600
A388NY85LG89MF	1572810939	4	1388880000
A1ZCGHJZIEHXBR	1572810939	5	1379203200
AYHSQZUMMV0J9	1572810939	5	1291766400
A6XUNF56FUA1J	1572810939	5	1308268800
A35QPNFJ38ARXX	1572810939	5	1395273600
A1ZHX46AYIG9GP	1572810939	5	1370649600
A2Y2NOISNIKA9D	1572810939	5	1357862400
A2KR4S39UKIW0R	1572810939	5	1356998400
A3TF2A0I16AWLO	1572810939	5	1357689600
A12LMA9CS276T0	1572810939	5	1314489600
A3TSM44FNXZ3Z8	1572810939	4	1335571200
A32K4T47SVNJX8	1572810939	4	1138665600
A2H95P0J94FG9Y	1572810939	5	1390953600
A2KSEKXNBB8RZV	1572810939	5	1318550400
A1PTT3YL2539EW	1572810939	3	1372550400
A2SAN98FGFLUHL	1572810939	5	1375228800
A21LQBK94KH4EE	1572810939	5	1378512000
A30EOBTIQ5KR3N	1572810939	5	1384560000
AIFDZKRT3BQGD	1572810939	5	1295827200
AL8IZH76TZF0E	1572810939	5	1400112000
A26OJCOOTEEU0S	1572810939	5	1324598400
A14VZRIPX4NLZF	1572810939	5	1144022400
AIFDLQMNJ7CS1	1572810939	5	1121212800
A136X4YO96SIO0	1572810939	4	1279411200
AUWUH63ETB786	1572810939	5	1200528000
A2FVLC5CIV0O2M	1572810939	5	1381622400
AGPOV6RF2QAYU	1572810939	5	1364428800
ABBRR56XU3GK2	1572810939	4	1231891200
A28J8APT7CG82Y	1572810939	4	1285372800
A2A5T4SPEWBPD7	1572810939	5	1275091200
A2RS3KKXS5SEMK	1572810939	5	1367539200
A28Y0M3F6IDE7A	1572810939	5	1374364800
AON6CA0JDE4OA	1572810939	4	1124755200
A2S2Z5MI0GOUDA	1572810939	4	1394150400
ART6M85Q31D1J	1572810939	5	1282694400
A2PH4NXOB22Y5	1572810939	5	1380672000
AR3W76VKEN0RT	1572810939	5	1401926400
A3L7RMIK3DFX1T	1572810939	5	1126656000
A3SXEZWQFXIK81	1572810939	5	1374883200
A22JQYQCECPNPG	1572810939	4	1404518400
A2QFJTGZUQYUTQ	1572810939	5	1357776000
A3G93N512M4W4W	1572810939	5	1310601600
A261EE72R8L1DD	1572810939	4	1319241600
A3H0PHC1EE5C4E	1572810939	5	1358035200
AA8VKB3HIWEVZ	1572810939	5	1354492800
ALJCBIBGP35XU	1572810939	5	1402963200
A3UJB6HQGNHOSM	1572810939	4	1271894400
A2KMVKKDZROKYA	1572810939	5	1391126400
A1DTOHMM2Y5KY0	1572810939	5	939168000
A3QJZROUG9TZ7Q	1572810939	5	1299110400
A3PYGEWTQNOO5Y	1572810939	5	1366156800
A289TO84TLHUG2	1572810939	5	1322179200
A190LVI4FPFFCY	1572810939	5	1299110400
A3JZ46AR11XA3J	1572810939	1	1397088000
A9AV6J9C63D73	1572810939	5	1364256000
A38A5VEFC7TDF0	1572810939	5	1296864000
A2P8Q02ONV6GR6	1572810939	5	1329782400
AZB3LIPFZ5OFY	1572810939	5	1399593600
A30SPLOXN19BYZ	1572810939	5	1168300800
A510ZJU0Y6P5S	1572810939	5	1363910400
A2MDN2NJ124766	1572810939	5	1377302400
A8KPFQKJH0X1L	1572810939	5	1402185600
A1VMSBO1JL4KOK	1572810939	5	1404345600
AV1FJ6BY12TQN	1572810939	5	1293321600
A3UYOX2P82DMH4	1572810939	4	1394064000
AUSKSK3ZUB5Y4	1572810939	5	1374278400
A1FW1X9NPEQ7W2	1572810939	5	1292025600
A2XXILC835GLSA	1572810939	5	1284249600
A2JTMTR2BZGLX	1572810939	5	1119657600
A3JXJVKULEVTJG	1572810939	5	1233360000
A13FXCSP3X9ZLA	1572810939	5	1355184000
A2K3IA615BMO8M	1572810939	4	1330473600
A366LE5HA8S8GB	1572810939	5	1231286400
A17VOQWEVC8QQK	1572810939	4	1313107200
AS8KQJIQLXIBU	1572810939	2	1390694400
A1A6JC5BDBMF1	1572810939	5	1354406400
ACOIXSEQVRLHU	1572810939	5	1375228800
A3PXSUGGKIC465	1572810963	5	1327708800
A12JHYIGLQ2K8N	1572810963	4	1403136000
A37PPLULHT6CFQ	1572810963	5	1367366400
AHJ0U4V74OVIP	1572810963	5	1224720000
A15ZQYY68UZIR2	1572810963	4	1391126400
A1XS3JTDISZKRP	1572810963	5	1373673600
A10772W3FXEQKP	1572810963	5	1330214400
ALSBZE1M3A3ZZ	1572810963	4	1372377600
AGJ43E7HGMG9R	1572810963	5	1395878400
A2DNID676UR2PP	1572810963	4	1344556800
A1UARSRLN8MNEC	1572810963	4	1303516800
A1ZMO33TZWHYSR	1572810963	1	1364860800
A2PI434VAUP3LF	1572810963	5	1389052800
A20XWLJYTDPUWT	1572810963	5	1368057600
A2YBIG7LUGZL7U	1572810963	5	1343520000
A2SAM1W6BKN3KI	1572810963	4	1322438400
A1KDUHV1ROTP19	1572810963	5	1322956800
A3TKDAN3LQWWRS	1572810963	5	1274572800
A3AKENV9VR6JQR	1572810963	4	1389571200
AXKN632FHHC17	1572810963	2	1373587200
A1DA202P67HGUK	1572810963	1	1399334400
A3S0U1KBGFGGC4	1572810963	5	1358208000
A3747YPXOBXRAT	1572810963	4	1359072000
A9EABIKT2J4JA	1572810963	4	1339804800
A3I3RIJAJBMRAC	1572810963	5	1395014400
AN84WWAD0UYRU	1572810963	3	1376179200
A3PO7QVN9AUPJR	1572812060	2	1122854400
AGY2IFHTBCBN4	1572812060	5	1067558400
A3PO7QVN9AUPJR	1572813059	4	1122854400
AGY2IFHTBCBN4	1572813059	3	1067817600
A1PO2QIP6MT4WK	1572814454	5	1323388800
ATI6P2JFTFFH1	1572814454	5	1391644800
A12F86QKP9QJH4	1572814454	4	1286755200
A35ATO08R0G7FO	1572814454	5	1261094400
A1Y8D0M5BM78L8	1572814454	5	1305676800
AXEVCOHRENLJX	1572814454	5	1235692800
A2BSSPBETDG001	1572814454	3	1237507200
AJ3P7ZWFKXJ8M	1572814454	5	1357257600
A1RO42JZ533PZS	1572814454	5	1403308800
A31ERBF0UVZYQL	1572814454	5	1384646400
A2YSIRAWG06WZA	1572814454	2	1323820800
AMRJP1UBCX5LL	1572814454	5	1168300800
ATNICNX0QEO3C	1572814454	5	1396396800
AXORRIVEZ34ZH	1572814454	4	1373155200
A3LDQ0NBKG6HYK	1572814454	5	1241049600
A2BLYLU2FR2DIS	1572814454	5	1308355200
AZJBUKLDUF8WN	1572814454	5	1215561600
A370MLG90XZJHK	1572814454	5	1293494400
A1XIWWWW1AMSEA	1572814454	4	1236556800
A2FYKL9Z3ZPN6G	1572814454	5	1214438400
A1BA39KP6EO6F9	1572814454	5	1279152000
AFCBHSKU1RM4L	1572814454	5	1359158400
A3EKS6SJD4NB4P	1572814454	5	1207353600
APAIHGSG5ZM2H	1572814454	5	1360540800
AAKC2E1HYL5M4	1572814454	4	1367625600
A1K7NL8NRQW1L3	1572814454	5	1386288000
AB80AZACI8S36	1572814454	5	1229817600
A31T382RIRLK9K	1572814454	5	1369008000
ANA4QNJRV0HZL	1572814454	5	1253318400
A2HY5RQF0ANKSF	1572814454	5	1255737600
A1YL1PUEHA908	1572814454	5	1295222400
A2H79NCV2J23CO	1572814454	4	1292976000
A1HOF76O12DK4G	1572814454	5	1380153600
A2T9DMWH2ZQGPI	1572814454	5	1230940800
AROKOYMPITYGP	1572814454	3	1397952000
A2CT7J55M4AUGP	1572814454	3	1298419200
AERK9BTE4J3H4	1572814454	5	1390003200
A22M2LXL689L03	1572814454	5	1317168000
A31MBJ4BCS9HB5	1572814489	5	1324857600
A3R9LRI6MOSLA1	1572814489	5	1389657600
ATI6P2JFTFFH1	1572814489	3	1391644800
A14I0JLETDV4BP	1572814489	5	1281744000
A2JPK5PYW269DI	1572814489	5	1207440000
A7T1WT22L3IYS	1572814489	5	1370995200
A1T3CTBEYVZ5PX	1572814489	5	1284422400
ABUR44P8PCSMJ	1572814489	3	1356566400
A285S1FSDUKMWH	1572814489	4	1376438400
A1H3GTBG0M2XS8	1572814489	5	1270684800
ATI6P2JFTFFH1	1572814500	3	1391644800
AXJ4LTRUZIZRK	1572814500	5	1365033600
A21ASXQWWPEJNE	1572814500	5	1404086400
A31ERBF0UVZYQL	1572814500	3	1384646400
AAKC2E1HYL5M4	1572814500	4	1398816000
A2DOMUKN1GKJPG	1572814500	5	1287360000
A2T9DMWH2ZQGPI	1572814500	5	1247788800
AERK9BTE4J3H4	1572814500	5	1393113600
A2Z5NCG2SBI58Q	1572814519	5	1240012800
A3KQ36IK8CL27P	1572814519	2	1363737600
A6RGJ7PWDM8YC	1572814519	4	1204588800
AAKC2E1HYL5M4	1572814519	4	1398816000
A1JUTA96HN661H	1572814519	2	1262217600
A2T9DMWH2ZQGPI	1572814519	5	1240012800
A2UIZ191A6Z4UG	1572815175	4	1317686400
A32LJJ4GC53DDP	1572815175	5	1242604800
A380NTW5MU64UM	1572815175	5	1193011200
A8NODYFEIARK8	1572815175	5	1403222400
A2BZTC1HJ5N83U	1572815175	5	1376784000
A1HJRA4PD774FU	1572815175	5	1216857600
A1VU3G0A43J2JU	1572815175	5	1274054400
AYUP6UB3U4HJE	1572815175	5	1398211200
AFJOLTOREWZWD	1572815175	5	1368662400
A2XERN8MMVU15A	1572815175	3	1390176000
AH9K151TZ6ICN	1572815175	5	1217289600
A21XK5X67O63OG	1572815175	5	1388188800
A4COR00Z5V1F9	1572815175	5	1388880000
A2DPRU8CY3A4KZ	1572815175	5	1315267200
AEEHA84Z0R3BB	1572815175	5	1200268800
AQSU58L0QIE2G	1572815175	4	1133049600
A2WBGUOT4I5CEF	1572815175	4	1353715200
A2QCK6PIXS740E	1572815175	5	1196035200
A2AN8IRLSS4QQR	1572815175	5	1372550400
AZRSA7YABCO3C	1572815175	5	1287878400
A2XUTJJ678UBQ5	1572815175	5	1264377600
A2VUNUJSOTCE1E	1572815175	5	1365984000
A2G9ZSF7EH8DQT	1572815175	4	1220140800
AY46QNC8GWCY	1572815175	5	1168300800
A1L2QYUT8I74GD	1572815175	5	1359072000
A36UNH15M0X4G5	1572817178	5	1352246400
A256Q7V6I1FB8M	1572817178	5	1371600000
A2THLYTC0S031Y	1572817178	5	1389139200
A3F8K1QT2ML49E	1574571729	5	1363219200
AN2WDDRGJTSML	1574571729	4	1384560000
A2RGXRXR21ZD4K	1574571907	5	1402963200
A3PB6UCFFFB2N2	157489210X	4	1362700800
A1DLUSCKFULU9C	1574892282	1	1353974400
A1RQPBQTVRE0TF	1574896083	5	1226361600
A3V8QINNGV076L	1574898833	3	1370131200
ASGL6GZJ5EYVM	1574898841	2	1334361600
AH7J410TLGM6I	1574898841	2	1391558400
A2UC2FWI6BAFM7	1575282011	1	1342828800
ABJTRWYP2AKMF	1575282011	5	1316044800
A1J69ENM1F319G	1575282011	4	1287532800
A1YVYFSWYZ1I6T	1575282011	4	1221696000
A31U9HVZ1H6V89	1575287544	1	1334016000
A2APDIMZ6XBF5E	1575288230	5	1221523200
AX16ARVPFM7WG	1575300591	5	1352764800
A1743Y8SZAFXC2	1575612143	5	1279756800
A26QJ4YHV0NW9V	1575612143	1	1258070400
A39M6J0LSD8CM	1575615150	1	1389571200
A1GKWFR7V778YW	1575615150	1	1381536000
A2WTDIJHDBC3AY	1575615444	2	1404604800
A1A5XLHFZB9LWU	1575615444	5	1391731200
A2H6LYEAEMRCCY	1575615444	5	1387324800
A1TADH1XM9YM5T	1575615444	3	1392681600
A3H36T0KI6LBOT	1575615444	5	1316304000
A1TLGWO3XICPWA	1575615444	4	1347840000
A5NTWG8GTXO88	1575617595	4	1375401600
A3U07ZSJAXVNQP	1575617595	5	1378857600
ABDX7H5LA2IB0	157734670X	4	1312416000
A2SWD1LATZGVZ7	1579820530	4	1356998400
A2JUQ5BEFTZ83X	1579820530	5	1354233600
AQZ6UJUEUF7TR	1579820530	4	1350000000
A1JSQWOAYL2R6I	1579820530	5	1361491200
AWNSQQJ44NPBT	1579820530	3	1261008000
AGKCZFMS8Y5LH	1579820530	5	1317340800
AMR1UGZ1QNZFK	1579820530	5	1264464000
A1I3CIHCDHXJ2C	1579820816	5	1355356800
A14BT3KVWGQZFS	1579820816	4	1295568000
A27M3THM5ZJBAI	1579820816	2	1354492800
AS6B3DCGR9L5T	1579820816	4	1263081600
A1EFLBEP1FWO04	1579820816	5	1183507200
A3JQPRGZ1QYLVW	1579820816	5	1390435200
A2OSSH2V4NQNEZ	1579820816	5	1198713600
A313Q2CY3HA9OS	1579820816	5	1262995200
A1OJYHX3BF62P7	1579820816	5	1358553600
A3B0RF5HUMMZ9O	1579820816	5	1268092800
A3VOX3V2FNV8U2	1579820816	3	1347148800
A57PBKW7BREK2	1579820816	5	1195084800
A3VZFXQ7VU1T9H	1579820816	4	1239235200
A13FT47H61313D	1579820816	4	1265414400
A3FVOCOJEKB13K	1579821715	5	1232496000
A345HP7VBSL63A	1579821715	1	1291420800
A2BUUH0N2JO09N	1579821715	4	1385769600
A2S6OROTYEJ59Q	1579821715	4	1231286400
A2Y1JFQTZTBLVV	1579821715	5	1359763200
A3UXLW3S3Z2F4J	1579821715	4	1251676800
A2EN1W76P6KVLG	1579821715	5	1392249600
AR5619FLT3MDG	1579821715	5	1326412800
A2D4615GLTXCIT	1579821715	5	1379203200
A2ZOZX7INVJ6DT	1579821715	1	1262995200
ARULQ82VM32C3	1579821715	3	1338595200
A1CHVR9QWPXUO5	1579821715	5	1397088000
A13KA6JRPOUK6U	1579821715	5	1125360000
A1XPG67PJRC7BE	1579821715	4	1194134400
A3COLUL78CPZ9I	1579821715	4	1264032000
A1Z1BMGGU1D477	1579821715	5	1133827200
AZZD8E8IOEPPU	1579821715	5	1400198400
A2I8RNHG2RMIY4	1579821715	2	1389052800
AU23FI5FT699U	1579821715	1	1349827200
A1G38NMYUZ8RM4	1579821715	5	1286150400
A2LDN3S9ZP4VRS	1579821715	5	1327190400
A2DTDJYNGWAQ6O	1579821715	5	1389830400
A2L73ZLFN2M5ST	1579821715	3	1233273600
AD3VYTBOKAXKJ	1579821715	5	1129161600
A9KPIZFL3O89P	1579821715	5	1398902400
A2NPXE49H7LLW4	1579821715	5	1379116800
A1371MT4DIWSTX	1579821715	4	1401408000
A20JJJH7AHBZ8M	1579821715	3	1364774400
A2FXXW2SRYUBMU	1579821715	5	1127606400
A1WK64OV93G9TA	1579821715	2	1232409600
A12MTNV4MC24WM	1579821715	4	1388016000
A2JC545K20CO25	1579821715	2	1397606400
A3LJL9UCVPLIPO	1579821715	3	1389312000
AA20B6MFOSBT2	1579821715	5	1376524800
AKBCC88QCLFGJ	1579821715	4	1375660800
A2EUFVNPKN437E	1579821715	3	1390003200
AJDKP2E2GZT3T	1579821715	1	1350518400
ATRYF0Z8ESFI9	1579821715	4	1390262400
AHEEEMI2CQI2M	1579821715	5	1260316800
A2ST5M8E6Y8VSC	1579821715	5	1370217600
A3BRDWQGAWKHJA	1579821715	5	1225756800
AZVMDCXHNN51R	1579821871	5	1318118400
A11RFXD16YR962	1579821871	5	1376524800
A2LJBYFJYW1XQC	1579821871	4	1284336000
A3AJH2D4WZSD9T	1579821871	5	1313971200
A1UXXNA0SJQ8ZO	1579821871	4	1203984000
A16OTELXIA597D	1579821871	5	1275609600
A1QU05818T09R7	1579821871	5	1353974400
A21ZI8BO0OUP5M	1579821871	4	1134172800
A33JSABSBMLJM0	1579821871	5	1195948800
A112N0PGYJCYA2	1579821871	4	1231891200
A309LMNJ0CVO5T	1579821871	5	1256342400
A66W8QA8QWB2U	1579821871	5	1290988800
AGSPGTI8QMNCX	1579821871	4	1305849600
ATM89PVWR2I4V	1579821871	3	1360713600
A3SKMPRVFWK0HH	1579821871	3	1200528000
A19SH8O8Z6T8SN	1579821871	3	1315267200
A21U0QNFYQ58N	1579821871	4	1133222400
A132XPOH8HQVH3	1579821871	5	1194652800
A3OKEXC6Z2O8D0	1579821871	2	1229040000
A5GPH59NDWJRB	1579821871	4	1318464000
A2V903RZC6LS7I	1579821871	5	1198713600
A2UPY6GOOYLXWO	1579821871	5	1199059200
A18FK0U0UM1GW9	1579821871	5	1191974400
A3R5V8RGE5MX8X	1579821871	4	1199664000
A2MFDNU2MFH5YX	1579821871	5	1290470400
A2UG8Y3CM5A4S9	1579821871	2	1209340800
A170F4SNHHU8OG	1579821871	1	1168473600
A2OYR9CTUO1GWL	1579821871	4	1198713600
A3PBMA529XH0M3	1579821871	5	1156464000
A6IJC45PAUEVX	1579821871	5	1234915200
A70NT8LBNMUNU	1579821871	5	1195689600
A3LI68CMDB5WJ1	1579821871	5	1208822400
A2Y8RE9K6TWM8	1579821871	5	1163376000
A25KKXUQQ0OLWB	1579821871	5	1224288000
AVBBO4PPUKBWS	1579821871	5	1325376000
AXVUV6XX2R5AR	1579821871	5	1245888000
A1ZVDNAFW7T6JO	1579821871	5	1197417600
A22BT0W8TOBR2V	1579821871	5	1404777600
A3VRDJ3RH5LN2P	1579821871	5	1260057600
A2IGD1XE8NFNJ7	1579821871	4	1309046400
A11M44H37NTODA	1579821871	5	1293926400
A3OL2DBWKLLKYZ	1579821871	5	1242432000
A3MELC9RQKAAS2	1579821871	5	1306627200
A18HNK2UYRDHDP	1579821871	5	1403049600
A2BCS3A2L0JRPL	1579821871	2	1191369600
AT7ETF5YJ1PX8	1579821871	5	1168387200
A1HXK38EFA6Z3	1579821871	5	1169078400
A1PKCNCQYO5YX	1579821871	3	1200787200
A2VPZDOC3D1QPP	1579821871	5	1243900800
A118OODLAUCAZ7	1579821871	5	1278720000
AIA9L2CR6FEII	1579821871	5	1135641600
A14XDU8O8B2M80	1579821871	5	1199836800
A1EPK4P4A3UY48	1579821871	4	1168128000
A17CUQ01RBLJWZ	1579821871	5	1168128000
A1RZFHDVP0TJB2	1579821995	5	1202688000
A1Y448U695FUVR	1579821995	1	1240963200
A3539IWCPJ5JSE	1579821995	3	1169164800
A3TKYU2NS1TQ0L	1579821995	5	1265846400
A17TV6D9Z9D5R6	1579821995	4	1236556800
A2ZQV71ZHK6KL1	1579822096	5	1361836800
A3POY9ZKR38K3W	1579822096	5	1372809600
A2PEWU399QVS7Q	1579822096	5	1381017600
A1DMV8H9XAC0JD	1579822096	3	1250380800
A9YQJIP3WZXY9	1579822096	3	1396224000
A1PC62XLQL8846	1579822096	5	1357344000
AARJ6AAU9OMKG	1579822096	2	1371600000
AHZDFJFXWYLKT	1579822096	4	1376524800
A2FRBBVLPQI251	1579822096	5	1404345600
A2FOQRI8GK7QQA	1579822096	5	1359244800
AF9D210IBR1AZ	1579822096	4	1374796800
AIKGP5NQIDSAE	1579822096	5	1356566400
A31T9XJE0WPGKM	1579822096	5	1392940800
AWQOIL4RHYV33	1579822096	3	1370390400
A129QHY7NETJBX	1579822096	5	1349654400
A2NIQY4BYWN5Q1	1579822096	2	1404864000
A2ELY4A6MKQJEF	1579822096	5	1380672000
A1NXBG4LC8M26L	1579822096	5	1210204800
A3KE2MYVKIPQA2	1579822096	5	1387238400
AG0C9KH0CVHK9	1579822096	5	1317686400
A2GS7ZQ4OOOED2	1579822096	4	1286150400
A3CRS33AG8QG3P	1579822096	3	1367452800
ALC8VUO00H3DR	1579822096	5	1387670400
A20OXLUJ8PXVFG	1579822096	5	1394064000
A31W3PIXKEBW2U	1579822096	5	1379894400
ANDM95XT48LMU	1579822096	2	1359158400
AW5IN2UE4T0M	1579822096	5	1284854400
A3LSOYNPSIVB4G	1579822096	5	1223164800
A10S46KIVSBNUP	1579822142	5	1242345600
A2M0UFVM9QIYVH	1579822142	5	1265328000
A7UWAROIXG7BH	1579822142	4	1266969600
A15U9NX4NZ5KAG	1579822142	5	1271289600
ATMEQEPXK5U8O	1579822142	4	1282953600
AASPSBSBR38IB	1579822231	1	1391472000
A2CHO8G3QDC53W	1579822231	4	1243296000
ARL6NSTGVFV1B	1579822231	5	1362182400
A2UCB719XI4HLN	1579822231	4	1244419200
A19KIC3NTD8R3F	1579822231	4	1303430400
A1O4E07SB76LRD	1579822339	5	1366416000
A1JR1LHGM20QIW	1579822339	5	1288915200
A2OPKJ9UJ9W4JB	1579822339	5	1269043200
A1ABMIIDGK9VHZ	1579822339	5	1371859200
A2UI3YAXMXIFRT	1579822339	5	1359244800
A2FIH5RJCYV2IU	1579822339	5	1359590400
A28YGV53FLPGMF	1579822339	5	1388707200
A1WNUAO95KXMS4	1579822339	5	1235174400
A2BDK0J2GPBSYT	1579822339	5	1403395200
A1RHQTSFZF11BP	1579822339	5	1367020800
A3NMOPLXURQLD	1579822339	5	1372982400
A34658LJRT8A8F	1579822339	5	1397692800
A20ETDKIY5N6BG	1579822339	5	1394064000
A1TLVGD2ELXIP7	1579822339	5	1335916800
A141I9UE90PEWP	1579822339	5	1291766400
A7QEY0IX5IU8S	1579822339	5	1386720000
A1AYCRG3BGL3R2	1579822339	4	1389916800
A124AQI1I5CYYT	1579822355	5	1385164800
A2O66UNYAZ77HV	1579822355	5	1270512000
AN97Z1DJ1LK9V	1579822355	3	1260144000
A3AO81QJZDVYUB	1579822355	5	1357344000
A4U36I42U74WU	1579822355	4	1294876800
ACT2AA008KB31	1579822355	4	1387152000
A35YWSFFKY9H38	1579822355	1	1355788800
A2MYYYIV8Y4YH1	1579822355	5	1245801600
A1A9QDTM2XA7DU	1579822355	5	1386633600
A16LP7KHC7FA2R	1579822355	4	1394841600
A22DXDIYXPBVSP	1579822355	4	1351555200
A3OP2HHE62WUCU	1579822355	5	1392768000
A1GXCTXOZ1LEH4	1579822355	5	1357257600
A320UDBMN1NR0I	1579822355	5	1336953600
A16C59ZEPWKHGJ	1579822355	5	1292198400
A2IZ0VT9QXGO7	1579822355	5	1233273600
A1DDTLT45XUAAD	1579822355	5	1256947200
AZOIAMUAWPB1K	1579822355	5	1358812800
A2UK17EQXKFSAX	1579822428	5	1355184000
A34NQAKB3EVM3W	1579822428	4	1259625600
A14LGZI14NEHIN	1579822428	5	1356566400
A11M1PXBCRVV9O	1579822428	3	1326758400
ANYIR3ST1XLD9	1579822428	5	1291420800
A1XDT2WCVOXDUU	1579822428	4	1243382400
A1R637Q728TQ2N	1579822428	5	1396915200
A11SE91WV2Q76P	1579822428	5	1286150400
A1P27HWO9FPZC7	1579822428	5	1357603200
AXKSUH82WP9EY	1579822428	4	1314316800
A21Q93FZFQPYPY	1579822428	5	1323907200
A1QI0JHYTMYNOQ	1579822428	5	1287446400
A3PHL2ZX5J8ZS5	1579822428	5	1383696000
A1MD3GX03X5ZAL	1579822428	5	1367452800
A2WW5CMXAAMSQ5	1579822428	5	1355616000
A3HSTJHYPZD410	1579822428	5	1388361600
A16TZTM8RK6TE7	1579822428	5	1317686400
A3LPVOBF7JJBJL	1579822428	5	1356566400
AHKZ92HOR1I90	1579822428	5	1241049600
ASWZ8URDO2ALO	1579822428	4	1327708800
AG5HX0303D0LB	1579822428	5	1305763200
A1YXPZMYHCKIBM	1579822428	5	1389657600
A3IAJ4FS3X8KSN	1579822428	5	1325721600
A2SPRTQCKKKLD9	1579822428	5	1273795200
A2ZIU2V3G98E4U	1579822428	5	1399939200
ANPMPJX9JM2X7	1579822428	4	1284076800
A1WDZSCME0PSG	1579822428	5	1297468800
A1RNZXGB5QGNU9	1579822428	4	1241654400
A2MGCJVV0ZPXA3	1579822428	5	1355961600
ABC2WHJQWLAGB	1579822428	5	1242777600
A1V0LP4WFZTS33	1579822428	5	1296172800
AGH0MKUUWGOWC	1579822428	5	1352246400
A1IWO15UZK74E4	1579822428	5	1244851200
A1CTZDO3P9V6N0	1579822428	5	1373328000
A320K7UKZUW3HN	1579822428	5	1329091200
A3SX05II5YF3DA	1579822428	5	1377475200
A1H0W2KKOK6JMV	1579822428	5	1348272000
A3G9AVAFD1NI47	1579822428	5	1389398400
A3URJ89JCTPRDS	1579822428	3	1257897600
A2M6HUUTG6QPUX	1579822428	2	1349568000
AENZSVW3R20QB	1579822428	4	1387584000
AKMWXEV6FQO4J	1579822428	2	1295395200
A90LFUVOHQ6FS	1579822428	3	1277683200
A1ZR3X9UBPRB9W	1579822428	5	1379894400
A3VYZ1YDQKUGY8	1579822428	5	1289433600
A2MO0SVDI7TEQ1	1579822428	2	1388880000
A3LH9ZGOC6JVT2	1579822428	5	1318032000
A148HPRAP70RSN	1579822428	5	1380672000
A1E1NDX6WOKEMC	1579822428	5	1355184000
A2NG2Q417MP19O	1579822428	5	1372032000
AQQVCUH2DFM9C	1579822428	5	1242432000
AJTF3V4CQY5A9	1579822428	5	1354492800
A2IB0ZZRKORRI3	1579822428	5	1238889600
A190YVGCORUTUU	1579822428	5	1353888000
A2TNMJC44LY2SS	1579822428	5	1386720000
A27X9MZAK8ZK08	1579822428	5	1387497600
ARVSKWE759AOX	1579822428	5	1246752000
A2O12YCUYZHMRQ	1579822428	2	1404691200
A39PHWZ3ERBGKF	1579822428	5	1294617600
A3QH6YV4IA7EMK	1579822428	4	1258675200
A2MHXXZYMD3N1W	1579822428	4	1262995200
ASIZPFCZYXVEQ	1579822428	3	1260057600
A5884QBFBI9SK	1579822428	3	1290556800
A1HF58MM6LL38R	1579822428	5	1387065600
A384GK7FM33I7Y	1579822428	5	1396310400
A1SBPHXRQNNP7O	1579822428	5	1395964800
A3GMPS9QA4YSZV	1579822428	3	1327795200
AXT3SPOXM2BDJ	1579822428	5	1336521600
AZPRGA2KU5RKU	1579822428	2	1250035200
A1CFWVZ7UJVTZL	1579822428	5	1357948800
AMV51BYKVPV4L	1579822428	2	1387152000
A14QBG70CG3VQB	1579822428	4	1296086400
A2TXFWQLYB4BHU	1579822428	5	1292371200
A1EEWOWJ82UJXZ	1579822428	5	1269216000
A2VKYCBQ041GPS	1579822428	5	1254182400
A3AOQXR2IXDAKA	1579822428	5	1266969600
AJ1QOIRPBDVY8	1579822428	5	1362268800
AF7IS60L3IMYZ	1579822428	3	1325462400
A2Q6H36MK5WVOL	1579822428	5	1385769600
AELYF5B2AXE4D	1579822428	5	1390003200
AJ0G4ZPDFTR3D	1579822436	5	1357862400
A1VOXACMO5PYWA	1579822436	4	1364428800
A13AEBA2077P68	1579822436	5	1393113600
A1FPO1GUUPYWNC	1579822436	5	1373414400
A2F9TTHUYEGFA8	1579822436	3	1358985600
A1II0JII6YNZPR	1579822436	5	1375142400
A2SP0IC0B2SYG7	1579822436	5	1400803200
AQE2BZ443TJJG	1579822436	5	1358812800
A3K4NF1MOQEOXH	1579822436	5	1356652800
A23UNOKRMTLYY0	1579822436	5	1394668800
AJD17FIW9SMKG	1579822436	4	1373414400
A2DSG6MYAPEPGY	1579822436	5	1361577600
A1OTJ924VYC27F	1579822436	5	1391644800
A2B1YC5RTHU25S	1579822436	5	1368489600
A3SWZ1649P9GPR	1579822436	5	1357344000
A1P2LAVPKTTB1U	1579822436	1	1391040000
A2RHRS71IJ35ZK	1579822436	5	1357516800
A3L1NJR91VKPQG	1579822436	5	1355443200
AEBMXX5N8LDA3	1579822436	5	1379808000
A2JXPHZORW26IF	1579822436	5	1354060800
A3G7ZR1Q0E4UIB	1579822436	4	1357862400
A8MO80O4P1ZK0	1579822436	5	1337040000
A2F542TMYA7RKI	1579822436	5	1357948800
AYF7ZF2UUBQOW	1579822436	5	1352764800
AJYFPYXQTR217	1579822436	4	1355961600
A3TW87GY457HGD	1579822436	5	1353888000
A1HV770JT248A9	1579822436	5	1355097600
AN35QV97UFYMO	1579822436	3	1360108800
A3C84RHH8ILTME	1579822452	5	1336262400
A344AFX76W1ZV1	1579822452	4	1390089600
A3L5R7NOBYWJLT	1579822452	5	1376870400
A33BIN0VIKPF3A	1579822452	5	1362787200
AYZ1FBQJEOP3F	1579822452	5	1391126400
AO1PUKE6H0TLD	1579822452	5	1267228800
A1CP421UAUV83Y	1579822452	5	1399334400
A15WNW3EY7LQ1I	1579822452	5	1395619200
A368OHED0NH636	1579822452	5	1356566400
AO5Z5AMAGDUSO	1579822452	5	1393977600
A1DMQH48P0K0ND	1579822452	5	1363305600
A305GFV2OZ34J7	1579822452	5	1392422400
APSPP0HLLA1LT	1579822452	5	1358812800
AIFBM8MW3OPYK	1579822452	5	1390262400
A1J69LEYRDV71O	1579822452	5	1367712000
A3IBHPC73L9PN8	1579822452	5	1314230400
A33USQHC5WAF9Y	1579822452	5	1394582400
A2SKJWZZVE2Z4H	1579822452	5	1387929600
A3PRYQ6JKZ9FP8	1579822452	5	1356739200
A2HH6BWODC3S6L	1579822452	4	1400198400
A3SG8QEXBBOWEO	1579822452	5	1357862400
AA3GKHNQW0Q6T	1579822452	5	1363478400
A2LKXDUWPIZW5D	1579822452	5	1397433600
A2P9LV42GCKI3D	1579822452	5	1322179200
ASE55P6R81779	1579822452	5	1389052800
A1RKNHVMKY1U8	1579822452	4	1295395200
A1ZHMMBM9U9WXC	1579822452	5	1365552000
A3FGTHDZLKDR6N	1579822452	5	1373068800
A2WCOVUI3L5BS3	1579822452	5	1397260800
A27L4UMRZXIUBW	1579822452	5	1356998400
A2TE0RSOQJJOXW	1579822452	5	1326672000
A3BBW8L51QBNMK	1579822452	5	1390262400
A2NBINRO67TI1F	1579822452	3	1372118400
AQ9CJJNRGCB2V	1579822452	5	1398384000
A8SJ88BYO6NS3	1579822452	5	1363737600
A1ZZJNLC4MR36E	1579822452	5	1397865600
A1RP1T6ZUG9SUN	1579822452	4	1321833600
A1G6KWTPVWLUS7	1579822452	5	1395964800
A2RNC8OXGFSLJZ	1579822452	5	1394323200
A33CAOHDCWJ3FI	1579822452	5	1355270400
A2MHWJLZ8UEH23	1579822452	5	1385942400
AOEB61JBXW165	1579822452	5	1342396800
A227QPPK7A5Q8L	1579822452	1	1403740800
A1TLSGH87368R9	1579822460	5	1388275200
A341YUZSA3TOU5	1579822460	5	1357344000
A2U138G3VKRZSL	1579822460	3	1274054400
A2HKV3O7VTZW0M	1579822460	5	1386720000
A1FZ5IRP5G04UM	1579822460	3	1299628800
AGXWKKSITSWPO	1579822460	5	1367712000
A3UHO4AMXJOE4Z	1579822460	5	1362096000
A24BDJILL90XET	1579822460	5	1404864000
AGHLJPGZQN4OH	1579822460	5	1248307200
A6Q70KGE619HF	1579822460	5	1387065600
A7WQCE9FJQDO2	1579822460	5	1359504000
A2GHS1VP9547V2	1579822460	4	1288656000
A14EJZE2SZEWN5	1579822460	3	1383955200
A3Q3PRY6RS5MH5	1579822460	5	1400630400
A2AMHNXDXEBQ1S	1579822460	5	1224979200
A24EU0TLSP0PHF	1579822460	5	1321574400
A13N2FJH9UK8T7	1579822460	4	1309132800
AF2QT3C7B7Q4J	1579822460	5	1302048000
A2XG8I7VV2AUQG	1579822460	5	1253664000
A2J9DQ5OACM0JS	1579822460	5	1381104000
ADII067IAFPEP	1579822460	5	1355270400
A2IJGSC5VOKK9V	1579822460	5	1364774400
A3D9O5ULJ1XFU9	1579822460	5	1375228800
A336YYBBOC1PXO	1579822460	5	1384560000
A11JNMZRKL6U5T	1579822460	5	1325894400
A26ZOE1E29PJKP	1579822460	5	1351641600
A2MALF1MJMUZFC	1579822460	5	1356998400
A1RIEEU1MQMMC8	1579822460	5	1315872000
A3PZ7LHH7Y7TJL	1579822460	4	1313193600
AA3GKHNQW0Q6T	1579822460	5	1302739200
A917SZCXXW67W	1579822460	5	1318550400
A4D1N9RV4LVG4	1579822460	5	1370390400
A16V74IA4HW9CH	1579822460	5	1391126400
A1U42SHL9ICT1D	1579822460	5	1298592000
A28EOE2UNME0U5	1579822460	4	1372982400
A3V9GETOJBYKSX	1579822460	4	1271894400
A2KAVIGB0P4QIO	1579822460	5	1403395200
A1YZ27PL8JSBPF	1579822460	5	1371168000
AJOE1Y26XQFAB	1579822460	5	1264809600
A3F005JR77VM23	1579822460	4	1389744000
A2A62DA5JO6LC2	1579822460	5	1283644800
A3IY9OR74S0ZPY	1579822460	5	1366502400
A1XQFYMYJEAIOD	1579822460	5	1387324800
A1JL8QKD1S4YP0	1579822460	5	1352332800
AE9JJNC1KUY	1579822479	5	1405123200
A2DV5M1BQG5NOK	1579822479	5	1366416000
A2NA4X4Q9SAQWB	1579822479	5	1313366400
A2Y3RDAF9RCE90	1579822479	5	1374796800
AYJARJ3UEAQSV	1579822479	5	1398384000
A2R5QQBR79XURA	1579822479	5	1381017600
A3SC6SPJ8XN7AD	1579822479	5	1401494400
A189V0GDG2CS8K	1579822479	5	1356652800
A3CZ7L2G3Y1INH	1579822479	4	1332633600
A1DNPLMNVO9PZ3	1579822479	5	1342742400
A2HZYS6A1GR4WG	1579822479	5	1368403200
AXEP9T2D7XMBR	1579822479	5	1351641600
A3QGAQIF4B2RPG	1579822479	5	1387152000
A19HPS7ERJOH8V	1579822479	5	1379462400
APWPTZUYI3ZON	1579822479	5	1356393600
A2BRKWLH8TYL4B	1579822479	5	1331424000
A2UAL5UOVTDPBR	1579822479	5	1354233600
A21KCOMXLHVBXT	1579822479	5	1387238400
A2HJZQ28BY8H4Q	1579822479	5	1302307200
A3O5GQYE23E0AH	1579822479	5	1263081600
A17046UNK3KIO6	1579822479	5	1367452800
A37AO20OXS51QA	1579822479	5	1274918400
AD174KJ6SC1PV	1579822479	5	1397606400
AQ3BEIOS3C7N7	1579822533	5	1391731200
A9KXR1W49NIUE	1579822533	5	1392422400
A26UH33N8MG1LR	1579822533	5	1293667200
A2RIMYP472MNZ7	1579822533	5	1392768000
A3JWYG1USYPPW8	1579822533	3	1350777600
APGHU7YLQUESN	1579822533	5	1391212800
A313QDF1XDGIRH	1579822533	3	1394236800
A2OSC6NUPO5CGD	1579822533	4	1359763200
A2URWZPG70VL9T	1579822533	5	1378339200
A3PR46ZESFU1BB	1579822533	4	1398211200
A3RMS7Z3FIS74S	1579822533	3	1318032000
A1AYCZ9JDKV2YC	1579822533	5	1394323200
A3U263E0IPT5IZ	1579822533	5	1355788800
A2IW5V1VC0N7WK	1579822533	2	1383955200
A15EYYRHV2I6L8	1579822568	5	1325980800
A2XGE8A4GJ5AOI	1579822568	5	1357689600
A2P61B5MLRDYNS	1579822568	5	1283126400
A3D2MGE5ETB7V8	1579822584	5	1339632000
A1SYNVPV4PYWAZ	1579822584	4	1354579200
A1CAVK3Z0KZLNU	1579822584	5	1359504000
A22TILPMQILFXD	1579822584	5	1359072000
A3HUM9Y6RVGS7S	1579822584	4	1269993600
A2LV7B0HE447AF	1579822584	5	1307318400
A2TZ5ZFGNZIMLS	1579822584	5	1356480000
A3K4SEH9OATNI4	1579822584	5	1379894400
A632G3MS9RX85	1579822584	5	1299628800
AXLGXPG1RZ4XC	1579822584	5	1405036800
A2ICQI52WJGIR9	1579822584	3	1323216000
A3R4V2XFIEH1W2	1579822584	5	1298073600
A1U0CDK6AAAI5A	1579822630	5	1356220800
A12HDHXS4KHJYH	1579822630	5	1388966400
A1NNLUXJISKOA	1579822630	4	1386028800
ALOCR1HTWD30Q	1579822630	5	1396569600
AJLF67FSLSHLI	1579822630	5	1306108800
A2LDGPYQ1J8I4Z	1579822630	5	1349913600
A2HDULTKL3UGXI	1579822630	5	1394755200
A9D2ZIJGSAAHH	1579822630	5	1386288000
A2IEHJS1HT4FPP	1579822630	5	1364169600
A2X1XBF7TSNGWU	1579822630	5	1296172800
A2CL3FM7XDDCIX	1579822630	5	1294099200
A3UZYSL1XLWSH2	1579822630	2	1386460800
ARB25V0224KHL	1579822630	5	1403740800
AN7L2Y5GK0QO4	1579822630	5	1395014400
AENG91XH07O4Q	1579822630	5	1337731200
A305ZBDVGOJKHT	1579822630	5	1385856000
A23DFU1X4ENTMT	1579822630	5	1354492800
A3CZW82O52A10V	1579822630	5	1326240000
A2IJ812HL3XIMV	1579822630	5	1359849600
ACGEKRN16IYZA	1579822630	5	1349913600
A284M97U5TWA4D	1579822630	4	1356652800
A1N0B5ZXLEVB0E	1579822630	5	1332288000
A74FK75KXHWZT	1579822630	5	1301270400
A2U95XHDOPN61A	1579822630	5	1385769600
AAKE8XRT4ME6G	1579822630	5	1323043200
A3NQ273H00ZSXU	1579822630	5	1404259200
A10XA5M61K43QW	1579822630	4	1355788800
A38MJ5ZA0LA2ZA	1579822630	5	1296950400
A1D9PXMBFW19GV	1579822630	5	1356652800
AEWRJ3Q79LS7I	1579822630	5	1393977600
A2ZWKZR3H0PUAR	1579822630	5	1381881600
AG5IO30R35DRT	1579822630	5	1353196800
A3CM7LCHHVQFM3	1579822630	5	1390176000
A3RWNFTQ5WDD0T	1579822630	5	1354320000
A2HPTLW9K09WYW	1579822630	5	1354579200
A3FQJDLGLS5PCK	1579822630	5	1326240000
AX1Z7ANK5I5W2	1579822630	5	1326931200
A20G9SM542MPFT	1579822649	5	1356998400
A8VM64L31HNPL	1579822649	5	1343865600
A15YD14BDPWQVX	1579822649	5	1397779200
ASQM10O6AQJPI	1579822649	5	1351728000
AYWUZ5QVBI8HK	1579822649	5	1368403200
A2U7Z79JZ5CHYA	1579822649	4	1371772800
A9X5HFRQLKSIF	1579822649	5	1355270400
A34AYXGZ172FJ9	1579822649	5	1339113600
A3B0J37QKPXDL3	1579822649	5	1358467200
A3A2MOPGI5JDB2	1579822649	5	1354838400
A35IFKT5LBEVB0	1579822649	5	1369526400
AY9JTZQQNWV3W	1579822649	4	1393459200
A2BH165F794Q7H	1579822649	5	1397520000
ACIVAC3CJDKD9	1579822649	5	1326844800
A38ZYB3V178D16	1579822649	5	1387929600
ARS0AM30AMT2B	1579822649	5	1357084800
AVHJBWS73YGU4	1579822649	5	1360972800
AJKJ1SI772L8Q	1579822649	4	1360540800
A1437F2DPADECY	1579822649	5	1387843200
A25QMZS4R2LFS3	1579822649	5	1356134400
A27DMVR6612NSD	1579822649	5	1363478400
A14QS0HI7MJW3J	1579822649	5	1388793600
AREPTYTG5ET8N	1579822649	5	1354147200
A3J8E6HIAK25US	1579822657	4	1386979200
A2TLSHHBALUH0J	1579822657	5	1382313600
A2P2MDRRAB76A0	1579822657	5	1301961600
A1L6TMIE2GXY8W	1579822657	5	1392076800
A122MFVFMRE381	1579822657	5	1393286400
A74XVZ1UKZ2ID	1579822657	5	1390089600
AX9G0BLNEQ4DK	1579822657	5	1326240000
ARYL4BM45NJ0M	1579822657	5	1401321600
AOBT40XWAX1IZ	1579822657	5	1390176000
A2TXUUT7V4WZRT	1579822657	5	1381363200
A1RAZZN0WYDV6P	1579822657	5	1358121600
A35COY8C6MZASH	157982269X	5	1405555200
A1EAOIQKMM08O	157982269X	5	1348963200
A3CIKHUK2GU2VN	157982269X	5	1355702400
A315Z2NFD3V5NK	157982269X	5	1388188800
A3VOF4JHBH6U30	157982269X	5	1324339200
A3FTF4967K8FQV	157982269X	5	1383177600
A3PYUFMRT4CIF4	157982269X	5	1352764800
A32SYXX27LUHQ0	157982269X	4	1348617600
A2X5VBFRPJWY9O	157982269X	5	1314576000
A2FE6DFL9OUF1C	157982269X	5	1359676800
A2VKY0B9NFX5VF	157982269X	5	1391212800
AHCH51HD32SDI	157982269X	5	1389398400
A2Q1I5TGY4I3NW	157982269X	5	1355961600
A392GHTXXDO5U	157982269X	5	1349222400
A2737DW1AWSN2M	157982269X	5	1290470400
A23BNIQZSRX1M8	157982269X	5	1393891200
A306VJLJ3H15J3	157982269X	5	1364947200
A3RTQF7LQ1MBGS	157982269X	4	1373587200
ABTZVLYQY5HWH	157982269X	5	1355184000
A24BFTHDF8N9GX	157982269X	5	1360886400
A3T1QJ6T3RDP5Y	157982269X	5	1397606400
AYTESC2FAPKNT	157982269X	5	1358467200
A12NNTCGZP1MA0	157982269X	5	1382745600
A1QEW4NXLFRLYO	157982269X	5	1376697600
A120DADS9WILNI	157982269X	5	1400371200
A3VAWT339U95N4	157982269X	5	1388275200
A1LS1M1P1LDV51	157982269X	5	1287014400
A3QJVUA055GN2T	157982269X	5	1348876800
ATY693F7R0HAR	157982269X	5	1388188800
A1N38YC4HKIXVS	157982269X	5	1379203200
A2EH0JHGBHTHRL	157982269X	5	1357603200
A54P32DF22LJL	157982269X	5	1357776000
A1T5R55QS7PZ28	157982269X	5	1398124800
A1H53UZT77HH2K	157982269X	5	1356652800
A1BODZPW2LFL7D	157982269X	5	1403740800
A11A1878R6UDHA	157982269X	5	1396137600
A3SO8MCA84WMKJ	157982269X	5	1395878400
A2OX20C2MZ0FH7	157982269X	5	1357776000
ACHHQ7LTR6O3M	157982269X	5	1358035200
A1QJ1PQB4NVANO	157982269X	5	1359417600
AYVFGLV856D3Z	157982269X	5	1362960000
A310UHFZQNV0V1	157982269X	5	1356566400
A1WKPHNKO10QEY	157982269X	5	1381017600
A1WTCNENSLZXE3	157982269X	5	1285804800
AC61GF5NNK7O2	157982269X	5	1325116800
A3OOP6L6CMUP8C	157982269X	5	1359504000
A2ULAL7DGVIL0	157982269X	5	1345507200
AA8EVHLG6J5N3	157982269X	5	1332374400
A2DG3YVEU37IZ7	157982269X	5	1356393600
ASG83E8WYZDL1	157982269X	4	1353369600
A2K8FW0C4OXPVM	157982269X	5	1315958400
A3MRYKKPAD40RP	157982269X	5	1356912000
A32E7GHA5VYSVZ	157982269X	5	1374710400
A2X80BEB9074Y1	157982269X	5	1357603200
ABIB5THK7JVI4	157982269X	5	1353283200
AO0PT5R1NZBDK	157982269X	5	1381708800
A1UJKQ6CI7SX7P	157982269X	5	1357430400
A2V4B32KW8QVZS	157982269X	5	1351468800
A3M0L37C30H97Q	157982269X	5	1357948800
A3PBBBUP5INII	157982269X	5	1350345600
A17PEUHZS72MEJ	157982269X	5	1345852800
A19JQAJP63PYCO	157982269X	5	1357603200
A7Q5UCPEJ0RVS	157982269X	5	1332892800
A1JZHU4NL367JP	157982269X	5	1290988800
A1MUMHVQP6U0VJ	157982269X	5	1356825600
A1LTORIKT2R5CA	157982269X	5	1361664000
A2FFRQOPI9FDEW	157982269X	5	1358294400
A3L5CZ3A9FFLVA	157982269X	4	1353888000
A1WYRK8UFWX3D5	157982269X	4	1381622400
A249SX8BJ1G9I2	157982269X	5	1370649600
AHAQCY5YZ4KTO	157982269X	5	1389657600
A11RWEHN0PPKHE	157982269X	5	1398297600
A3M6RVUVZOQZLB	157982269X	5	1291507200
A3O9TX9AJ9CPOT	157982269X	5	1355270400
A2D4ZSFHNFRECW	157982269X	5	1338336000
A3E1VA465W1PG6	157982269X	5	1386806400
A1NL57EERKX679	157982269X	5	1362614400
A2DEH6R2TBN7VI	157982269X	4	1393372800
AXY1YE2KFWRZ5	157982269X	5	1358812800
AQ88KG3JOE1SC	157982269X	5	1311292800
AYION1607CHAI	157982269X	5	1384041600
A28D2P4MFIJWBO	157982269X	5	1388448000
AEMB5YKGGV3SY	157982269X	5	1386374400
A3UXVN7CMAJUBP	157982269X	5	1369872000
A3UE6QLBRIIP62	157982269X	5	1325116800
A3B2LROX2XQY3	157982269X	5	1349654400
A119LQJ6BUO187	157982269X	5	1353888000
A316D1EV29HO1A	157982269X	5	1388620800
A25LMPV0MBYOQD	157982269X	5	1364688000
A1P4QYAE9WTDOZ	157982269X	5	1354924800
A1MXMELGCHPDTY	157982269X	5	1356393600
A1EIMIX42GMKHQ	157982269X	5	1363046400
A2KICWE8NH52OU	157982269X	5	1348012800
AIR2ODME2MJB3	157982269X	5	1361836800
ANYJUU2H33JYN	157982269X	5	1387238400
A3U0L571I9HHWO	157982269X	5	1322784000
A2245Z6VXM1F06	157982269X	5	1404950400
A1Z3GI55ZZIBHZ	157982269X	5	1344470400
A2BJ13A57HS0T3	157982269X	4	1307836800
A3JLA8YQPFGTAN	157982269X	5	1383436800
A2BLFCR7O87UR7	157982269X	5	1356998400
A7G5VPOXB8HMN	157982269X	5	1348790400
A388RIJC0FSX2R	157982269X	5	1355529600
A23R08F8G0C447	157982269X	5	1325203200
A1ZPUO090IY88	157982269X	5	1353628800
A3QGTKMRVYP7G6	157982269X	5	1347494400
A383MX00LNL8KR	157982269X	5	1396569600
AGFY535QXET6	157982269X	5	1356652800
AMASJRMUGA8FZ	157982269X	3	1389052800
A2ZL4FSHM6C9QG	157982269X	5	1353024000
AGIWZSHPXZVT9	157982269X	5	1371600000
A3C1ZEWBTUTO84	157982269X	5	1325030400
A34S1X6YU3HZR3	157982269X	5	1396569600
A4NVPGRC9MV71	157982269X	5	1379289600
A1LVD18X8I1CU9	157982269X	5	1355443200
A2P83WBPGXNUW	157982269X	5	1382659200
A3ESTC7C54Z59T	157982269X	5	1358208000
AM3CIPUBL7FZB	157982269X	5	1309996800
A3RMGM15W0AK6S	157982269X	5	1404691200
A3TJ87PP6BZHCY	157982269X	5	1366588800
A24IJ1QCAQXHVL	157982269X	5	1355529600
A2CAU7D1QYMSV7	157982269X	5	1356220800
A20R02XH0WIPRT	157982269X	5	1348617600
A2T364V3GS8LP4	157982269X	5	1354838400
A3UDSC9U1T3QIK	157982269X	5	1375660800
A3UGQVEPE2210A	157982269X	5	1356566400
A2CJO4A2LHDTCB	157982269X	5	1353715200
A3KDMBWA17FKKO	157982269X	5	1352160000
A2XDCVPW3PTTJ0	157982269X	4	1386115200
ANS9DDB9PG5BR	157982269X	5	1349740800
A1TAGVCC2DESQP	157982269X	5	1351296000
A2NQZH1B68UNFB	157982269X	5	1357171200
AS7O6EBLVL1R0	157982269X	5	1316822400
AV2B4J8XV77NG	157982269X	5	1329177600
A1YX02ORC7CETC	157982269X	4	1364428800
A15XXOQ7C5RJNK	157982269X	5	1360540800
A1T0II3Q4DEO9P	157982269X	2	1393804800
A1BMD8G5L8F2I6	157982269X	5	1350345600
A36RXNS1IQUHEB	157982269X	5	1349136000
A24NXHWTUSZDP5	157982269X	5	1357171200
A1TDRLXTQAJN3N	157982269X	5	1394755200
A1E0C8U6YEE03E	157982269X	5	1375142400
A31YFEQBKRM9FB	157982269X	5	1343174400
A3J0I4JPQYJI4D	157982269X	5	1357257600
A3ITILASYXNH4R	157982269X	5	1288483200
A21W9R7WTCITFZ	157982269X	2	1387756800
A24MPUYAQ8KJ2R	157982269X	5	1346976000
A1U68PSMVFSYJR	157982269X	5	1358208000
A2JHPHHLF1I9RH	157982269X	5	1356912000
A34LAMIOIY0E62	157982269X	5	1356480000
A14Q6GA6C5E59Y	157982269X	5	1371168000
A3QBO5EZZ5ZSAM	157982269X	5	1347926400
A1A3JEM9ZVVFJR	157982269X	1	1362614400
A8C62A9YBF14L	157982269X	5	1389744000
A3V15SBO6BLOJG	157982269X	5	1359504000
A12L3FOZRCRWHT	157982269X	5	1388275200
A2T6E85S1NSW19	157982269X	5	1342569600
A23RC3695C20LO	1579822746	5	1362441600
ARYAG45V4XU89	1579822746	5	1389657600
A2QQLNWTMKVNQC	1579822770	2	1361923200
A38LEMHR79Y6CS	1579822770	4	1354233600
A3DR440644GU6C	1579822770	5	1356566400
A1MGVS6E1OWPZV	1579822770	4	1370390400
A3MKX6IQT1TA6M	1579822770	5	1369699200
A1S008AKZXGEV7	1579822770	5	1358035200
A3JW8YG5ZZZF8J	1579822770	5	1394668800
A1L2C5MYB3B2R9	1579822770	5	1349136000
A2GNQGVTZW9G75	1579822770	5	1380067200
A8RSCZ3GO9BIW	1579822770	1	1310428800
A3RV1TK0WUVRN7	1579822770	5	1346025600
A1OYI6QV5TNQ6X	1579822770	5	1404086400
A3LWO279X0JW8X	1579822770	5	1385683200
A2YK5K89GKS6OK	1579822770	5	1376611200
AI6JQ2F7VD2WP	1579822789	4	1391644800
A2IWZ8OB4FHHFK	1579822789	5	1369526400
A1UMZZFKADHB02	1579822789	5	1403222400
A30D3CC9B9V1B7	1579822789	3	1389571200
A1STITEO16O2ZK	1579822789	5	1359676800
A3GZQZ495XAKJB	1579822789	5	1356739200
AQH6OA4AL0AMR	1579822789	5	1363910400
A3OFUVLP8NV32B	1579822789	4	1358726400
ANFJOOAF0PNCQ	1579822800	3	1387497600
A3L2TAENA6J0YL	1579822800	1	1341360000
ALZOPU3BG2P5I	1579822800	5	1363651200
A7QEY0IX5IU8S	1579822800	5	1401148800
A3FTJNYP94WFSE	1579822827	5	1356480000
A2BUQ3PS471FQ	1579822827	5	1355443200
A3BF58BEV448YK	1579822827	5	1344211200
AZTIK78EYQ1QE	1579822827	5	1405036800
ATG6RYLS1XHIJ	1579822827	5	1391212800
A3G91XXINFMZV8	1579822827	4	1391385600
A1DE67CDPUXDAI	1579822827	5	1374192000
A35X57Y6FAG9MJ	1579822827	5	1373414400
A382DET62OX7PX	1579822827	5	1362614400
A1V8ISPOQXNVNN	1579822827	5	1404864000
A2D3FPEM7M03YQ	1579822835	5	1356220800
A1EUZIBEAR6IX6	1579822835	5	1398211200
A3R7EQ7FPTB66T	1579822835	5	1385683200
AGTMZKZRXUE0Q	1579822835	5	1376092800
A2J64ACNT1PTIJ	1579822835	5	1404604800
AI26SWDRBZET9	1579822835	5	1359158400
A1F70I9EKXDXQC	1579822835	5	1357862400
A16PYJK6EYGML3	1579822835	5	1383696000
A18MSK441N44QP	1579822835	5	1388707200
A29CSHSM7ZG5F	1579822908	2	1385942400
A3FTKTCWSTAL84	1579822908	4	1365292800
A3041WEKRHYKO2	1579822908	5	1358035200
AONKXI968V84K	1579822908	5	1371686400
A18GBQRMP7PJX3	1579822908	5	1368057600
A19ZECEKY1FSIS	1579822908	5	1357084800
A13229340VSJQV	1579822908	5	1385510400
AKC40KLUZ3USI	1579822908	5	1364083200
A3MRYKKPAD40RP	1579823009	5	1362268800
A284TA2WYCOEPK	1579823009	4	1388448000
A21TG54T7YGSIB	1579823009	5	1389225600
A2BT48MLZUH7EA	1579823068	5	1389052800
A19K3YI83ANS84	1579823068	5	1394755200
A3LQEJ1CA33DSB	1579823068	5	1389052800
A3GNX6B6ANSSIH	1579823068	5	1398124800
A7DNOFVRNGRR	1579823076	5	1388016000
AKUV0BS39NKYK	1579823076	5	1389225600
A382PZEX876I0W	1579823076	5	1386806400
AMSB1NE5CWIUU	1579823076	3	1358035200
AG9G5QERZCX0H	1579823076	5	1391212800
A37D9WCO4BUJ2R	1579823076	5	1403827200
A30VLCF8UWJTBZ	1579823076	5	1389830400
A13L4C6SSKAG1S	1579823084	5	1388793600
A1TFDH9PGYC52O	1579823084	5	1384300800
A2TMTX2OA34NKS	1579823084	5	1390780800
A3B4YSZFVLL4GZ	1579823084	5	1377734400
A2EI1XM746IDME	1579823084	3	1379808000
A1FRDQ2Z16WN9M	1579823084	5	1386633600
A2WQADXT0LX8MP	1579823084	4	1390780800
A1WWI34WGZTDPS	1579823084	5	1380758400
A2KD1I6DTXATVO	1579823084	5	1388966400
A2OV8GFT2H3TEK	1579823084	4	1392076800
AKZLHTS57TU81	1579823084	2	1381104000
APUD6HII5T26U	1579823084	5	1389571200
A1BNY1J06GZOPL	1579823084	5	1392422400
A1QX4FGHSRNC65	1579823084	5	1381017600
A3D3OMASZ2TD1J	1579823084	3	1385424000
A1A7LPYTAXMQ3F	1579823084	5	1367366400
A3DOXLQM02XWF7	1579823084	5	1368144000
A2GAHYRAST53FE	1579823084	5	1388880000
A1GDRXY4LXJV7L	1579823084	4	1367452800
A3C17F2IW5Y65I	1579823084	5	1399075200
A94KOJOKD45FW	1579823084	5	1375142400
AIAFKJXRLHRSH	1579823084	5	1364428800
A37EAB4QL9Z28J	1579823084	4	1381190400
A38GLE0I3EDTU7	1579823084	5	1388707200
A1XL859F3SGXDI	1579823084	5	1391040000
A38MZ3BTIWKDQU	1579823084	5	1399334400
A3DU4AN2DGWLVP	1579823084	5	1365984000
A1ZU1WET710VBP	1579823084	5	1385510400
AJJES234AJYN6	1579823084	5	1372291200
A2FI9CP6R2K9OC	1579823084	5	1403827200
A37TRW5JBVLXT5	1579823084	5	1381017600
A1NALA6BMSIK6R	1579823084	5	1390780800
A1VW8HU3XA03E7	1579823084	5	1393113600
A1X5NQMAMCOIHL	1579823084	5	1371427200
ASPO3PGOZSKWZ	1579823084	5	1388448000
A2QW5GXKVMV7NW	1579823106	5	1404691200
A2S0IZ5ZZW4QOJ	1579823106	5	1395100800
A2D05O0BF0XFR7	1579823106	5	1380672000
ATCG3RL8NJ3CJ	1579823106	5	1366156800
A2EH2VOGJ889HV	1579823106	5	1375142400
A3QN66CSXGDH9C	1579823106	5	1393718400
A1FLA4J589URQO	1579823106	3	1382400000
A15TBVM0TVH2CJ	1579823106	5	1372896000
A2XS82WH5FP0DN	1579823106	5	1367280000
A1O6IP5BJRKTZ5	1579823106	5	1381536000
A3UNMWEIQQZ6DH	1579823106	5	1402790400
A14SACYHEX3RTR	1579823106	5	1391990400
AZU4BPISG2WUE	1579823106	5	1376265600
A1DT2RZIHHXQAY	1579823106	5	1369267200
AAI87KK2ERM4L	1579823106	5	1374451200
A1BZ3HMAKK0NC	1579823106	5	1388275200
ALAWS25SAWVLO	1579823106	4	1368230400
A30Y6RC7GHYK8H	1579823106	5	1393113600
A1YRX6I7LE7KOS	1579823106	5	1372896000
A3QLWL9A45VX55	1579823106	4	1385164800
A3U6Z8AMNZTRU9	1579823106	5	1372723200
A28B7HDJWHT7BB	1579823106	5	1390608000
ABDGGWDI00MDF	1579823106	3	1402272000
AEMB5YKGGV3SY	1579823106	5	1386374400
A3VTM69I0A3V6H	1579823106	5	1391990400
A29TF8ASW0HW0J	1579823106	5	1368230400
A1Q6O63MB2MUV8	1579823106	5	1396828800
A1D0ZQVHU8O30M	1579823106	3	1377648000
AHBSODCZZCI11	1579823106	3	1401840000
A37689K9AR2NCJ	1579823106	3	1379980800
A34XS9JHQWB435	1579823106	5	1373068800
A1OSFEALY8JA36	1579823106	3	1364860800
A13RBNGOGX5O8A	1579823106	5	1395705600
A9CU9PW2VQT8Q	1579823106	5	1385251200
A3BXFQU7X99IVI	1579823106	4	1390435200
A2XA1PSPOO64DJ	1579823106	5	1381104000
AV3FHQHV2O5OM	1579823106	2	1391558400
A5I03TZD4J96V	1579823106	4	1364947200
AGPQOFR6FRZB6	1579823106	4	1390953600
A3D8YGHQTFXUJL	1579823106	5	1383177600
A3O8TYUVCU7ZDB	1579823106	3	1373500800
A25VLJEQB5M0OI	1579823106	5	1387152000
A2U9JJ5G9QI30C	1579823106	5	1401840000
A2QPSR5YBRI5H	1579823106	5	1393545600
A1DSA14ENR9ISC	1579823106	5	1380758400
A3J90XINQJ5GEG	1579823106	3	1396569600
A3AKM9J699GTHK	1579823106	3	1372982400
A2YK5K89GKS6OK	1579823106	5	1376611200
A2EGYONDINFDAQ	1579823106	4	1378684800
A141M1NHNV7967	1579823106	5	1390348800
A37L529AL82TPY	1579823114	3	1375747200
A1J014T5MG82MF	1579823203	5	1380412800
A3IML49ZPCT8ZV	1579823203	5	1392508800
A3M3ZNMTMTTCTB	157982322X	5	1390348800
A20ETDKIY5N6BG	157982322X	5	1394064000
A2INY6CDXKDD87	157982322X	5	1391299200
A1AI5CKJD0DJ7J	157982322X	5	1395619200
AFNUB6MW3LSB	157982322X	5	1388361600
A3M7DV79N41DYM	1580314813	5	1239494400
A3DZ8TIPJLU9KO	1580314821	5	1399334400
ABOCOP31H6SCP	1580314821	3	1197936000
AHDVXGIY7GLYY	158031483X	3	1276214400
AFD9NE3SUTWB0	158031483X	5	1222646400
A33SP692IWOYO8	1580374697	5	1381017600
A3NDJ9AE7JNBWV	1580374972	5	1356220800
AWZ162OZUKXW4	158037509X	3	1387670400
A2UR35WKIE2VN3	1580375898	3	1347062400
A3GVGPOP7YU992	1581170270	5	1381276800
A3N4DWX8IYBOAB	1581170270	3	1308009600
A1H16KX8Z5H0AU	1581170270	5	1252713600
A372ZGKP5HD3AX	1581170270	5	1383609600
A19BWSUIKT0B69	1581170769	4	1288483200
AXSSWWJAQS92I	1581170769	5	1337299200
A12F4P0Q0X08Q0	1581170769	5	1099526400
A3ANHB8RBD3I1V	1581170769	5	1054598400
A30H2335OM7RD6	1581170769	5	1009324800
A1RCARVZQB1EUO	1581170769	5	1377216000
A2P00FCYQ3GT6Z	1581170769	1	1204675200
A3LRGW5Z13PEON	1581170769	3	1325894400
A2F27DZIFCNB66	1581170769	3	1136678400
A2LYRZVJCJMQG4	1581170769	5	1357084800
A285NKRKGCMG5U	1581170769	5	1279929600
A3LW6ZQLVLTMH5	1581170769	5	1389312000
A1XM1URG5FOFFJ	1581170769	5	1162512000
A1XMGSA9YTYDKZ	1581170769	4	1147996800
ABEB2GLU8YH8D	1581170769	5	1402876800
A2RM6PLBI9MC3Q	1581170769	5	1168732800
ATEDHC4RWFP99	1581170769	5	1009411200
A1QFN2I8LNPGXI	1581170769	5	1370044800
AZK9CCTYQNRNL	1581170769	5	1074729600
A1KVXPIUWAAG3K	1581170769	5	1374624000
AW0MY64VJQBIN	1581170769	5	1234742400
A6U6GHMDVRR5I	1581170769	5	1122595200
AT4TRVE7GBHYP	1581170769	5	1080259200
AEZMYVH0STCB	1581170769	5	1316822400
A3HETHW2XD3DWH	1581170769	5	1085184000
A3D41YPOXPH8AR	1581170769	5	1376956800
A15OSNH8A4IDO9	1581170769	5	1390521600
A1BLEOL4B6U8FR	1581170769	5	1372982400
A1E7QLJVWNFOZY	1581170769	4	1022544000
A34Y1O8GHWR98J	1581170769	5	1361836800
A8YXE0YX7TU33	1581170769	1	1337126400
A3HOJ75YAJET89	1581170769	3	1393804800
AAGTSGMT1RGP	1581170769	5	1403654400
A3IFNJSYX1Q7U	1581170769	5	1039651200
AP0A8DFXPA0AM	1581170769	5	1190764800
A1AF1JWCNGQSSX	1581170769	5	1381017600
A177G2NT6CBCH7	1581170769	5	1368403200
A3L4NVE42M8JE3	1581170769	5	1354060800
A2FWFJ9PV0OLXO	1581170769	5	1113177600
A1OUOGHVZD4P0G	1581170769	5	1363046400
A1UB8OKL9HAQHV	1581170769	4	1258675200
A3LQ2Y75YEVMMQ	1581170769	5	1023235200
A3743AXV8OYWVK	1581170769	5	1385078400
A2G7N0ABLAZXCT	1581170769	5	1403654400
A1QWC37W1MJA3G	1581170769	5	1353456000
A1JX9JCNRIBQM4	1581170769	5	1168387200
AM9KJ9C2VLVK8	1581170769	5	997920000
A38OAI4S3L3TFI	1581170769	5	1059177600
A3KAUCBHUY6HNS	1581170769	4	1395446400
A5B5XJBXUU6VB	1581170769	5	1344556800
ARK087VT86MES	1581170769	5	1012521600
A1TQFKPD8KZA5W	1581170769	5	1099872000
A26T6A4FZVPW5H	1581170769	5	1327017600
A2TW6LZFX29UXD	1581170769	5	1387756800
A3517X32ZKVC3P	1581170769	2	1252627200
A1XAAWHUEQ7P56	1581170769	5	1229644800
A3HMPTNTSC91PY	1581170769	5	1007596800
A368AT9XVGQ6HB	1581170769	2	1096848000
A2Z9I5UGMYDYVC	1581170769	5	1392422400
AFYUKPNTEELQE	1581170769	5	1245715200
A2V7OVC85J2YVH	1581170769	5	1146787200
A1TDV5YBDHHEHR	1581170769	4	1244160000
ACYN954ODQ0A4	1581170769	5	1060041600
A6NCETLKYH6ON	1581170769	4	1335398400
A2E92DV43ULS9N	1581170769	5	1398556800
A3F34WLMGBRIBB	1581170769	5	1374883200
A1YIK9RRA1O94Z	1581170769	5	1186358400
A348L0JHNWJLVC	1581170769	5	1365638400
A5VS9FIY7FLZK	1581170769	5	955324800
A3SAU1A0IEYDNX	1581170769	4	1035417600
A1L3QGS6DFNIXV	1581170769	5	998265600
A3BFOSCAQM3507	1581170769	5	1185408000
AHVM2TCY4EKG3	1581170769	3	1339113600
ADRRMBYQOVIK1	1581170769	5	1069804800
A2UL5XTXDQWBQV	1581171862	5	1246320000
A2MC07UPLHQE3M	1581171862	5	1381276800
AFDBGGYH5703F	1581171862	5	1370995200
A1RADTYIRS5NQ4	1581171862	5	1386460800
A1P9VZJWY8BANF	1581171862	4	1206662400
A3ZD49QHCTI5C	1581171862	5	1351641600
A3EHW15VLUSGOO	1581171862	5	1338595200
A3V5F050GVZ56Q	1581171862	5	1382227200
A2SQ0HRXAFHL8X	1581171862	5	1046304000
A27KU0C98ZSTM9	1581171862	5	1286496000
AIECJDAAU122P	1581171862	5	1158796800
A9ENYAHGU88IA	1581171862	4	1357257600
AMUJPXLXLUHL	1581171862	5	1385596800
A12MXH4IYDEA9B	1581171862	5	1142380800
A3S8TVUKZON88X	1581171862	5	1400544000
A1B0N7WV5RR9VS	1581171862	5	1256601600
A3MCOE1XRPUZI2	1581171862	5	1381622400
AR5EG19M5ZTOY	1581171862	5	1168387200
A2GVMPC7UM1G4I	1581171862	5	1354924800
AII8IEKR0DRMY	1581171862	5	1381708800
A2TDGD5OEWPEVX	1581171862	5	1229731200
A37YZGCNWES5S5	1581171862	5	1284681600
ALQX45857G5GD	1581171862	5	1299196800
A2ZQK1M3FPBXVH	1581171862	5	1362441600
A2OVIQICPP6KUX	1581171862	5	1239667200
A1SM49L7GXL7IU	1581171862	5	1124064000
ASVX7178ARC7G	1581171862	5	1221696000
A1E1CZ6TIRU8GN	1581171862	5	1387756800
A2IHZFOHOQ0WG8	1581171862	5	1333411200
A2UISAJ8DPTFXD	1581171862	5	1359504000
A2B8I3AUV30UVX	1581171862	5	1339891200
A2YZF39FAM08VO	1581171862	3	1128470400
A13MGQCJJ5I3JN	1581171862	5	1379548800
A2W4YBY6EV4WQ8	1581171862	3	1385078400
A2YX5EYRRGF5J7	1581171862	5	1371427200
AB7T8L5Z8RXTX	1581171862	5	1393459200
A2RSPEPOFQDWNT	1581171862	5	1391990400
A3CS4YIHR7RJL8	1581171862	5	1141344000
AO92VNPHURMGP	1581171862	3	1383004800
A1JTDCFRJGY2L	1581174578	1	1257033600
A2H3M7R6R5TD30	1581174578	4	1255651200
A1Q4RARRWD0LVD	1581174578	3	1331424000
A3NK8DE6BH8WY	1581174578	5	1217462400
A1I4YAA9N1VVU7	1581174578	5	1312156800
A2HAYIEWZ6YNPM	1581174578	5	1198281600
A1T50IO1EMVNFH	1581174578	3	1383609600
A2FGGPMWJYE2RY	1581174578	5	1315526400
A30RH40O7RT9VS	1581174578	5	1377043200
A2NCRZ7MC2O6EF	1581174578	5	1209945600
ACRXR2D7TKEN0	1581174578	5	1215648000
AL8DVU8M2OIKK	1581174578	5	1384041600
A30HIH5U76OK6D	1581174578	5	1351382400
A29RDQMJWFCNOI	1581174578	4	1168819200
A2C3FWTO5RN6R3	1581174578	5	1404259200
A26S91HGOFJ8I8	1581174578	5	1246924800
A2VGDYNEFGGHC3	1581174578	5	1246233600
A1B7OL1UXYN9VL	1581174578	5	1338163200
A1GWA5JPXIZ8R0	1581174578	5	1162512000
AUIXF0PZ226RU	1581174578	5	1377475200
A1QZ4WNS9O7F1T	1581174837	5	1316995200
A2K0QLST7946WU	1581174837	5	1385510400
A26255YYPOSDJ7	1581174837	5	1198713600
A1F251BGO6LFEL	1581174837	5	1362441600
A1K16A8UB8DQ8Z	1581174837	5	1363651200
A1E2CCSUACNZZ5	1581174837	5	1162771200
A2V8LECSEXZEIQ	1581174837	5	1187049600
A2N5NJWQ7ZY6JB	1581174837	5	1338595200
ARF0391NBHZJO	1581174837	5	1370476800
A3M6WG3BIX7VZU	1581174837	5	1402617600
A2JEM89KY7XG3X	1581174837	5	1323907200
ANXNTKWHIUY99	1581174837	5	1375833600
ATSWN2TT3THRT	1581174837	5	1167782400
A2LXJCVRFBJDDK	1581174837	4	1369440000
A2OVTP7SUGWGVI	1581174837	5	1323993600
A335HVZXWBN6Z7	1581174837	5	1379894400
A3J8E1LOCKH3GE	1581174837	5	1385078400
A1QWT8XF9AAJ2S	1581174837	5	1389225600
AG1T8JKCOYG99	1581174837	5	1281830400
A30O1M9UW64OTX	1581174837	5	1267920000
A22B13EJTZKCTM	1581174837	5	1193788800
A3DZLD78B2G67R	1581174837	5	1181606400
A1YGZS72G5OJ7X	1581174837	5	1396656000
A2JQ5RBT2J0H7F	1581174837	5	1360195200
A2CZLDJQTUM4CL	1581174837	5	1363737600
A11AXOJGEV7OBE	1581174837	5	1191024000
A3LV06NUWRXQWF	1581174837	5	1318896000
AT4AD402DP176	1581174837	5	1388275200
A1R3ZMGQLCE0B1	1581174837	5	1196380800
AROR1O5BZEQIB	1581174837	5	1385424000
A23VDGIY7JDEY7	1581174837	5	1294444800
A2R95URQ0I6KBR	1581174837	5	1388620800
A20O2SXVHOC2N8	1581174837	5	1178668800
A338JQW3Q8QA0P	1581174837	5	1358467200
A1V8PPU8V4KO2T	1581174837	5	1296345600
A068510418E9CCS26O5GP	1581174837	4	1388707200
AGFPSCRRA4YVM	1581174837	5	1266710400
A3EI1JEJGNL4GS	1581174837	5	1382486400
A1KSP4V0KK06UW	1581174837	5	1284076800
AMPKOVNC7AT84	1581174837	5	1262390400
A243REIO6JDQC4	1581174837	5	1388534400
A1EYRHET8Y5XZF	1581174837	5	1319673600
A1XMALTQ3JUVBO	1581174837	1	1268611200
A18EP474O3YQPT	1581174837	5	1339113600
APIT14UD7Q390	1581174837	5	1350864000
AVL9NXFHHZGMC	1581174837	5	1376265600
A1M9O4B7LHX4	1581177062	4	1384646400
A3KWAN5J031OOU	1581177062	5	1207612800
A38NMIXXLSQR9R	1581177062	5	1394582400
A1X6Y2X8K68QM1	1581177062	5	1265846400
AHQFMGLIDNKTI	1581177062	4	1353888000
A20NS3KJXF3RFZ	1581177062	5	1303084800
A39PXXSHIV38CU	1581177062	2	1294099200
AKVG2NH2XCBQP	1581177062	5	1280188800
AT42KTXNFZ0SM	1581177062	3	1381881600
AHHZ6B1UWI735	1581177062	5	1318896000
AOJFJAHIF2D28	1581177062	5	1304640000
A1BM9V4BDE2OTU	1581177062	5	1372550400
A6MOVAZCTYH1B	1581177062	4	1403049600
A6SZH9UA81OBL	1581177062	3	1329696000
A1Y2P4PJVHRPEL	1581177062	5	1399420800
A2GZR24BL575NR	1581177062	5	1305072000
A3P7XCWFBHFRLD	1581177062	2	1367366400
A2UMZW2QMAFWAD	1581177062	5	1380672000
A1TC3Z9S5LK4C1	1581177062	3	1374969600
AEI8CWKQZ4PG9	1581177062	4	1379894400
A3OSU8NXFLFZGG	1581177062	5	1386547200
A1DPHYZE8CYFG0	1581177062	5	1356652800
A1W3UO9M0MBLGT	1581177062	5	1370044800
A2WCYG4SZH2TJ1	1581178026	4	1245974400
A22B0QXPZCRTZU	1581178026	3	1369699200
A3RNZN4UU3XMUS	1581178026	5	1381968000
A3JQPWV9ADVEWL	1581178026	4	1357862400
AYYTWHFJCZ7I5	1581178026	5	1234828800
A22T7AS916ZXGX	1581178026	1	1399766400
A1INWJU0IERGH2	1581178816	5	1349913600
AIHX22O79TIBX	1581178816	5	1284422400
A343UALZMHOARP	1581178816	5	1342483200
A1604GDAGS33EZ	1581178816	4	1334620800
A2AO9YLOOONMXP	1581178816	4	1322611200
A8ZAL92U6G4U4	1581178816	4	1306454400
A3MZ545JS0AONA	1581178816	2	1349568000
A3VAFLS8MTOJVO	1581178816	5	1367625600
A9J9IDRPFFL3O	1581178816	5	1383955200
[truncated: 998,000+ more rows]
